# Supplementary material for: Light-induced giant enhancement of nonreciprocal transport at KTaO3-based interfaces
Source: Nat Commun. 2024 Apr 6;15:2992. doi: 10.1038/s41467-024-47231-6 (PMC10998845; doi:10.1038/s41467-024-47231-6)
Supplement: Supplementary file 4 — Supplementary Data 1 [file 41467_2024_47231_MOESM4_ESM.zip]

Archive with 3 entries (3 files):
- U=3eV_structure_after_relax.txt
- U=4eV_structure_after_relax.txt
- U=5eV_structure_after_relax.txt
