# Supplementary material for: Light-induced giant enhancement of nonreciprocal transport at KTaO3-based interfaces
Source: Nat Commun. 2024 Apr 6;15:2992. doi: 10.1038/s41467-024-47231-6 (PMC10998845; doi:10.1038/s41467-024-47231-6)
Supplement: Supplementary file 4 — Supplementary Data 1 [file 41467_2024_47231_MOESM4_ESM.zip › U=3eV_structure_after_relax.txt]

This file is generated by VASPKIT code  
   1.00000000000000     
     3.9948813699999994   -3.9948813699999999    0.0000000000000000
     0.0000000000000006    3.9948813699999999   -3.9948813699999999
    24.6397795178443886   24.6397795178443850   24.6397795178443886
   K    Ta   O 
    12    12    36
Direct
 -0.0000000000000000  0.0000000000000000  0.2676972657818691
  0.0000000000000000  0.0000000000000000  0.4318097270490293
 -0.0000000000000000  0.0000000000000000  0.5989599922290365
 -0.0000000000000000 -0.0000000000000000  0.7695571544071989
  0.6666666666666643  0.3333333333333357  0.3204859145015954
  0.6666666666666643  0.3333333333333357  0.4875036876051108
  0.6666666666666643  0.3333333333333357  0.6545173914467519
  0.6666666666666643  0.3333333333333357  0.8349879461098701
  0.3333333333333357  0.6666666666666643  0.2030635511821589
  0.3333333333333357  0.6666666666666643  0.3759048163703554
  0.3333333333333357  0.6666666666666643  0.5432326232521216
  0.3333333333333357  0.6666666666666643  0.7100952724016831
 -0.0000000000000000 -0.0000000000000000  0.1919157059303231
  0.0000000000000000 -0.0000000000000000  0.3487352729441575
  0.0000000000000000  0.0000000000000000  0.5158439465626383
 -0.0000000000000000  0.0000000000000000  0.6829576937315331
  0.6666666666666643  0.3333333333333357  0.2371576407505452
  0.6666666666666643  0.3333333333333357  0.4044494643366114
  0.6666666666666643  0.3333333333333357  0.5715174618818092
  0.6666666666666643  0.3333333333333357  0.7385652027198295
  0.3333333333333357  0.6666666666666643  0.2924748119832622
  0.3333333333333357  0.6666666666666643  0.4600916966093440
  0.3333333333333357  0.6666666666666643  0.6272071003798513
  0.3333333333333357  0.6666666666666643  0.7943833014951428
  0.8170119300181670  0.1829880699818326  0.2027732093807111
  0.8328607344413295  0.1671392655586708  0.3727069039996464
  0.8328397298735700  0.1671602701264306  0.5398106614412140
  0.8327991825005231  0.1672008174994770  0.7068582445948406
  0.4982841613934510  0.5017158386065486  0.2607249768905730
  0.4994689786022312  0.5005310213977686  0.4283963182269563
  0.4995648665368513  0.5004351334631479  0.5955289532241550
  0.4997867563511197  0.5002132436488803  0.7623602770085608
  0.1667115581314437  0.8332884418685560  0.3169787757731189
  0.1662014644717139  0.8337985355282852  0.4841005183541120
  0.1661857926470425  0.8338142073529570  0.6511989114719375
  0.1723268870754451  0.8276731129245548  0.8196554122515803
  0.8170119300181670  0.6340238600363274  0.2027732093807111
  0.8328607344413295  0.6657214688826512  0.3727069039996464
  0.8328397298735700  0.6656794597471317  0.5398106614412140
  0.8327991825005231  0.6655983650010385  0.7068582445948406
  0.4982841613934511 -0.0034316772130973  0.2607249768905730
  0.4994689786022312 -0.0010620427955377  0.4283963182269563
  0.4995648665368513 -0.0008702669262974  0.5955289532241550
  0.4997867563511197 -0.0004264872977601  0.7623602770085608
  0.1667115581314438  0.3334231162628946  0.3169787757731189
  0.1662014644717139  0.3324029289434350  0.4841005183541120
  0.1661857926470425  0.3323715852940922  0.6511989114719375
  0.1723268870754451  0.3446537741508973  0.8196554122515803
  0.3659761399636725  0.1829880699818327  0.2027732093807111
  0.3342785311173486  0.1671392655586708  0.3727069039996464
  0.3343205402528683  0.1671602701264306  0.5398106614412140
  0.3344016349989611  0.1672008174994770  0.7068582445948406
  0.0034316772130973  0.5017158386065486  0.2607249768905730
  0.0010620427955377  0.5005310213977686  0.4283963182269563
  0.0008702669262974  0.5004351334631479  0.5955289532241550
  0.0004264872977601  0.5002132436488804  0.7623602770085608
  0.6665768837371051  0.8332884418685559  0.3169787757731189
  0.6675970710565639  0.8337985355282852  0.4841005183541120
  0.6676284147059079  0.8338142073529570  0.6511989114719375
  0.6553462258491032  0.8276731129245548  0.8196554122515803
 
  0.00000000E+00  0.00000000E+00  0.00000000E+00
  0.00000000E+00  0.00000000E+00  0.00000000E+00
  0.00000000E+00  0.00000000E+00  0.00000000E+00
  0.00000000E+00  0.00000000E+00  0.00000000E+00
  0.00000000E+00  0.00000000E+00  0.00000000E+00
  0.00000000E+00  0.00000000E+00  0.00000000E+00
  0.00000000E+00  0.00000000E+00  0.00000000E+00
  0.00000000E+00  0.00000000E+00  0.00000000E+00
  0.00000000E+00  0.00000000E+00  0.00000000E+00
  0.00000000E+00  0.00000000E+00  0.00000000E+00
  0.00000000E+00  0.00000000E+00  0.00000000E+00
  0.00000000E+00  0.00000000E+00  0.00000000E+00
  0.00000000E+00  0.00000000E+00  0.00000000E+00
  0.00000000E+00  0.00000000E+00  0.00000000E+00
  0.00000000E+00  0.00000000E+00  0.00000000E+00
  0.00000000E+00  0.00000000E+00  0.00000000E+00
  0.00000000E+00  0.00000000E+00  0.00000000E+00
  0.00000000E+00  0.00000000E+00  0.00000000E+00
  0.00000000E+00  0.00000000E+00  0.00000000E+00
  0.00000000E+00  0.00000000E+00  0.00000000E+00
  0.00000000E+00  0.00000000E+00  0.00000000E+00
  0.00000000E+00  0.00000000E+00  0.00000000E+00
  0.00000000E+00  0.00000000E+00  0.00000000E+00
  0.00000000E+00  0.00000000E+00  0.00000000E+00
  0.00000000E+00  0.00000000E+00  0.00000000E+00
  0.00000000E+00  0.00000000E+00  0.00000000E+00
  0.00000000E+00  0.00000000E+00  0.00000000E+00
  0.00000000E+00  0.00000000E+00  0.00000000E+00
  0.00000000E+00  0.00000000E+00  0.00000000E+00
  0.00000000E+00  0.00000000E+00  0.00000000E+00
  0.00000000E+00  0.00000000E+00  0.00000000E+00
  0.00000000E+00  0.00000000E+00  0.00000000E+00
  0.00000000E+00  0.00000000E+00  0.00000000E+00
  0.00000000E+00  0.00000000E+00  0.00000000E+00
  0.00000000E+00  0.00000000E+00  0.00000000E+00
  0.00000000E+00  0.00000000E+00  0.00000000E+00
  0.00000000E+00  0.00000000E+00  0.00000000E+00
  0.00000000E+00  0.00000000E+00  0.00000000E+00
  0.00000000E+00  0.00000000E+00  0.00000000E+00
  0.00000000E+00  0.00000000E+00  0.00000000E+00
  0.00000000E+00  0.00000000E+00  0.00000000E+00
  0.00000000E+00  0.00000000E+00  0.00000000E+00
  0.00000000E+00  0.00000000E+00  0.00000000E+00
  0.00000000E+00  0.00000000E+00  0.00000000E+00
  0.00000000E+00  0.00000000E+00  0.00000000E+00
  0.00000000E+00  0.00000000E+00  0.00000000E+00
  0.00000000E+00  0.00000000E+00  0.00000000E+00
  0.00000000E+00  0.00000000E+00  0.00000000E+00
  0.00000000E+00  0.00000000E+00  0.00000000E+00
  0.00000000E+00  0.00000000E+00  0.00000000E+00
  0.00000000E+00  0.00000000E+00  0.00000000E+00
  0.00000000E+00  0.00000000E+00  0.00000000E+00
  0.00000000E+00  0.00000000E+00  0.00000000E+00
  0.00000000E+00  0.00000000E+00  0.00000000E+00
  0.00000000E+00  0.00000000E+00  0.00000000E+00
  0.00000000E+00  0.00000000E+00  0.00000000E+00
  0.00000000E+00  0.00000000E+00  0.00000000E+00
  0.00000000E+00  0.00000000E+00  0.00000000E+00
  0.00000000E+00  0.00000000E+00  0.00000000E+00
  0.00000000E+00  0.00000000E+00  0.00000000E+00
