# Supplementary material for: Light-induced giant enhancement of nonreciprocal transport at KTaO3-based interfaces
Source: Nat Commun. 2024 Apr 6;15:2992. doi: 10.1038/s41467-024-47231-6 (PMC10998845; doi:10.1038/s41467-024-47231-6)
Supplement: Supplementary file 4 — Supplementary Data 1 [file 41467_2024_47231_MOESM4_ESM.zip › U=4eV_structure_after_relax.txt]

This file is generated by VASPKIT code  
   1.00000000000000     
     3.9948813699999994   -3.9948813699999999    0.0000000000000000
     0.0000000000000006    3.9948813699999999   -3.9948813699999999
    24.6397795178443886   24.6397795178443850   24.6397795178443886
   K    Ta   O 
    12    12    36
Direct
  0.0000000000000000  0.0000000000000000  0.2693932864754147
  0.0000000000000000  0.0000000000000000  0.4319400230868286
 -0.0000000000000000 -0.0000000000000000  0.5987554221792044
 -0.0000000000000000  0.0000000000000000  0.7692924150995127
  0.6666666666666643  0.3333333333333357  0.3209189382431477
  0.6666666666666643  0.3333333333333357  0.4875445629733690
  0.6666666666666643  0.3333333333333357  0.6542592443245763
  0.6666666666666643  0.3333333333333357  0.8343453355301438
  0.3333333333333357  0.6666666666666643  0.1662904341799875
  0.3333333333333357  0.6666666666666643  0.3760624081780179
  0.3333333333333357  0.6666666666666643  0.5431405421692883
  0.3333333333333357  0.6666666666666643  0.7097545453983934
 -0.0000000000000000 -0.0000000000000000  0.1950797996637618
 -0.0000000000000000 -0.0000000000000000  0.3488492858535895
 -0.0000000000000000  0.0000000000000000  0.5155832313375399
  0.0000000000000000  0.0000000000000000  0.6824703880311799
  0.6666666666666643  0.3333333333333357  0.2377539512420726
  0.6666666666666643  0.3333333333333357  0.4044215575715764
  0.6666666666666643  0.3333333333333357  0.5711804229764170
  0.6666666666666643  0.3333333333333357  0.7380181471007951
  0.3333333333333357  0.6666666666666643  0.2923856950213584
  0.3333333333333357  0.6666666666666643  0.4599770492428862
  0.3333333333333357  0.6666666666666643  0.6267889980364089
  0.3333333333333357  0.6666666666666643  0.7937680528894264
  0.8151835739892821  0.1848164260107176  0.2032626065482656
  0.8329842672301994  0.1670157327698005  0.3740377053818825
  0.8329347833167752  0.1670652166832247  0.5408053583291903
  0.8329370669359565  0.1670629330640435  0.7075808004719807
  0.5000412488558159  0.4999587511441846  0.2625422987237108
  0.4995942024203919  0.5004057975796079  0.4296079798662901
  0.4996191507996801  0.5003808492003202  0.5964066328315658
  0.5000174005880402  0.4999825994119591  0.7628959547203398
  0.1669255580649180  0.8330744419350818  0.3183784492363173
  0.1662770830839751  0.8337229169160247  0.4852023899321836
  0.1662943959203374  0.8337056040796625  0.6520227042977186
  0.1732636735923340  0.8267363264076658  0.8200639172302694
  0.8151835739892821  0.6303671479785575  0.2032626065482656
  0.8329842672301995  0.6659685344603922  0.3740377053818825
  0.8329347833167753  0.6658695666335432  0.5408053583291903
  0.8329370669359565  0.6658741338719052  0.7075808004719807
  0.5000412488558159  0.0000824977116308  0.2625422987237108
  0.4995942024203919 -0.0008115951592165  0.4296079798662901
  0.4996191507996801 -0.0007616984006398  0.5964066328315658
  0.5000174005880402  0.0000348011760805  0.7628959547203398
  0.1669255580649180  0.3338511161298431  0.3183784492363173
  0.1662770830839751  0.3325541661679574  0.4852023899321836
  0.1662943959203374  0.3325887918406819  0.6520227042977186
  0.1732636735923339  0.3465273471846750  0.8200639172302694
  0.3696328520214422  0.1848164260107175  0.2032626065482656
  0.3340314655396081  0.1670157327698005  0.3740377053818825
  0.3341304333664565  0.1670652166832247  0.5408053583291903
  0.3341258661280942  0.1670629330640435  0.7075808004719807
 -0.0000824977116308  0.4999587511441848  0.2625422987237108
  0.0008115951592165  0.5004057975796079  0.4296079798662901
  0.0007616984006398  0.5003808492003202  0.5964066328315658
 -0.0000348011760805  0.4999825994119590  0.7628959547203398
  0.6661488838701570  0.8330744419350818  0.3183784492363173
  0.6674458338320436  0.8337229169160247  0.4852023899321836
  0.6674112081593179  0.8337056040796625  0.6520227042977186
  0.6534726528153261  0.8267363264076658  0.8200639172302694
 
  0.00000000E+00  0.00000000E+00  0.00000000E+00
  0.00000000E+00  0.00000000E+00  0.00000000E+00
  0.00000000E+00  0.00000000E+00  0.00000000E+00
  0.00000000E+00  0.00000000E+00  0.00000000E+00
  0.00000000E+00  0.00000000E+00  0.00000000E+00
  0.00000000E+00  0.00000000E+00  0.00000000E+00
  0.00000000E+00  0.00000000E+00  0.00000000E+00
  0.00000000E+00  0.00000000E+00  0.00000000E+00
  0.00000000E+00  0.00000000E+00  0.00000000E+00
  0.00000000E+00  0.00000000E+00  0.00000000E+00
  0.00000000E+00  0.00000000E+00  0.00000000E+00
  0.00000000E+00  0.00000000E+00  0.00000000E+00
  0.00000000E+00  0.00000000E+00  0.00000000E+00
  0.00000000E+00  0.00000000E+00  0.00000000E+00
  0.00000000E+00  0.00000000E+00  0.00000000E+00
  0.00000000E+00  0.00000000E+00  0.00000000E+00
  0.00000000E+00  0.00000000E+00  0.00000000E+00
  0.00000000E+00  0.00000000E+00  0.00000000E+00
  0.00000000E+00  0.00000000E+00  0.00000000E+00
  0.00000000E+00  0.00000000E+00  0.00000000E+00
  0.00000000E+00  0.00000000E+00  0.00000000E+00
  0.00000000E+00  0.00000000E+00  0.00000000E+00
  0.00000000E+00  0.00000000E+00  0.00000000E+00
  0.00000000E+00  0.00000000E+00  0.00000000E+00
  0.00000000E+00  0.00000000E+00  0.00000000E+00
  0.00000000E+00  0.00000000E+00  0.00000000E+00
  0.00000000E+00  0.00000000E+00  0.00000000E+00
  0.00000000E+00  0.00000000E+00  0.00000000E+00
  0.00000000E+00  0.00000000E+00  0.00000000E+00
  0.00000000E+00  0.00000000E+00  0.00000000E+00
  0.00000000E+00  0.00000000E+00  0.00000000E+00
  0.00000000E+00  0.00000000E+00  0.00000000E+00
  0.00000000E+00  0.00000000E+00  0.00000000E+00
  0.00000000E+00  0.00000000E+00  0.00000000E+00
  0.00000000E+00  0.00000000E+00  0.00000000E+00
  0.00000000E+00  0.00000000E+00  0.00000000E+00
  0.00000000E+00  0.00000000E+00  0.00000000E+00
  0.00000000E+00  0.00000000E+00  0.00000000E+00
  0.00000000E+00  0.00000000E+00  0.00000000E+00
  0.00000000E+00  0.00000000E+00  0.00000000E+00
  0.00000000E+00  0.00000000E+00  0.00000000E+00
  0.00000000E+00  0.00000000E+00  0.00000000E+00
  0.00000000E+00  0.00000000E+00  0.00000000E+00
  0.00000000E+00  0.00000000E+00  0.00000000E+00
  0.00000000E+00  0.00000000E+00  0.00000000E+00
  0.00000000E+00  0.00000000E+00  0.00000000E+00
  0.00000000E+00  0.00000000E+00  0.00000000E+00
  0.00000000E+00  0.00000000E+00  0.00000000E+00
  0.00000000E+00  0.00000000E+00  0.00000000E+00
  0.00000000E+00  0.00000000E+00  0.00000000E+00
  0.00000000E+00  0.00000000E+00  0.00000000E+00
  0.00000000E+00  0.00000000E+00  0.00000000E+00
  0.00000000E+00  0.00000000E+00  0.00000000E+00
  0.00000000E+00  0.00000000E+00  0.00000000E+00
  0.00000000E+00  0.00000000E+00  0.00000000E+00
  0.00000000E+00  0.00000000E+00  0.00000000E+00
  0.00000000E+00  0.00000000E+00  0.00000000E+00
  0.00000000E+00  0.00000000E+00  0.00000000E+00
  0.00000000E+00  0.00000000E+00  0.00000000E+00
  0.00000000E+00  0.00000000E+00  0.00000000E+00
