# Supplementary material for: Light-induced giant enhancement of nonreciprocal transport at KTaO3-based interfaces
Source: Nat Commun. 2024 Apr 6;15:2992. doi: 10.1038/s41467-024-47231-6 (PMC10998845; doi:10.1038/s41467-024-47231-6)
Supplement: Supplementary file 4 — Supplementary Data 1 [file 41467_2024_47231_MOESM4_ESM.zip › U=5eV_structure_after_relax.txt]

This file is generated by VASPKIT code  
   1.00000000000000     
     3.9948813699999994   -3.9948813699999999    0.0000000000000000
     0.0000000000000006    3.9948813699999999   -3.9948813699999999
    24.6397795178443886   24.6397795178443850   24.6397795178443886
   K    Ta   O 
    12    12    36
Direct
 -0.0000000000000000 -0.0000000000000000  0.2691904048375129
  0.0000000000000000 -0.0000000000000000  0.4317634421422117
 -0.0000000000000000  0.0000000000000000  0.5990754649279771
 -0.0000000000000000  0.0000000000000000  0.7700662954141039
  0.6666666666666643  0.3333333333333357  0.3203537193011938
  0.6666666666666643  0.3333333333333357  0.4875292065716367
  0.6666666666666643  0.3333333333333357  0.6547197515144213
  0.6666666666666643  0.3333333333333357  0.8350401612166146
  0.3333333333333357  0.6666666666666643  0.1699367642951560
  0.3333333333333357  0.6666666666666643  0.3756728747908533
  0.3333333333333357  0.6666666666666643  0.5432957317059859
  0.3333333333333357  0.6666666666666643  0.7103243657646694
  0.0000000000000000  0.0000000000000000  0.1952947500213458
  0.0000000000000000 -0.0000000000000000  0.3482369934647845
  0.0000000000000000  0.0000000000000000  0.5154496557975500
  0.0000000000000000  0.0000000000000000  0.6827980394322443
  0.6666666666666643  0.3333333333333357  0.2365813804291507
  0.6666666666666643  0.3333333333333357  0.4039583347141754
  0.6666666666666643  0.3333333333333357  0.5712056519926197
  0.6666666666666643  0.3333333333333357  0.7384480754779493
  0.3333333333333357  0.6666666666666643  0.2915283503224271
  0.3333333333333357  0.6666666666666643  0.4596826369319527
  0.3333333333333357  0.6666666666666643  0.6269755301764155
  0.3333333333333357  0.6666666666666643  0.7942033896479698
  0.8136588469854473  0.1863411530145530  0.2018613611763086
  0.8328499010336938  0.1671500989663064  0.3735893544040422
  0.8328525293610480  0.1671474706389524  0.5408577331242032
  0.8328614278271159  0.1671385721728837  0.7080982922941281
  0.4998473532630193  0.5001526467369811  0.2616373931886409
  0.4994929637972571  0.5005070362027427  0.4293292800627358
  0.4995121664157184  0.5004878335842828  0.5966161561669574
  0.4999536905236313  0.5000463094763692  0.7635602117017969
  0.1669320954465402  0.8330679045534601  0.3177857827237771
  0.1661859402321398  0.8338140597678600  0.4850973372563218
  0.1661869565840268  0.8338130434159736  0.6523867722419634
  0.1735904877593857  0.8264095122406150  0.8208680452001663
  0.8136588469854473  0.6273176939708867  0.2018613611763086
  0.8328499010336937  0.6656998020673801  0.3735893544040422
  0.8328525293610480  0.6657050587220879  0.5408577331242032
  0.8328614278271159  0.6657228556542257  0.7080982922941281
  0.4998473532630193 -0.0003052934739617  0.2616373931886409
  0.4994929637972572 -0.0010140724054856  0.4293292800627358
  0.4995121664157184 -0.0009756671685636  0.5966161561669574
  0.4999536905236313 -0.0000926189527377  0.7635602117017969
  0.1669320954465402  0.3338641908930875  0.3177857827237771
  0.1661859402321399  0.3323718804642868  0.4850973372563218
  0.1661869565840268  0.3323739131680606  0.6523867722419634
  0.1735904877593857  0.3471809755187785  0.8208680452001663
  0.3726823060291132  0.1863411530145530  0.2018613611763086
  0.3343001979326199  0.1671500989663064  0.3735893544040422
  0.3342949412779119  0.1671474706389524  0.5408577331242032
  0.3342771443457745  0.1671385721728837  0.7080982922941281
  0.0003052934739617  0.5001526467369811  0.2616373931886409
  0.0010140724054856  0.5005070362027427  0.4293292800627358
  0.0009756671685636  0.5004878335842828  0.5966161561669574
  0.0000926189527377  0.5000463094763692  0.7635602117017969
  0.6661358091069132  0.8330679045534601  0.3177857827237771
  0.6676281195357137  0.8338140597678600  0.4850973372563218
  0.6676260868319395  0.8338130434159736  0.6523867722419634
  0.6528190244812213  0.8264095122406150  0.8208680452001663
 
  0.00000000E+00  0.00000000E+00  0.00000000E+00
  0.00000000E+00  0.00000000E+00  0.00000000E+00
  0.00000000E+00  0.00000000E+00  0.00000000E+00
  0.00000000E+00  0.00000000E+00  0.00000000E+00
  0.00000000E+00  0.00000000E+00  0.00000000E+00
  0.00000000E+00  0.00000000E+00  0.00000000E+00
  0.00000000E+00  0.00000000E+00  0.00000000E+00
  0.00000000E+00  0.00000000E+00  0.00000000E+00
  0.00000000E+00  0.00000000E+00  0.00000000E+00
  0.00000000E+00  0.00000000E+00  0.00000000E+00
  0.00000000E+00  0.00000000E+00  0.00000000E+00
  0.00000000E+00  0.00000000E+00  0.00000000E+00
  0.00000000E+00  0.00000000E+00  0.00000000E+00
  0.00000000E+00  0.00000000E+00  0.00000000E+00
  0.00000000E+00  0.00000000E+00  0.00000000E+00
  0.00000000E+00  0.00000000E+00  0.00000000E+00
  0.00000000E+00  0.00000000E+00  0.00000000E+00
  0.00000000E+00  0.00000000E+00  0.00000000E+00
  0.00000000E+00  0.00000000E+00  0.00000000E+00
  0.00000000E+00  0.00000000E+00  0.00000000E+00
  0.00000000E+00  0.00000000E+00  0.00000000E+00
  0.00000000E+00  0.00000000E+00  0.00000000E+00
  0.00000000E+00  0.00000000E+00  0.00000000E+00
  0.00000000E+00  0.00000000E+00  0.00000000E+00
  0.00000000E+00  0.00000000E+00  0.00000000E+00
  0.00000000E+00  0.00000000E+00  0.00000000E+00
  0.00000000E+00  0.00000000E+00  0.00000000E+00
  0.00000000E+00  0.00000000E+00  0.00000000E+00
  0.00000000E+00  0.00000000E+00  0.00000000E+00
  0.00000000E+00  0.00000000E+00  0.00000000E+00
  0.00000000E+00  0.00000000E+00  0.00000000E+00
  0.00000000E+00  0.00000000E+00  0.00000000E+00
  0.00000000E+00  0.00000000E+00  0.00000000E+00
  0.00000000E+00  0.00000000E+00  0.00000000E+00
  0.00000000E+00  0.00000000E+00  0.00000000E+00
  0.00000000E+00  0.00000000E+00  0.00000000E+00
  0.00000000E+00  0.00000000E+00  0.00000000E+00
  0.00000000E+00  0.00000000E+00  0.00000000E+00
  0.00000000E+00  0.00000000E+00  0.00000000E+00
  0.00000000E+00  0.00000000E+00  0.00000000E+00
  0.00000000E+00  0.00000000E+00  0.00000000E+00
  0.00000000E+00  0.00000000E+00  0.00000000E+00
  0.00000000E+00  0.00000000E+00  0.00000000E+00
  0.00000000E+00  0.00000000E+00  0.00000000E+00
  0.00000000E+00  0.00000000E+00  0.00000000E+00
  0.00000000E+00  0.00000000E+00  0.00000000E+00
  0.00000000E+00  0.00000000E+00  0.00000000E+00
  0.00000000E+00  0.00000000E+00  0.00000000E+00
  0.00000000E+00  0.00000000E+00  0.00000000E+00
  0.00000000E+00  0.00000000E+00  0.00000000E+00
  0.00000000E+00  0.00000000E+00  0.00000000E+00
  0.00000000E+00  0.00000000E+00  0.00000000E+00
  0.00000000E+00  0.00000000E+00  0.00000000E+00
  0.00000000E+00  0.00000000E+00  0.00000000E+00
  0.00000000E+00  0.00000000E+00  0.00000000E+00
  0.00000000E+00  0.00000000E+00  0.00000000E+00
  0.00000000E+00  0.00000000E+00  0.00000000E+00
  0.00000000E+00  0.00000000E+00  0.00000000E+00
  0.00000000E+00  0.00000000E+00  0.00000000E+00
  0.00000000E+00  0.00000000E+00  0.00000000E+00
