# Supplementary material for: Light-induced giant enhancement of nonreciprocal transport at KTaO3-based interfaces
Source: Nat Commun. 2024 Apr 6;15:2992. doi: 10.1038/s41467-024-47231-6 (PMC10998845; doi:10.1038/s41467-024-47231-6)
Supplement: Supplementary file 6 — Source Data [file 41467_2024_47231_MOESM6_ESM.xlsx]

## Sheet: Main text
Figure 1d		Figure 1d inset			Figure 1e				Figure 1f				Figure 2b			Figure 2d																													Figure 2e
T	RS	T	RS/R(2K)		B	MR	Rxy		T	ns	μ		l	RS		300 nm (+I)		300 nm (-I)		330 nm (+I)		330 nm (-I)		400 nm (+I)		400 nm (-I)		500 nm (+I)		500 nm (-I)		600 nm (+I)		600 nm (-I)		700 nm (+I)		700 nm (-I)		dark (+I)		dark (-I)			B	∆R/R0
2	1.05532	0.016	0.000232929		-12	4.06808	205.977		5	3.76717	139.937		dark	700		B	MR	B	MR	B	MR	B	MR	B	MR	B	MR	B	MR	B	MR	B	MR	B	MR	B	MR	B	MR	B	MR	B	MR			300 nm	330 nm	400 nm	500 nm
3	1.05618	0.02594	0.000364929		-11.98	4.06834	205.804		10	3.76542	140.651		700	650.1		-12	60.0996	-12	52.6813	-12	49.2464	-12	40.0283	-12	21.0141	-12	20.1144	-12	13.8996	-12	14.6528	-12	9.92231	-12	10.4241	-12	5.92231	-12	6.42413	-12	1.9642	-12	2.33161		-12	-3.37515	-4.45635	-0.44986	-0.33822
4	1.05542	0.03588	0.000359317		-11.96	4.07144	205.375		20	3.76285	137.33		690	650.5		-11.98	60.0476	-11.98	52.6959	-11.98	49.2492	-11.98	40.0004	-11.98	21.0059	-11.98	20.1114	-11.98	13.8984	-11.98	14.6511	-11.98	9.92027	-11.98	10.4221	-11.98	5.92027	-11.98	6.42214	-11.98	1.96271	-11.98	2.32886		-11.98	-3.37924	-4.46528	-0.44725	-0.33818
5	1.05234	0.04582	0.000363544		-11.94	4.07025	205.282		30	3.71761	134.673		680	650.4		-11.96	60.0022	-11.96	52.7096	-11.96	49.2516	-11.96	40.0251	-11.96	20.9981	-11.96	20.1084	-11.96	13.8971	-11.96	14.6494	-11.96	9.91823	-11.96	10.4202	-11.96	5.91823	-11.96	6.42021	-11.96	1.96116	-11.96	2.32616		-11.96	-3.3831	-4.47389	-0.44485	-0.33817
6	1.05215	0.05576	0.000370063		-11.92	4.06911	205.032		50	3.66752	124.084		670	650.54		-11.94	59.9636	-11.94	52.7224	-11.94	49.2535	-11.94	40.037	-11.94	20.9906	-11.94	20.1053	-11.94	13.8958	-11.94	14.6478	-11.94	9.91618	-11.94	10.4183	-11.94	5.91618	-11.94	6.41833	-11.94	1.95956	-11.94	2.32351		-11.94	-3.38675	-4.48218	-0.44265	-0.33819
7	1.05342	0.0657	0.000368646		-11.9	4.06867	204.525		100	3.65337	83.9262		660	650.55		-11.92	59.9317	-11.92	52.7345	-11.92	49.2552	-11.92	40.015	-11.92	20.9835	-11.92	20.1021	-11.92	13.8943	-11.92	14.6461	-11.92	9.91412	-11.92	10.4165	-11.92	5.91412	-11.92	6.4165	-11.92	1.9579	-11.92	2.32091		-11.92	-3.39019	-4.49015	-0.44066	-0.33823
8	1.05563	0.07564	0.000358589		-11.88	4.06908	204.276		200	3.73871	33.6022		650	650.6		-11.9	59.9065	-11.9	52.7457	-11.9	49.2564	-11.9	40.0215	-11.9	20.9767	-11.9	20.0989	-11.9	13.8928	-11.9	14.6444	-11.9	9.91206	-11.9	10.4147	-11.9	5.91206	-11.9	6.41473	-11.9	1.95619	-11.9	2.31836		-11.9	-3.3934	-4.49779	-0.43888	-0.3383
9	1.05834	0.08558	0.000368109		-11.86	4.06841	204.035		300	4.54519	14.0855		640	639.3		-11.88	59.888	-11.88	52.7561	-11.88	49.2573	-11.88	40.0117	-11.88	20.9703	-11.88	20.0957	-11.88	13.8913	-11.88	14.6427	-11.88	9.91	-11.88	10.413	-11.88	5.91	-11.88	6.41301	-11.88	1.95442	-11.88	2.31586		-11.88	-3.39639	-4.5051	-0.4373	-0.3384
10	1.06184	0.09552	0.000356541		-11.84	4.0702	203.7						630	639.5		-11.86	59.8763	-11.86	52.7657	-11.86	49.2578	-11.86	40.0349	-11.86	20.9643	-11.86	20.0924	-11.86	13.8896	-11.86	14.6411	-11.86	9.90793	-11.86	10.4113	-11.86	5.90793	-11.86	6.41134	-11.86	1.95259	-11.86	2.31341		-11.86	-3.39917	-4.51209	-0.43593	-0.33853
11	1.06526	0.10545	0.000357906		-11.82	4.07025	203.568						620	639.7		-11.84	59.8713	-11.84	52.7744	-11.84	49.2579	-11.84	40.0276	-11.84	20.9586	-11.84	20.0891	-11.84	13.8879	-11.84	14.6394	-11.84	9.90586	-11.84	10.4097	-11.84	5.90586	-11.84	6.40973	-11.84	1.95071	-11.84	2.31102		-11.84	-3.40172	-4.51876	-0.43476	-0.33868
12	1.07142	0.11539	0.000378909		-11.8	4.06925	203.023						610	639.9		-11.82	59.873	-11.82	52.7823	-11.82	49.2576	-11.82	40.0673	-11.82	20.9533	-11.82	20.0857	-11.82	13.8862	-11.82	14.6377	-11.82	9.90378	-11.82	10.4082	-11.82	5.90378	-11.82	6.40816	-11.82	1.94878	-11.82	2.30867		-11.82	-3.40406	-4.5251	-0.4338	-0.33886
13	1.07485	0.12533	0.000350793		-11.78	4.06725	202.635						600	640		-11.8	59.8814	-11.8	52.7894	-11.8	49.2569	-11.8	40.0119	-11.8	20.9484	-11.8	20.0823	-11.8	13.8843	-11.8	14.636	-11.8	9.9017	-11.8	10.4067	-11.8	5.9017	-11.8	6.40665	-11.8	1.94679	-11.8	2.30638		-11.8	-3.40617	-4.53112	-0.43304	-0.33906
14	1.08035	0.13527	0.00025954		-11.76	4.06909	202.227						590	640		-11.78	59.9144	-11.78	52.7847	-11.78	49.2551	-11.78	39.9222	-11.78	20.9437	-11.78	20.0788	-11.78	13.8821	-11.78	14.6341	-11.78	9.89961	-11.78	10.4051	-11.78	5.89961	-11.78	6.40508	-11.78	1.94439	-11.78	2.30378		-11.78	-3.40807	-4.53682	-0.43246	-0.33943
15	1.08372	0.14521	0.000651436		-11.74	4.07046	201.681						580	640.1		-11.76	59.9728	-11.76	52.7836	-11.76	49.253	-11.76	39.8537	-11.76	20.9398	-11.76	20.0759	-11.76	13.8797	-11.76	14.6324	-11.76	9.89752	-11.76	10.4038	-11.76	5.89752	-11.76	6.40375	-11.76	1.94209	-11.76	2.30139		-11.76	-3.40975	-4.54219	-0.43196	-0.33994
16	1.08719	0.15515	0.00339		-11.72	4.071	201.337						570	640.1		-11.74	60.0216	-11.74	52.7861	-11.74	49.2513	-11.74	39.8034	-11.74	20.9364	-11.74	20.0724	-11.74	13.8774	-11.74	14.6308	-11.74	9.89542	-11.74	10.4024	-11.74	5.89542	-11.74	6.4024	-11.74	1.93981	-11.74	2.29964		-11.74	-3.41121	-4.54723	-0.43197	-0.34045
17	1.09375	0.16509	0.00534		-11.7	4.0704	201.239						560	640.1		-11.72	60.0259	-11.72	52.7904	-11.72	49.2486	-11.72	39.7718	-11.72	20.9334	-11.72	20.0685	-11.72	13.8752	-11.72	14.629	-11.72	9.89332	-11.72	10.401	-11.72	5.89332	-11.72	6.40102	-11.72	1.93781	-11.72	2.29748		-11.72	-3.41245	-4.55195	-0.43241	-0.34084
18	1.09703	0.17503	0.00727		-11.68	4.0709	200.877						550	640.1		-11.7	60.0183	-11.7	52.7989	-11.7	49.246	-11.7	39.7636	-11.7	20.9295	-11.7	20.0643	-11.7	13.8733	-11.7	14.6272	-11.7	9.89121	-11.7	10.3998	-11.7	5.89121	-11.7	6.39983	-11.7	1.93566	-11.7	2.29587		-11.7	-3.41347	-4.55635	-0.4326	-0.3409
19	1.10351	0.18497	0.00944		-11.66	4.07085	200.764						540	640.1		-11.68	60.0306	-11.68	52.8084	-11.68	49.2426	-11.68	39.7752	-11.68	20.9261	-11.68	20.06	-11.68	13.8713	-11.68	14.6253	-11.68	9.88909	-11.68	10.3987	-11.68	5.88909	-11.68	6.39869	-11.68	1.93379	-11.68	2.29399		-11.68	-3.41428	-4.56043	-0.43306	-0.34099
20	1.10673	0.19491	0.01435		-11.64	4.07012	200.288						530	640.1		-11.66	60.0471	-11.66	52.8199	-11.66	49.2358	-11.66	39.7927	-11.66	20.9228	-11.66	20.0559	-11.66	13.8693	-11.66	14.6236	-11.66	9.88698	-11.66	10.3979	-11.66	5.88698	-11.66	6.39792	-11.66	1.93164	-11.66	2.29277		-11.66	-3.41486	-4.56418	-0.43344	-0.34115
21	1.11299	0.20485	0.01859		-11.62	4.06961	199.76						520	640.2		-11.64	60.0626	-11.64	52.8296	-11.64	49.2292	-11.64	39.8349	-11.64	20.92	-11.64	20.0519	-11.64	13.8675	-11.64	14.6221	-11.64	9.88485	-11.64	10.3968	-11.64	5.88485	-11.64	6.39678	-11.64	1.92963	-11.64	2.29062		-11.64	-3.41522	-4.5676	-0.43403	-0.34128
22	1.11787	0.21479	0.02167		-11.6	4.07064	199.488						510	640.2		-11.62	60.0732	-11.62	52.8414	-11.62	49.222	-11.62	39.8879	-11.62	20.9179	-11.62	20.0479	-11.62	13.8657	-11.62	14.6205	-11.62	9.88273	-11.62	10.3956	-11.62	5.88273	-11.62	6.39556	-11.62	1.92738	-11.62	2.28862		-11.62	-3.41537	-4.5707	-0.43499	-0.34145
23	1.12226	0.22473	0.02463		-11.58	4.07129	199.026						500	640.3		-11.6	60.0904	-11.6	52.8568	-11.6	49.2141	-11.6	39.9376	-11.6	20.9164	-11.6	20.0433	-11.6	13.864	-11.6	14.6188	-11.6	9.8806	-11.6	10.3945	-11.6	5.8806	-11.6	6.39445	-11.6	1.92522	-11.6	2.28631		-11.6	-3.4153	-4.57348	-0.43653	-0.34164
24	1.12826	0.23467	0.02754		-11.56	4.07204	198.74						490	640.2		-11.58	60.085	-11.58	52.8765	-11.58	49.2069	-11.58	39.9851	-11.58	20.9153	-11.58	20.0388	-11.58	13.8622	-11.58	14.6169	-11.58	9.87846	-11.58	10.3933	-11.58	5.87846	-11.58	6.39333	-11.58	1.92293	-11.58	2.28384		-11.58	-3.415	-4.57593	-0.43828	-0.34172
25	1.13358	0.24461	0.03111		-11.54	4.07197	198.61						480	640.1		-11.56	60.0755	-11.56	52.8959	-11.56	49.2005	-11.56	40.0145	-11.56	20.9142	-11.56	20.0352	-11.56	13.8605	-11.56	14.6152	-11.56	9.87632	-11.56	10.392	-11.56	5.87632	-11.56	6.392	-11.56	1.92106	-11.56	2.28068		-11.56	-3.41449	-4.57806	-0.4395	-0.34186
26	1.13945	0.25455	0.03474		-11.52	4.07132	198.176						470	640		-11.54	60.0696	-11.54	52.9131	-11.54	49.1957	-11.54	40.0247	-11.54	20.9132	-11.54	20.0315	-11.54	13.8585	-11.54	14.6135	-11.54	9.87417	-11.54	10.3906	-11.54	5.87417	-11.54	6.39062	-11.54	1.91904	-11.54	2.27766		-11.54	-3.41376	-4.57986	-0.44088	-0.34205
27	1.14512	0.26448	0.04072		-11.5	4.06954	198.019						460	639.9		-11.52	60.0619	-11.52	52.9286	-11.52	49.1933	-11.52	40.0112	-11.52	20.9108	-11.52	20.0276	-11.52	13.8565	-11.52	14.6118	-11.52	9.87202	-11.52	10.3889	-11.52	5.87202	-11.52	6.38894	-11.52	1.91715	-11.52	2.27458		-11.52	-3.41281	-4.58134	-0.44162	-0.34232
28	1.15135	0.27442	0.04566		-11.48	4.07029	197.679						450	639.7		-11.5	60.0404	-11.5	52.9377	-11.5	49.1925	-11.5	39.9834	-11.5	20.9085	-11.5	20.0241	-11.5	13.8545	-11.5	14.61	-11.5	9.86986	-11.5	10.3871	-11.5	5.86986	-11.5	6.38705	-11.5	1.9151	-11.5	2.2721		-11.5	-3.41164	-4.5825	-0.44219	-0.3426
29	1.15683	0.28436	0.05637		-11.46	4.07005	197.261						440	360		-11.48	60.0296	-11.48	52.9458	-11.48	49.1926	-11.48	39.9858	-11.48	20.9065	-11.48	20.0211	-11.48	13.8524	-11.48	14.6081	-11.48	9.8677	-11.48	10.3854	-11.48	5.8677	-11.48	6.38539	-11.48	1.91314	-11.48	2.26918		-11.48	-3.41026	-4.58333	-0.44275	-0.34292
30	1.16257	0.2943	0.06611		-11.44	4.07139	196.632						430	353.36		-11.46	60.0297	-11.46	52.9549	-11.46	49.1931	-11.46	39.9958	-11.46	20.9048	-11.46	20.0183	-11.46	13.8501	-11.46	14.6059	-11.46	9.86553	-11.46	10.3835	-11.46	5.86553	-11.46	6.38353	-11.46	1.91139	-11.46	2.26622		-11.46	-3.40865	-4.58384	-0.44328	-0.34327
31	1.16816	0.30424	0.07365		-11.42	4.07335	196.465						420	338		-11.44	60.0833	-11.44	52.9669	-11.44	49.1948	-11.44	40.0093	-11.44	20.9034	-11.44	20.0161	-11.44	13.8477	-11.44	14.6038	-11.44	9.86336	-11.44	10.3816	-11.44	5.86336	-11.44	6.38164	-11.44	1.90963	-11.44	2.263		-11.44	-3.40682	-4.58402	-0.44367	-0.3436
32	1.17407	0.31418	0.08269		-11.4	4.07047	196.171						410	332.96		-11.42	60.1579	-11.42	52.9765	-11.42	49.2037	-11.42	40.0169	-11.42	20.9023	-11.42	20.0135	-11.42	13.8457	-11.42	14.6023	-11.42	9.86119	-11.42	10.3794	-11.42	5.86119	-11.42	6.37942	-11.42	1.90762	-11.42	2.26015		-11.42	-3.40478	-4.58388	-0.44438	-0.34397
33	1.18201	0.32412	0.09986		-11.38	4.07004	196.074						400	326.64		-11.4	60.2476	-11.4	52.9776	-11.4	49.2128	-11.4	40.0333	-11.4	20.9013	-11.4	20.011	-11.4	13.8433	-11.4	14.6008	-11.4	9.859	-11.4	10.3771	-11.4	5.859	-11.4	6.37713	-11.4	1.90574	-11.4	2.2573		-11.4	-3.40252	-4.58341	-0.44518	-0.34436
34	1.18937	0.33406	0.1165		-11.36	4.07249	195.429						390	320.96		-11.38	60.3414	-11.38	52.9807	-11.38	49.2158	-11.38	40.0747	-11.38	20.8998	-11.38	20.0081	-11.38	13.8411	-11.38	14.5991	-11.38	9.85682	-11.38	10.3749	-11.38	5.85682	-11.38	6.37489	-11.38	1.90354	-11.38	2.25467		-11.38	-3.40003	-4.58262	-0.44582	-0.34472
35	1.19578	0.344	0.13703		-11.34	4.07151	195.159						380	315.36		-11.36	60.4235	-11.36	52.9903	-11.36	49.2178	-11.36	40.1129	-11.36	20.8986	-11.36	20.0058	-11.36	13.8386	-11.36	14.5973	-11.36	9.85463	-11.36	10.3727	-11.36	5.85463	-11.36	6.37274	-11.36	1.90154	-11.36	2.25193		-11.36	-3.39733	-4.58151	-0.4464	-0.34508
36	1.20359	0.35394	0.15638		-11.32	4.07103	194.729						370	310		-11.34	60.4614	-11.34	53.0008	-11.34	49.22	-11.34	40.1527	-11.34	20.897	-11.34	20.0035	-11.34	13.8361	-11.34	14.5954	-11.34	9.85243	-11.34	10.3703	-11.34	5.85243	-11.34	6.37025	-11.34	1.89933	-11.34	2.24941		-11.34	-3.39441	-4.58007	-0.44675	-0.34542
37	1.20983	0.36388	0.17357		-11.3	4.07009	194.32						360	300.48		-11.32	60.4672	-11.32	53.0102	-11.32	49.2192	-11.32	40.1844	-11.32	20.8954	-11.32	20.0012	-11.32	13.8337	-11.32	14.5934	-11.32	9.85023	-11.32	10.3679	-11.32	5.85023	-11.32	6.36788	-11.32	1.89719	-11.32	2.24745		-11.32	-3.39127	-4.57831	-0.44712	-0.3457
38	1.21772	0.37382	0.21228		-11.28	4.07015	194.038						350	204.56		-11.3	60.4672	-11.3	53.0187	-11.3	49.2159	-11.3	40.2108	-11.3	20.8942	-11.3	19.9987	-11.3	13.8313	-11.3	14.5916	-11.3	9.84803	-11.3	10.3656	-11.3	5.84803	-11.3	6.36564	-11.3	1.89512	-11.3	2.24582		-11.3	-3.38791	-4.57622	-0.44777	-0.34587
39	1.22581	0.38376	0.25842		-11.26	4.07198	193.999						340	57.5		-11.28	60.4643	-11.28	53.0266	-11.28	49.2092	-11.28	40.2247	-11.28	20.8937	-11.28	19.9959	-11.28	13.8287	-11.28	14.5897	-11.28	9.84581	-11.28	10.3637	-11.28	5.84581	-11.28	6.36373	-11.28	1.89295	-11.28	2.24412		-11.28	-3.38433	-4.57381	-0.44892	-0.3462
40	1.23501	0.3937	0.3287		-11.24	4.07261	193.377						330	49		-11.26	60.471	-11.26	53.0301	-11.26	49.2014	-11.26	40.2291	-11.26	20.8935	-11.26	19.993	-11.26	13.8263	-11.26	14.5878	-11.26	9.8436	-11.26	10.3618	-11.26	5.8436	-11.26	6.36183	-11.26	1.8906	-11.26	2.24248		-11.26	-3.38054	-4.57107	-0.45021	-0.3465
41	1.24462	0.40364	0.40277		-11.22	4.07251	193.115						320	61.7		-11.24	60.4754	-11.24	53.0354	-11.24	49.1927	-11.24	40.2352	-11.24	20.8932	-11.24	19.9903	-11.24	13.8242	-11.24	14.586	-11.24	9.84138	-11.24	10.3599	-11.24	5.84138	-11.24	6.3599	-11.24	1.8883	-11.24	2.2402		-11.24	-3.37652	-4.56802	-0.45142	-0.34674
42	1.25294	0.41358	0.46604		-11.2	4.07533	192.504						310	95.4		-11.22	60.485	-11.22	53.0455	-11.22	49.185	-11.22	40.2327	-11.22	20.893	-11.22	19.9874	-11.22	13.8218	-11.22	14.5841	-11.22	9.83915	-11.22	10.3578	-11.22	5.83915	-11.22	6.35785	-11.22	1.8859	-11.22	2.23817		-11.22	-3.37229	-4.56463	-0.45281	-0.34707
43	1.26105	0.42352	0.52441		-11.18	4.0743	192.32						300	109		-11.2	60.4959	-11.2	53.0577	-11.2	49.181	-11.2	40.2257	-11.2	20.8925	-11.2	19.9845	-11.2	13.8195	-11.2	14.5822	-11.2	9.83692	-11.2	10.356	-11.2	5.83692	-11.2	6.35598	-11.2	1.88343	-11.2	2.23551		-11.2	-3.36783	-4.56092	-0.45395	-0.34737
44	1.26914	0.43345	0.63921		-11.16	4.07345	191.929									-11.18	60.4958	-11.18	53.0731	-11.18	49.1797	-11.18	40.2154	-11.18	20.8921	-11.18	19.9818	-11.18	13.8172	-11.18	14.5803	-11.18	9.83469	-11.18	10.3539	-11.18	5.83469	-11.18	6.35395	-11.18	1.88119	-11.18	2.2328		-11.18	-3.36421	-4.54794	-0.45514	-0.34758
45	1.28	0.44339	0.70606		-11.14	4.07262	191.749									-11.16	60.4891	-11.16	53.088	-11.16	49.1775	-11.16	40.1951	-11.16	20.891	-11.16	19.98	-11.16	13.8149	-11.16	14.5785	-11.16	9.83245	-11.16	10.3521	-11.16	5.83245	-11.16	6.35207	-11.16	1.87901	-11.16	2.23034		-11.16	-3.36017	-4.53497	-0.45552	-0.34792
46	1.2881	0.45333	0.78002		-11.12	4.07399	191.423									-11.14	60.4712	-11.14	53.1016	-11.14	49.1764	-11.14	40.1681	-11.14	20.8903	-11.14	19.9774	-11.14	13.8125	-11.14	14.5767	-11.14	9.8302	-11.14	10.35	-11.14	5.8302	-11.14	6.35005	-11.14	1.87692	-11.14	2.22805		-11.14	-3.35552	-4.52207	-0.45646	-0.34824
47	1.29896	0.46327	0.83686		-11.1	4.0736	191.211									-11.12	60.4556	-11.12	53.1097	-11.12	49.1766	-11.12	40.1377	-11.12	20.8899	-11.12	19.9745	-11.12	13.8102	-11.12	14.5747	-11.12	9.82795	-11.12	10.3482	-11.12	5.82795	-11.12	6.34823	-11.12	1.8747	-11.12	2.22598		-11.12	-3.35016	-4.50934	-0.45774	-0.34857
48	1.30981	0.47321	0.88142		-11.08	4.07214	190.57									-11.1	60.4376	-11.1	53.1171	-11.1	49.1753	-11.1	40.104	-11.1	20.89	-11.1	19.9713	-11.1	13.8081	-11.1	14.5728	-11.1	9.8257	-11.1	10.3464	-11.1	5.8257	-11.1	6.34636	-11.1	1.87245	-11.1	2.2242		-11.1	-3.34431	-4.49688	-0.45938	-0.34882
49	1.31953	0.48315	0.90739		-11.06	4.07161	190.554									-11.08	60.421	-11.08	53.1312	-11.08	49.1762	-11.08	40.073	-11.08	20.8899	-11.08	19.9682	-11.08	13.8058	-11.08	14.5709	-11.08	9.82344	-11.08	10.3448	-11.08	5.82344	-11.08	6.34483	-11.08	1.87027	-11.08	2.22184		-11.08	-3.33808	-4.48476	-0.46084	-0.34912
50	1.33	0.49309	0.92555		-11.04	4.07207	189.963									-11.06	60.406	-11.06	53.1451	-11.06	49.1764	-11.06	40.0365	-11.06	20.8892	-11.06	19.9653	-11.06	13.8035	-11.06	14.569	-11.06	9.82118	-11.06	10.343	-11.06	5.82118	-11.06	6.343	-11.06	1.86822	-11.06	2.21914		-11.06	-3.33157	-4.4731	-0.46194	-0.34941
51	1.34075	0.50303	0.94704		-11.02	4.07469	189.628									-11.04	60.3871	-11.04	53.1549	-11.04	49.1804	-11.04	40.0153	-11.04	20.8882	-11.04	19.9622	-11.04	13.8015	-11.04	14.5672	-11.04	9.81891	-11.04	10.3415	-11.04	5.81891	-11.04	6.34149	-11.04	1.8659	-11.04	2.21624		-11.04	-3.32481	-4.46194	-0.463	-0.34959
52	1.35023	0.51297	0.96171		-11	4.07501	188.926									-11.02	60.3577	-11.02	53.1606	-11.02	49.1884	-11.02	40.0102	-11.02	20.8867	-11.02	19.9588	-11.02	13.7996	-11.02	14.566	-11.02	9.81663	-11.02	10.3396	-11.02	5.81663	-11.02	6.33957	-11.02	1.86386	-11.02	2.21355		-11.02	-3.31783	-4.45124	-0.46397	-0.34988
53	1.36227	0.52291	0.96873		-10.98	4.07267	188.926									-11	60.3438	-11	53.1593	-11	49.1932	-11	40.0346	-11	20.8852	-11	19.9555	-11	13.7976	-11	14.5643	-11	9.81435	-11	10.3377	-11	5.81435	-11	6.33775	-11	1.86169	-11	2.21104		-11	-3.31056	-4.44103	-0.46488	-0.35008
54	1.37457	0.53285	0.97412		-10.96	4.0721	188.465									-10.98	60.3245	-10.98	53.1667	-10.98	49.197	-10.98	40.0803	-10.98	20.8837	-10.98	19.9524	-10.98	13.7956	-10.98	14.5625	-10.98	9.81207	-10.98	10.3359	-10.98	5.81207	-10.98	6.33586	-10.98	1.85955	-10.98	2.20844		-10.98	-3.30279	-4.43132	-0.46561	-0.35032
55	1.38542	0.54279	0.98332		-10.94	4.0715	188.339									-10.96	60.3028	-10.96	53.1765	-10.96	49.1992	-10.96	40.1138	-10.96	20.8829	-10.96	19.9499	-10.96	13.7932	-10.96	14.5609	-10.96	9.80978	-10.96	10.3341	-10.96	5.80978	-10.96	6.33412	-10.96	1.85741	-10.96	2.20569		-10.96	-3.29445	-4.42264	-0.46647	-0.35066
56	1.39635	0.55273	0.99126		-10.92	4.07219	187.76									-10.94	60.2861	-10.94	53.1881	-10.94	49.2016	-10.94	40.1576	-10.94	20.8821	-10.94	19.9477	-10.94	13.791	-10.94	14.5593	-10.94	9.80749	-10.94	10.3322	-10.94	5.80749	-10.94	6.33215	-10.94	1.85517	-10.94	2.203		-10.94	-3.2857	-4.41487	-0.4672	-0.35098
57	1.40887	0.56267	0.99578		-10.9	4.07053	187.655									-10.92	60.2707	-10.92	53.1998	-10.92	49.2061	-10.92	40.2049	-10.92	20.8811	-10.92	19.9447	-10.92	13.7887	-10.92	14.5577	-10.92	9.80519	-10.92	10.3303	-10.92	5.80519	-10.92	6.33034	-10.92	1.85286	-10.92	2.2008		-10.92	-3.27653	-4.40789	-0.46823	-0.3513
58	1.42105	0.57261	1.00448		-10.88	4.07029	187.203									-10.9	60.2675	-10.9	53.21	-10.9	49.2082	-10.9	40.2596	-10.9	20.8805	-10.9	19.9414	-10.9	13.7865	-10.9	14.556	-10.9	9.80289	-10.9	10.3285	-10.9	5.80289	-10.9	6.32848	-10.9	1.85075	-10.9	2.19818		-10.9	-3.26674	-4.40161	-0.46955	-0.35151
59	1.43486	0.58255	1.00843		-10.86	4.07029	186.984									-10.88	60.2793	-10.88	53.2193	-10.88	49.2068	-10.88	40.313	-10.88	20.8799	-10.88	19.9387	-10.88	13.7843	-10.88	14.5542	-10.88	9.80058	-10.88	10.3269	-10.88	5.80058	-10.88	6.32693	-10.88	1.84838	-10.88	2.19565		-10.88	-3.25637	-4.39583	-0.47061	-0.35186
60	1.4459	0.59248	1.01293		-10.84	4.07005	186.527									-10.86	60.2995	-10.86	53.2263	-10.86	49.2011	-10.86	40.3679	-10.86	20.8787	-10.86	19.9364	-10.86	13.7819	-10.86	14.5524	-10.86	9.79826	-10.86	10.325	-10.86	5.79826	-10.86	6.32498	-10.86	1.84616	-10.86	2.19271		-10.86	-3.24563	-4.39039	-0.47119	-0.3522
61	1.45981	0.60242	1.01817		-10.82	4.07228	186.2									-10.84	60.3211	-10.84	53.2393	-10.84	49.1986	-10.84	40.4261	-10.84	20.8775	-10.84	19.934	-10.84	13.7796	-10.84	14.5508	-10.84	9.79595	-10.84	10.3233	-10.84	5.79595	-10.84	6.32334	-10.84	1.84387	-10.84	2.1901		-10.84	-3.23476	-4.38527	-0.47175	-0.35265
62	1.47334	0.61236	1.0224		-10.8	4.07295	185.637									-10.82	60.3421	-10.82	53.2532	-10.82	49.2066	-10.82	40.4819	-10.82	20.8763	-10.82	19.9306	-10.82	13.7772	-10.82	14.5489	-10.82	9.79362	-10.82	10.3212	-10.82	5.79362	-10.82	6.32122	-10.82	1.84181	-10.82	2.18763		-10.82	-3.22393	-4.38028	-0.47287	-0.35297
63	1.48507	0.6223	1.02509		-10.78	4.07441	185.406									-10.8	60.3594	-10.8	53.2662	-10.8	49.2152	-10.8	40.5338	-10.8	20.8751	-10.8	19.9273	-10.8	13.7748	-10.8	14.5468	-10.8	9.79129	-10.8	10.3192	-10.8	5.79129	-10.8	6.31921	-10.8	1.83948	-10.8	2.18497		-10.8	-3.21302	-4.37526	-0.47389	-0.35327
64	1.49919	0.63224	1.02816		-10.76	4.073	185.02									-10.78	60.3687	-10.78	53.2804	-10.78	49.2204	-10.78	40.5798	-10.78	20.8741	-10.78	19.9242	-10.78	13.7723	-10.78	14.5449	-10.78	9.78896	-10.78	10.3169	-10.78	5.78896	-10.78	6.31694	-10.78	1.83739	-10.78	2.18229		-10.78	-3.20214	-4.37009	-0.47494	-0.3535
65	1.51341	0.64218	1.03179		-10.74	4.07174	184.743									-10.76	60.3755	-10.76	53.2922	-10.76	49.2225	-10.76	40.6173	-10.76	20.8736	-10.76	19.9217	-10.76	13.7697	-10.76	14.5427	-10.76	9.78662	-10.76	10.3149	-10.76	5.78662	-10.76	6.31493	-10.76	1.8351	-10.76	2.18004		-10.76	-3.19131	-4.36479	-0.47592	-0.35371
66	1.52648	0.65212	1.03388		-10.72	4.07159	184.091									-10.74	60.3798	-10.74	53.3026	-10.74	49.2239	-10.74	40.6474	-10.74	20.8738	-10.74	19.9181	-10.74	13.767	-10.74	14.5401	-10.74	9.78428	-10.74	10.3127	-10.74	5.78428	-10.74	6.31269	-10.74	1.83312	-10.74	2.17761		-10.74	-3.18066	-4.35959	-0.47787	-0.35395
67	1.54031	0.66206	1.03795		-10.7	4.07343	184.091									-10.72	60.3796	-10.72	53.3066	-10.72	49.2251	-10.72	40.6671	-10.72	20.8741	-10.72	19.914	-10.72	13.7645	-10.72	14.5375	-10.72	9.78193	-10.72	10.3106	-10.72	5.78193	-10.72	6.31064	-10.72	1.83073	-10.72	2.17552		-10.72	-3.17041	-4.35468	-0.48006	-0.354
68	1.55654	0.672	1.03945		-10.68	4.07372	183.572									-10.7	60.3604	-10.7	53.3139	-10.7	49.2257	-10.7	40.6762	-10.7	20.8736	-10.7	19.91	-10.7	13.7622	-10.7	14.535	-10.7	9.77958	-10.7	10.3083	-10.7	5.77958	-10.7	6.30827	-10.7	1.82857	-10.7	2.17307		-10.7	-3.16068	-4.35034	-0.4818	-0.35407
69	1.56947	0.68194	1.04198		-10.66	4.06934	183.492									-10.68	60.3239	-10.68	53.3233	-10.68	49.2274	-10.68	40.6828	-10.68	20.8718	-10.68	19.9066	-10.68	13.7598	-10.68	14.5322	-10.68	9.77722	-10.68	10.3061	-10.68	5.77722	-10.68	6.3061	-10.68	1.82621	-10.68	2.17043		-10.68	-3.15133	-4.34675	-0.4826	-0.35404
70	1.58477	0.69188	1.04456		-10.64	4.06984	183.174									-10.66	60.287	-10.66	53.3315	-10.66	49.23	-10.66	40.6796	-10.66	20.87	-10.66	19.9036	-10.66	13.7574	-10.66	14.5294	-10.66	9.77486	-10.66	10.3039	-10.66	5.77486	-10.66	6.30389	-10.66	1.82381	-10.66	2.16731		-10.66	-3.14237	-4.34372	-0.48318	-0.354
71	1.59768	0.70182	1.04707		-10.62	4.07102	182.884									-10.64	60.2597	-10.64	53.339	-10.64	49.2331	-10.64	40.6943	-10.64	20.8682	-10.64	19.9004	-10.64	13.755	-10.64	14.5267	-10.64	9.7725	-10.64	10.3018	-10.64	5.7725	-10.64	6.30183	-10.64	1.82126	-10.64	2.16453		-10.64	-3.13387	-4.34112	-0.48389	-0.35378
72	1.61557	0.71176	1.04888		-10.6	4.0731	182.227									-10.62	60.2305	-10.62	53.3449	-10.62	49.2386	-10.62	40.7076	-10.62	20.8666	-10.62	19.8968	-10.62	13.7525	-10.62	14.5241	-10.62	9.77012	-10.62	10.2995	-10.62	5.77012	-10.62	6.29948	-10.62	1.81907	-10.62	2.16175		-10.62	-3.12599	-4.33891	-0.48488	-0.35369
73	1.62929	0.7217	1.04987		-10.58	4.07363	182.135									-10.6	60.2051	-10.6	53.3501	-10.6	49.2443	-10.6	40.7174	-10.6	20.8655	-10.6	19.8935	-10.6	13.7499	-10.6	14.5213	-10.6	9.76775	-10.6	10.2973	-10.6	5.76775	-10.6	6.29727	-10.6	1.8166	-10.6	2.15956		-10.6	-3.1188	-4.33718	-0.486	-0.35361
74	1.64561	0.73164	1.05195		-10.56	4.07255	181.987									-10.58	60.1996	-10.58	53.3654	-10.58	49.251	-10.58	40.7242	-10.58	20.8646	-10.58	19.8907	-10.58	13.7475	-10.58	14.5187	-10.58	9.76536	-10.58	10.2949	-10.58	5.76536	-10.58	6.29493	-10.58	1.81438	-10.58	2.15679		-10.58	-3.11237	-4.33585	-0.48699	-0.35351
75	1.66082	0.74158	1.05489		-10.54	4.0718	181.713									-10.56	60.2078	-10.56	53.3853	-10.56	49.2561	-10.56	40.7253	-10.56	20.8637	-10.56	19.8878	-10.56	13.7448	-10.56	14.5164	-10.56	9.76298	-10.56	10.2929	-10.56	5.76298	-10.56	6.29289	-10.56	1.81186	-10.56	2.15375		-10.56	-3.10685	-4.33462	-0.48796	-0.35352
76	1.67609	0.75152	1.05699		-10.52	4.07194	180.807									-10.54	60.2188	-10.54	53.4068	-10.54	49.2598	-10.54	40.7292	-10.54	20.8624	-10.54	19.8851	-10.54	13.7421	-10.54	14.5142	-10.54	9.76059	-10.54	10.2906	-10.54	5.76059	-10.54	6.29058	-10.54	1.80962	-10.54	2.15062		-10.54	-3.1022	-4.33342	-0.48863	-0.35354
77	1.69191	0.76145	1.05722		-10.5	4.07224	180.546									-10.52	60.2334	-10.52	53.4233	-10.52	49.265	-10.52	40.7287	-10.52	20.8611	-10.52	19.8823	-10.52	13.7393	-10.52	14.5122	-10.52	9.75819	-10.52	10.2885	-10.52	5.75819	-10.52	6.2885	-10.52	1.80706	-10.52	2.14792		-10.52	-3.09825	-4.33218	-0.48939	-0.35367
78	1.70973	0.77139	1.0594		-10.48	4.07001	180.018									-10.5	60.248	-10.5	53.4421	-10.5	49.2639	-10.5	40.7251	-10.5	20.8606	-10.5	19.8794	-10.5	13.7366	-10.5	14.5099	-10.5	9.75579	-10.5	10.2865	-10.5	5.75579	-10.5	6.28651	-10.5	1.8047	-10.5	2.14489		-10.5	-3.09479	-4.33094	-0.49061	-0.35366
79	1.72581	0.78133	1.06113		-10.46	4.07056	179.945									-10.48	60.2653	-10.48	53.4702	-10.48	49.2624	-10.48	40.7174	-10.48	20.8596	-10.48	19.8764	-10.48	13.7339	-10.48	14.5076	-10.48	9.75338	-10.48	10.285	-10.48	5.75338	-10.48	6.28495	-10.48	1.80222	-10.48	2.14234		-10.48	-3.09189	-4.3297	-0.49161	-0.35377
80	1.74163	0.79127	1.06143		-10.44	4.0704	179.576									-10.46	60.3043	-10.46	53.4976	-10.46	49.2659	-10.46	40.7103	-10.46	20.8582	-10.46	19.873	-10.46	13.7312	-10.46	14.5053	-10.46	9.75097	-10.46	10.2831	-10.46	5.75097	-10.46	6.2831	-10.46	1.79998	-10.46	2.13949		-10.46	-3.08959	-4.32852	-0.49259	-0.35399
81	1.76	0.80121	1.06387		-10.42	4.06981	179.448									-10.44	60.3348	-10.44	53.519	-10.44	49.2799	-10.44	40.7066	-10.44	20.8567	-10.44	19.8693	-10.44	13.7285	-10.44	14.5032	-10.44	9.74856	-10.44	10.2816	-10.44	5.74856	-10.44	6.28156	-10.44	1.79756	-10.44	2.1371		-10.44	-3.08795	-4.32747	-0.49368	-0.35422
82	1.77685	0.81115	1.06574		-10.4	4.06967	178.817									-10.42	60.3247	-10.42	53.5365	-10.42	49.2929	-10.42	40.7016	-10.42	20.8554	-10.42	19.8653	-10.42	13.7257	-10.42	14.5011	-10.42	9.74613	-10.42	10.2796	-10.42	5.74613	-10.42	6.27956	-10.42	1.79558	-10.42	2.13431		-10.42	-3.08699	-4.32643	-0.49506	-0.3544
83	1.79309	0.82109	1.06699		-10.38	4.06939	178.674									-10.4	60.3226	-10.4	53.5511	-10.4	49.2963	-10.4	40.6937	-10.4	20.8543	-10.4	19.8619	-10.4	13.723	-10.4	14.499	-10.4	9.74371	-10.4	10.2776	-10.4	5.74371	-10.4	6.27757	-10.4	1.79308	-10.4	2.13162		-10.4	-3.08679	-4.32545	-0.4962	-0.35462
84	1.81208	0.83103	1.06846		-10.36	4.06964	178.033									-10.38	60.3313	-10.38	53.5642	-10.38	49.3009	-10.38	40.6848	-10.38	20.8533	-10.38	19.8586	-10.38	13.7205	-10.38	14.4972	-10.38	9.74128	-10.38	10.2755	-10.38	5.74128	-10.38	6.27554	-10.38	1.79078	-10.38	2.12867		-10.38	-3.08734	-4.32465	-0.49737	-0.3549
85	1.82924	0.84097	1.06901		-10.34	4.07053	177.87									-10.36	60.3436	-10.36	53.5762	-10.36	49.3069	-10.36	40.6721	-10.36	20.8531	-10.36	19.8554	-10.36	13.718	-10.36	14.4951	-10.36	9.73884	-10.36	10.2737	-10.36	5.73884	-10.36	6.2737	-10.36	1.78838	-10.36	2.12645		-10.36	-3.08862	-4.32426	-0.49888	-0.35514
86	1.84585	0.85091	1.07055		-10.32	4.07128	177.485									-10.34	60.3579	-10.34	53.5817	-10.34	49.3142	-10.34	40.6564	-10.34	20.8524	-10.34	19.8517	-10.34	13.7157	-10.34	14.4928	-10.34	9.7364	-10.34	10.2717	-10.34	5.7364	-10.34	6.27167	-10.34	1.78613	-10.34	2.12362		-10.34	-3.09053	-4.32436	-0.50034	-0.35541
87	1.86508	0.86085	1.07127		-10.3	4.07255	177.277									-10.32	60.3865	-10.32	53.5842	-10.32	49.3221	-10.32	40.6433	-10.32	20.8511	-10.32	19.8485	-10.32	13.7135	-10.32	14.4907	-10.32	9.73396	-10.32	10.2697	-10.32	5.73396	-10.32	6.2697	-10.32	1.78362	-10.32	2.12076		-10.32	-3.09274	-4.32504	-0.50131	-0.35556
88	1.88291	0.87079	1.07409		-10.28	4.07064	177.071									-10.3	60.41	-10.3	53.5923	-10.3	49.3299	-10.3	40.6336	-10.3	20.8491	-10.3	19.8457	-10.3	13.7114	-10.3	14.4887	-10.3	9.73151	-10.3	10.2676	-10.3	5.73151	-10.3	6.26758	-10.3	1.78143	-10.3	2.11753		-10.3	-3.09504	-4.32636	-0.5017	-0.35581
89	1.89999	0.88073	1.07404		-10.26	4.06877	176.883									-10.28	60.4132	-10.28	53.6033	-10.28	49.3382	-10.28	40.6262	-10.28	20.847	-10.28	19.8428	-10.28	13.7091	-10.28	14.4864	-10.28	9.72905	-10.28	10.2657	-10.28	5.72905	-10.28	6.26571	-10.28	1.77876	-10.28	2.11466		-10.28	-3.09745	-4.32838	-0.50209	-0.35599
90	1.92069	0.89067	1.07497		-10.24	4.06893	176.593									-10.26	60.4175	-10.26	53.6154	-10.26	49.3466	-10.26	40.6268	-10.26	20.8455	-10.26	19.8391	-10.26	13.7067	-10.26	14.4844	-10.26	9.72659	-10.26	10.2636	-10.26	5.72659	-10.26	6.26358	-10.26	1.77637	-10.26	2.11158		-10.26	-3.10007	-4.33114	-0.50325	-0.35619
91	1.93808	0.90061	1.07648		-10.22	4.06955	176.047									-10.24	60.4079	-10.24	53.6251	-10.24	49.3563	-10.24	40.6284	-10.24	20.8441	-10.24	19.8354	-10.24	13.7043	-10.24	14.4823	-10.24	9.72413	-10.24	10.2613	-10.24	5.72413	-10.24	6.26126	-10.24	1.77371	-10.24	2.10884		-10.24	-3.10285	-4.33469	-0.50437	-0.35626
92	1.9592	0.91055	1.07733		-10.2	4.06928	175.326									-10.22	60.3843	-10.22	53.6354	-10.22	49.3695	-10.22	40.6267	-10.22	20.8433	-10.22	19.8322	-10.22	13.7019	-10.22	14.4799	-10.22	9.72166	-10.22	10.259	-10.22	5.72166	-10.22	6.25897	-10.22	1.77121	-10.22	2.10589		-10.22	-3.10578	-4.3389	-0.50552	-0.35633
93	1.97683	0.92048	1.07785		-10.18	4.068	175.131									-10.2	60.3708	-10.2	53.6517	-10.2	49.3831	-10.2	40.625	-10.2	20.8421	-10.2	19.8297	-10.2	13.6998	-10.2	14.4775	-10.2	9.71918	-10.2	10.2568	-10.2	5.71918	-10.2	6.25675	-10.2	1.76855	-10.2	2.10348		-10.2	-3.10882	-4.34363	-0.50621	-0.35634
94	1.99804	0.93042	1.07876		-10.16	4.06787	174.72									-10.18	60.4069	-10.18	53.6726	-10.18	49.3948	-10.18	40.6221	-10.18	20.8409	-10.18	19.8277	-10.18	13.6975	-10.18	14.4752	-10.18	9.7167	-10.18	10.2545	-10.18	5.7167	-10.18	6.25445	-10.18	1.76604	-10.18	2.10027		-10.18	-3.11188	-4.34859	-0.50658	-0.35626
95	2.01637	0.94036	1.07974		-10.14	4.07133	174.574									-10.16	60.4446	-10.16	53.694	-10.16	49.4017	-10.16	40.6243	-10.16	20.8394	-10.16	19.8254	-10.16	13.6952	-10.16	14.473	-10.16	9.71422	-10.16	10.2523	-10.16	5.71422	-10.16	6.25229	-10.16	1.76334	-10.16	2.09735		-10.16	-3.1148	-4.35349	-0.50699	-0.35627
96	2.03464	0.9503	1.08147		-10.12	4.06881	174.265									-10.14	60.4648	-10.14	53.7157	-10.14	49.4087	-10.14	40.6266	-10.14	20.8379	-10.14	19.8231	-10.14	13.6927	-10.14	14.4707	-10.14	9.71173	-10.14	10.25	-10.14	5.71173	-10.14	6.25	-10.14	1.76104	-10.14	2.09432		-10.14	-3.11761	-4.35843	-0.50741	-0.3563
97	2.0566	0.96024	1.08208		-10.1	4.06774	173.726									-10.12	60.4895	-10.12	53.7366	-10.12	49.42	-10.12	40.6256	-10.12	20.8365	-10.12	19.8205	-10.12	13.6905	-10.12	14.4685	-10.12	9.70923	-10.12	10.2478	-10.12	5.70923	-10.12	6.24779	-10.12	1.75832	-10.12	2.09195		-10.12	-3.12038	-4.36323	-0.50802	-0.35631
98	2.07514	0.97018	1.08295		-10.08	4.06729	173.298									-10.1	60.5266	-10.1	53.7624	-10.1	49.43	-10.1	40.6251	-10.1	20.8351	-10.1	19.8176	-10.1	13.6882	-10.1	14.466	-10.1	9.70673	-10.1	10.2457	-10.1	5.70673	-10.1	6.2457	-10.1	1.75569	-10.1	2.08904		-10.1	-3.12308	-4.36782	-0.50876	-0.35631
99	2.09757	0.98012	1.08494		-10.06	4.06881	173.032									-10.08	60.5621	-10.08	53.7901	-10.08	49.4436	-10.08	40.6253	-10.08	20.8331	-10.08	19.8149	-10.08	13.6858	-10.08	14.4637	-10.08	9.70423	-10.08	10.2436	-10.08	5.70423	-10.08	6.24364	-10.08	1.75311	-10.08	2.08608		-10.08	-3.12603	-4.37202	-0.50911	-0.35639
100	2.11649	0.99006	1.0863		-10.04	4.0686	172.443									-10.06	60.5964	-10.06	53.8071	-10.06	49.4562	-10.06	40.6257	-10.06	20.831	-10.06	19.8123	-10.06	13.6832	-10.06	14.4614	-10.06	9.70172	-10.06	10.2414	-10.06	5.70172	-10.06	6.24144	-10.06	1.75068	-10.06	2.0827		-10.06	-3.12938	-4.37578	-0.50936	-0.35663
101	2.1394	1	1.0862		-10.02	4.06566	172.188									-10.04	60.5989	-10.04	53.819	-10.04	49.4632	-10.04	40.6248	-10.04	20.8291	-10.04	19.8102	-10.04	13.6806	-10.04	14.4593	-10.04	9.69921	-10.04	10.2393	-10.04	5.69921	-10.04	6.23935	-10.04	1.74811	-10.04	2.07975		-10.04	-3.13325	-4.37902	-0.50945	-0.35684
102	2.15873				-10	4.06543	171.874									-10.02	60.5867	-10.02	53.8316	-10.02	49.4632	-10.02	40.624	-10.02	20.8275	-10.02	19.8077	-10.02	13.6783	-10.02	14.4569	-10.02	9.69669	-10.02	10.2371	-10.02	5.69669	-10.02	6.23715	-10.02	1.74593	-10.02	2.07651		-10.02	-3.13776	-4.3817	-0.50992	-0.357
103	2.18196				-9.98	4.06777	171.625									-10	60.607	-10	53.8434	-10	49.4631	-10	40.6221	-10	20.8259	-10	19.8051	-10	13.676	-10	14.4545	-10	9.69416	-10	10.2349	-10	5.69416	-10	6.23488	-10	1.74327	-10	2.07366		-10	-3.1428	-4.38399	-0.51043	-0.35711
104	2.20173				-9.96	4.06616	171.556									-9.98	60.6284	-9.98	53.853	-9.98	49.471	-9.98	40.6175	-9.98	20.8244	-9.98	19.8029	-9.98	13.6737	-9.98	14.452	-9.98	9.69164	-9.98	10.233	-9.98	5.69164	-9.98	6.23298	-9.98	1.74065	-9.98	2.07056		-9.98	-3.14812	-4.38596	-0.51073	-0.35723
105	2.22157				-9.94	4.06673	171.149									-9.96	60.6365	-9.96	53.8609	-9.96	49.4754	-9.96	40.6137	-9.96	20.8231	-9.96	19.8005	-9.96	13.6711	-9.96	14.4493	-9.96	9.6891	-9.96	10.2309	-9.96	5.6891	-9.96	6.2309	-9.96	1.73801	-9.96	2.06786		-9.96	-3.15357	-4.38763	-0.5113	-0.35735
106	2.24551				-9.92	4.06698	170.758									-9.94	60.6475	-9.94	53.8657	-9.94	49.4743	-9.94	40.6125	-9.94	20.8212	-9.94	19.7979	-9.94	13.6685	-9.94	14.4466	-9.94	9.68662	-9.94	10.229	-9.94	5.68662	-9.94	6.22902	-9.94	1.7353	-9.94	2.06466		-9.94	-3.1588	-4.38902	-0.51167	-0.35745
107	2.26569				-9.9	4.06534	170.486									-9.92	60.6588	-9.92	53.8703	-9.92	49.4712	-9.92	40.6137	-9.92	20.8194	-9.92	19.7951	-9.92	13.6661	-9.92	14.444	-9.92	9.68413	-9.92	10.2269	-9.92	5.68413	-9.92	6.22691	-9.92	1.73289	-9.92	2.06155		-9.92	-3.1636	-4.39016	-0.51214	-0.35756
108	2.29023				-9.88	4.06594	169.903									-9.9	60.646	-9.9	53.8776	-9.9	49.4655	-9.9	40.6145	-9.9	20.8184	-9.9	19.7922	-9.9	13.6636	-9.9	14.4415	-9.9	9.68163	-9.9	10.225	-9.9	5.68163	-9.9	6.22497	-9.9	1.73056	-9.9	2.05851		-9.9	-3.16815	-4.39111	-0.51311	-0.35774
109	2.31083				-9.86	4.06691	169.716									-9.88	60.6225	-9.88	53.8853	-9.88	49.461	-9.88	40.6187	-9.88	20.8175	-9.88	19.7883	-9.88	13.6611	-9.88	14.4388	-9.88	9.67915	-9.88	10.223	-9.88	5.67915	-9.88	6.22298	-9.88	1.72809	-9.88	2.05587		-9.88	-3.17253	-4.39201	-0.51462	-0.35785
110	2.33558				-9.84	4.06382	169.471									-9.86	60.617	-9.86	53.8922	-9.86	49.4534	-9.86	40.6262	-9.86	20.8167	-9.86	19.7839	-9.86	13.6585	-9.86	14.4361	-9.86	9.67666	-9.86	10.2208	-9.86	5.67666	-9.86	6.22075	-9.86	1.72586	-9.86	2.05287		-9.86	-3.17665	-4.39291	-0.51636	-0.35787
111	2.35656				-9.82	4.06536	169.018									-9.84	60.6131	-9.84	53.8996	-9.84	49.4475	-9.84	40.632	-9.84	20.8162	-9.84	19.7802	-9.84	13.6561	-9.84	14.4333	-9.84	9.67416	-9.84	10.2183	-9.84	5.67416	-9.84	6.21834	-9.84	1.72325	-9.84	2.05003		-9.84	-3.18043	-4.39389	-0.51799	-0.35783
112	2.38164				-9.8	4.06791	168.566									-9.82	60.6247	-9.82	53.914	-9.82	49.4428	-9.82	40.6361	-9.82	20.8158	-9.82	19.7767	-9.82	13.6533	-9.82	14.4306	-9.82	9.67164	-9.82	10.2162	-9.82	5.67164	-9.82	6.21615	-9.82	1.72063	-9.82	2.04781		-9.82	-3.18392	-4.39483	-0.51952	-0.35786
113	2.40332				-9.78	4.0671	168.158									-9.8	60.6475	-9.8	53.9267	-9.8	49.4423	-9.8	40.642	-9.8	20.8147	-9.8	19.7731	-9.8	13.6508	-9.8	14.428	-9.8	9.66911	-9.8	10.2136	-9.8	5.66911	-9.8	6.21365	-9.8	1.7183	-9.8	2.04548		-9.8	-3.18695	-4.39573	-0.52083	-0.35788
114	2.42496				-9.76	4.0641	168.043									-9.78	60.6911	-9.78	53.9345	-9.78	49.4405	-9.78	40.6472	-9.78	20.8134	-9.78	19.7697	-9.78	13.6481	-9.78	14.4255	-9.78	9.6666	-9.78	10.2112	-9.78	5.6666	-9.78	6.21123	-9.78	1.71597	-9.78	2.04271		-9.78	-3.18933	-4.39663	-0.52185	-0.35793
115	2.45114				-9.74	4.06589	167.84									-9.76	60.7157	-9.76	53.9436	-9.76	49.4387	-9.76	40.6535	-9.76	20.8114	-9.76	19.7666	-9.76	13.6455	-9.76	14.4233	-9.76	9.6641	-9.76	10.2086	-9.76	5.6641	-9.76	6.20857	-9.76	1.71363	-9.76	2.04021		-9.76	-3.19106	-4.39754	-0.5224	-0.35814
116	2.47312				-9.72	4.06603	167.462									-9.74	60.7276	-9.74	53.9532	-9.74	49.4391	-9.74	40.6567	-9.74	20.8094	-9.74	19.7638	-9.74	13.6428	-9.74	14.421	-9.74	9.66159	-9.74	10.2059	-9.74	5.66159	-9.74	6.20586	-9.74	1.7114	-9.74	2.03732		-9.74	-3.1923	-4.3985	-0.52284	-0.35833
117	2.49772				-9.7	4.06477	166.916									-9.72	60.7299	-9.72	53.9585	-9.72	49.4425	-9.72	40.6598	-9.72	20.808	-9.72	19.7612	-9.72	13.64	-9.72	14.4188	-9.72	9.65907	-9.72	10.2029	-9.72	5.65907	-9.72	6.20294	-9.72	1.70873	-9.72	2.0348		-9.72	-3.19312	-4.39936	-0.52344	-0.35853
118	2.52216				-9.68	4.06502	166.762									-9.7	60.7313	-9.7	53.9655	-9.7	49.4437	-9.7	40.6641	-9.7	20.8067	-9.7	19.7581	-9.7	13.6371	-9.7	14.4165	-9.7	9.65654	-9.7	10.2003	-9.7	5.65654	-9.7	6.20034	-9.7	1.70598	-9.7	2.03143		-9.7	-3.19377	-4.40014	-0.52431	-0.35876
119	2.54506				-9.66	4.06534	166.285									-9.68	60.7343	-9.68	53.9756	-9.68	49.4453	-9.68	40.6685	-9.68	20.8054	-9.68	19.7552	-9.68	13.6342	-9.68	14.4142	-9.68	9.65399	-9.68	10.1975	-9.68	5.65399	-9.68	6.19754	-9.68	1.70341	-9.68	2.02787		-9.68	-3.1945	-4.40079	-0.52512	-0.35896
120	2.56803				-9.64	4.06315	165.957									-9.66	60.7414	-9.66	53.9859	-9.66	49.4426	-9.66	40.6711	-9.66	20.8038	-9.66	19.7524	-9.66	13.6316	-9.66	14.4122	-9.66	9.65143	-9.66	10.1948	-9.66	5.65143	-9.66	6.19484	-9.66	1.70072	-9.66	2.02467		-9.66	-3.19533	-4.40138	-0.52572	-0.35928
121	2.59584				-9.62	4.06527	165.572									-9.64	60.757	-9.64	53.9971	-9.64	49.4403	-9.64	40.6731	-9.64	20.8026	-9.64	19.7498	-9.64	13.629	-9.64	14.41	-9.64	9.64885	-9.64	10.1919	-9.64	5.64885	-9.64	6.19194	-9.64	1.6982	-9.64	2.02177		-9.64	-3.19625	-4.40195	-0.52637	-0.35952
122	2.61927				-9.6	4.06371	165.095									-9.62	60.7753	-9.62	54.0093	-9.62	49.4459	-9.62	40.674	-9.62	20.801	-9.62	19.7477	-9.62	13.6265	-9.62	14.4076	-9.62	9.64629	-9.62	10.1895	-9.62	5.64629	-9.62	6.18953	-9.62	1.69561	-9.62	2.01868		-9.62	-3.19699	-4.40258	-0.52667	-0.35969
123	2.64613				-9.58	4.06265	164.881									-9.6	60.7791	-9.6	54.0218	-9.6	49.4536	-9.6	40.673	-9.6	20.7994	-9.6	19.7455	-9.6	13.6238	-9.6	14.4051	-9.6	9.64374	-9.6	10.1868	-9.6	5.64374	-9.6	6.18683	-9.6	1.69272	-9.6	2.01541		-9.6	-3.19705	-4.40323	-0.52695	-0.35981
124	2.67172				-9.56	4.0633	164.546									-9.58	60.7681	-9.58	54.0345	-9.58	49.4599	-9.58	40.6742	-9.58	20.7978	-9.58	19.7431	-9.58	13.6212	-9.58	14.4025	-9.58	9.64116	-9.58	10.1845	-9.58	5.64116	-9.58	6.18454	-9.58	1.68994	-9.58	2.01181		-9.58	-3.19642	-4.40378	-0.52731	-0.35986
125	2.6959				-9.54	4.06665	164.181									-9.56	60.7525	-9.56	54.0469	-9.56	49.4553	-9.56	40.6817	-9.56	20.7964	-9.56	19.7398	-9.56	13.6188	-9.56	14.3995	-9.56	9.63857	-9.56	10.1819	-9.56	5.63857	-9.56	6.18186	-9.56	1.68724	-9.56	2.00828		-9.56	-3.19529	-4.40427	-0.52829	-0.35977
126	2.72022				-9.52	4.06618	163.923									-9.54	60.734	-9.54	54.0574	-9.54	49.447	-9.54	40.6863	-9.54	20.795	-9.54	19.7364	-9.54	13.6164	-9.54	14.3965	-9.54	9.63597	-9.54	10.1795	-9.54	5.63597	-9.54	6.17952	-9.54	1.68442	-9.54	2.00537		-9.54	-3.19364	-4.40473	-0.52931	-0.35962
127	2.74912				-9.5	4.0626	163.436									-9.52	60.7161	-9.52	54.0676	-9.52	49.4365	-9.52	40.6866	-9.52	20.7936	-9.52	19.7329	-9.52	13.6143	-9.52	14.3937	-9.52	9.63336	-9.52	10.1768	-9.52	5.63336	-9.52	6.17679	-9.52	1.682	-9.52	2.00206		-9.52	-3.19168	-4.4051	-0.53031	-0.35952
128	2.77472				-9.48	4.06118	163.108									-9.5	60.7068	-9.5	54.0781	-9.5	49.425	-9.5	40.685	-9.5	20.7924	-9.5	19.7294	-9.5	13.6121	-9.5	14.391	-9.5	9.63075	-9.5	10.1745	-9.5	5.63075	-9.5	6.17452	-9.5	1.67922	-9.5	1.99885		-9.5	-3.18959	-4.40543	-0.53153	-0.35947
129	2.79987				-9.46	4.06136	162.802									-9.48	60.7084	-9.48	54.0906	-9.48	49.4158	-9.48	40.6877	-9.48	20.7912	-9.48	19.7255	-9.48	13.6098	-9.48	14.3882	-9.48	9.62813	-9.48	10.1719	-9.48	5.62813	-9.48	6.17186	-9.48	1.67673	-9.48	1.99551		-9.48	-3.18723	-4.40583	-0.53286	-0.35933
130	2.82525				-9.44	4.06142	162.52									-9.46	60.7228	-9.46	54.1024	-9.46	49.4053	-9.46	40.6896	-9.46	20.79	-9.46	19.7217	-9.46	13.6073	-9.46	14.3852	-9.46	9.6255	-9.46	10.1693	-9.46	5.6255	-9.46	6.16933	-9.46	1.67412	-9.46	1.99183		-9.46	-3.18454	-4.40625	-0.53414	-0.35914
131	2.8542				-9.42	4.06176	162.175									-9.44	60.7611	-9.44	54.1181	-9.44	49.3969	-9.44	40.6906	-9.44	20.7889	-9.44	19.7177	-9.44	13.6047	-9.44	14.3824	-9.44	9.62285	-9.44	10.1664	-9.44	5.62285	-9.44	6.16636	-9.44	1.67153	-9.44	1.98839		-9.44	-3.18141	-4.40659	-0.53559	-0.35908
132	2.88202				-9.4	4.06137	162.017									-9.42	60.7971	-9.42	54.1356	-9.42	49.3913	-9.42	40.6877	-9.42	20.7878	-9.42	19.7137	-9.42	13.6021	-9.42	14.3792	-9.42	9.62018	-9.42	10.1637	-9.42	5.62018	-9.42	6.16368	-9.42	1.66886	-9.42	1.98519		-9.42	-3.17789	-4.40689	-0.53704	-0.3589
133	2.90837				-9.38	4.062	161.374									-9.4	60.8252	-9.4	54.1447	-9.4	49.3896	-9.4	40.6822	-9.4	20.7864	-9.4	19.7101	-9.4	13.5996	-9.4	14.3761	-9.4	9.6175	-9.4	10.1607	-9.4	5.6175	-9.4	6.16065	-9.4	1.66672	-9.4	1.98132		-9.4	-3.17389	-4.40722	-0.53813	-0.35877
134	2.93488				-9.36	4.06039	161.15									-9.38	60.8507	-9.38	54.155	-9.38	49.386	-9.38	40.6729	-9.38	20.7844	-9.38	19.7074	-9.38	13.5971	-9.38	14.3733	-9.38	9.61483	-9.38	10.1577	-9.38	5.61483	-9.38	6.15772	-9.38	1.66416	-9.38	1.97793		-9.38	-3.16956	-4.40764	-0.53848	-0.35865
135	2.96157				-9.34	4.06025	160.668									-9.36	60.8678	-9.36	54.1694	-9.36	49.3841	-9.36	40.6597	-9.36	20.7821	-9.36	19.7051	-9.36	13.5945	-9.36	14.3704	-9.36	9.61215	-9.36	10.1543	-9.36	5.61215	-9.36	6.15433	-9.36	1.66178	-9.36	1.97476		-9.36	-3.16509	-4.40817	-0.53849	-0.35859
136	2.99253				-9.32	4.05837	160.322									-9.34	60.8758	-9.34	54.1859	-9.34	49.3845	-9.34	40.6489	-9.34	20.7806	-9.34	19.703	-9.34	13.5918	-9.34	14.3675	-9.34	9.6095	-9.34	10.151	-9.34	5.6095	-9.34	6.15104	-9.34	1.65907	-9.34	1.97166		-9.34	-3.16065	-4.40868	-0.53877	-0.35854
137	3.01829				-9.3	4.0574	159.901									-9.32	60.8784	-9.32	54.2027	-9.32	49.3879	-9.32	40.6359	-9.32	20.7797	-9.32	19.7008	-9.32	13.5891	-9.32	14.3645	-9.32	9.60684	-9.32	10.1476	-9.32	5.60684	-9.32	6.14756	-9.32	1.65636	-9.32	1.96851		-9.32	-3.15622	-4.4092	-0.53946	-0.35849
138	3.04887				-9.28	4.0569	159.477									-9.3	60.9031	-9.3	54.2246	-9.3	49.3909	-9.3	40.6161	-9.3	20.7782	-9.3	19.6985	-9.3	13.5862	-9.3	14.362	-9.3	9.60415	-9.3	10.1444	-9.3	5.60415	-9.3	6.14442	-9.3	1.65346	-9.3	1.96503		-9.3	-3.152	-4.40981	-0.53989	-0.35858
139	3.07672				-9.26	4.05584	159.102									-9.28	60.9384	-9.28	54.247	-9.28	49.3973	-9.28	40.5926	-9.28	20.7763	-9.28	19.696	-9.28	13.5836	-9.28	14.3594	-9.28	9.60145	-9.28	10.1411	-9.28	5.60145	-9.28	6.14112	-9.28	1.65095	-9.28	1.96148		-9.28	-3.14811	-4.41056	-0.54012	-0.35859
140	3.10495				-9.24	4.05317	159.071									-9.26	60.9667	-9.26	54.2685	-9.26	49.4064	-9.26	40.5718	-9.26	20.7744	-9.26	19.6939	-9.26	13.5809	-9.26	14.3571	-9.26	9.59873	-9.26	10.1381	-9.26	5.59873	-9.26	6.13812	-9.26	1.64823	-9.26	1.95845		-9.26	-3.1445	-4.41152	-0.54023	-0.35881
141	3.13332				-9.22	4.05499	158.517									-9.24	60.9844	-9.24	54.2901	-9.24	49.4208	-9.24	40.5566	-9.24	20.7731	-9.24	19.6918	-9.24	13.5779	-9.24	14.3542	-9.24	9.596	-9.24	10.1352	-9.24	5.596	-9.24	6.13521	-9.24	1.64592	-9.24	1.95519		-9.24	-3.14101	-4.41272	-0.54062	-0.35881
142	3.16199				-9.2	4.05468	158.277									-9.22	60.9966	-9.22	54.3159	-9.22	49.4393	-9.22	40.5448	-9.22	20.7714	-9.22	19.6891	-9.22	13.5749	-9.22	14.3513	-9.22	9.59329	-9.22	10.1331	-9.22	5.59329	-9.22	6.13308	-9.22	1.64314	-9.22	1.95239		-9.22	-3.13747	-4.41418	-0.54114	-0.35888
143	3.19101				-9.18	4.05447	157.726									-9.2	60.999	-9.2	54.3406	-9.2	49.4546	-9.2	40.5394	-9.2	20.7698	-9.2	19.6849	-9.2	13.572	-9.2	14.3483	-9.2	9.59058	-9.2	10.1305	-9.2	5.59058	-9.2	6.13051	-9.2	1.64059	-9.2	1.94907		-9.2	-3.13377	-4.41586	-0.54242	-0.35882
144	3.22029				-9.16	4.05614	157.484									-9.18	61	-9.18	54.3678	-9.18	49.4679	-9.18	40.5392	-9.18	20.7684	-9.18	19.6801	-9.18	13.5695	-9.18	14.3452	-9.18	9.58788	-9.18	10.1283	-9.18	5.58788	-9.18	6.12832	-9.18	1.63778	-9.18	1.94566		-9.18	-3.13008	-4.41776	-0.54417	-0.35859
145	3.24983				-9.14	4.05601	157.276									-9.16	61.0044	-9.16	54.3928	-9.16	49.477	-9.16	40.5389	-9.16	20.7667	-9.16	19.675	-9.16	13.5669	-9.16	14.342	-9.16	9.58513	-9.16	10.1258	-9.16	5.58513	-9.16	6.12584	-9.16	1.63505	-9.16	1.9423		-9.16	-3.1265	-4.41999	-0.54585	-0.35844
146	3.27963				-9.12	4.05381	157.186									-9.14	61.0017	-9.14	54.405	-9.14	49.4845	-9.14	40.5373	-9.14	20.7647	-9.14	19.6699	-9.14	13.5641	-9.14	14.3389	-9.14	9.5824	-9.14	10.1237	-9.14	5.5824	-9.14	6.12373	-9.14	1.63202	-9.14	1.93955		-9.14	-3.123	-4.42247	-0.54743	-0.35833
147	3.30987				-9.1	4.05379	156.343									-9.12	61.0087	-9.12	54.4108	-9.12	49.4903	-9.12	40.5359	-9.12	20.7629	-9.12	19.6649	-9.12	13.5615	-9.12	14.3361	-9.12	9.57965	-9.12	10.1216	-9.12	5.57965	-9.12	6.12158	-9.12	1.62932	-9.12	1.93606		-9.12	-3.11965	-4.42514	-0.549	-0.35828
148	3.34023				-9.08	4.05365	156.079									-9.1	61.0207	-9.1	54.412	-9.1	49.4989	-9.1	40.5363	-9.1	20.7614	-9.1	19.6595	-9.1	13.5587	-9.1	14.333	-9.1	9.57686	-9.1	10.12	-9.1	5.57686	-9.1	6.11996	-9.1	1.6263	-9.1	1.93292		-9.1	-3.1166	-4.42801	-0.55094	-0.35808
149	3.37107				-9.06	4.05462	155.745									-9.08	61.0363	-9.08	54.4114	-9.08	49.5039	-9.08	40.5405	-9.08	20.7598	-9.08	19.6539	-9.08	13.5558	-9.08	14.3297	-9.08	9.57404	-9.08	10.1181	-9.08	5.57404	-9.08	6.11805	-9.08	1.62373	-9.08	1.9295		-9.08	-3.11382	-4.431	-0.55296	-0.3579
150	3.40224				-9.04	4.05338	155.692									-9.06	61.056	-9.06	54.4072	-9.06	49.5053	-9.06	40.5436	-9.06	20.7581	-9.06	19.648	-9.06	13.553	-9.06	14.3262	-9.06	9.57129	-9.06	10.1164	-9.06	5.57129	-9.06	6.11638	-9.06	1.62075	-9.06	1.9262		-9.06	-3.11126	-4.43398	-0.55503	-0.35774
151	3.43368				-9.02	4.05338	155.259									-9.04	61.0758	-9.04	54.4001	-9.04	49.5022	-9.04	40.5445	-9.04	20.7565	-9.04	19.6421	-9.04	13.5505	-9.04	14.3226	-9.04	9.56851	-9.04	10.1142	-9.04	5.56851	-9.04	6.11415	-9.04	1.61813	-9.04	1.92288		-9.04	-3.10897	-4.43682	-0.55722	-0.35752
152	3.46534				-9	4.04907	155.034									-9.02	61.0715	-9.02	54.3913	-9.02	49.4957	-9.02	40.5466	-9.02	20.7551	-9.02	19.6367	-9.02	13.5479	-9.02	14.3193	-9.02	9.56574	-9.02	10.112	-9.02	5.56574	-9.02	6.11195	-9.02	1.6151	-9.02	1.91981		-9.02	-3.10706	-4.43949	-0.55918	-0.35733
153	3.49728				-8.98	4.05027	154.584									-9	61.0595	-9	54.3815	-9	49.4881	-9	40.5484	-9	20.753	-9	19.632	-9	13.5452	-9	14.3159	-9	9.56294	-9	10.1094	-9	5.56294	-9	6.10936	-9	1.61241	-9	1.91662		-9	-3.10563	-4.44201	-0.56051	-0.35719
154	3.52932				-8.96	4.05076	154.396									-8.98	61.0534	-8.98	54.3767	-8.98	49.4788	-8.98	40.5511	-8.98	20.751	-8.98	19.6282	-8.98	13.5424	-8.98	14.3129	-8.98	9.56013	-8.98	10.1068	-8.98	5.56013	-8.98	6.10683	-8.98	1.60919	-8.98	1.91408		-8.98	-3.10483	-4.44443	-0.56139	-0.35712
155	3.56201				-8.94	4.05018	153.811									-8.96	61.0574	-8.96	54.373	-8.96	49.4676	-8.96	40.5546	-8.96	20.7497	-8.96	19.6245	-8.96	13.5394	-8.96	14.3096	-8.96	9.55732	-8.96	10.1042	-8.96	5.55732	-8.96	6.10416	-8.96	1.60631	-8.96	1.91105		-8.96	-3.10466	-4.44664	-0.56259	-0.35708
156	3.5896				-8.92	4.05006	153.732									-8.94	61.062	-8.94	54.3719	-8.94	49.4559	-8.94	40.5576	-8.94	20.7484	-8.94	19.6213	-8.94	13.5366	-8.94	14.3065	-8.94	9.55453	-8.94	10.1016	-8.94	5.55453	-8.94	6.10158	-8.94	1.60305	-8.94	1.90833		-8.94	-3.10494	-4.44856	-0.56356	-0.35709
157	3.62315				-8.9	4.05012	153.176									-8.92	61.0781	-8.92	54.3722	-8.92	49.4466	-8.92	40.5564	-8.92	20.7471	-8.92	19.6182	-8.92	13.5337	-8.92	14.3036	-8.92	9.55168	-8.92	10.0987	-8.92	5.55168	-8.92	6.09872	-8.92	1.60018	-8.92	1.90492		-8.92	-3.10564	-4.4502	-0.56445	-0.35708
158	3.65596				-8.88	4.05059	153.032									-8.9	61.0842	-8.9	54.3761	-8.9	49.4389	-8.9	40.5513	-8.9	20.7447	-8.9	19.6155	-8.9	13.5309	-8.9	14.3009	-8.9	9.54887	-8.9	10.0959	-8.9	5.54887	-8.9	6.09594	-8.9	1.59701	-8.9	1.90171		-8.9	-3.1066	-4.45159	-0.56462	-0.35722
159	3.6899				-8.86	4.05047	152.619									-8.88	61.0507	-8.88	54.3832	-8.88	49.4325	-8.88	40.5487	-8.88	20.7425	-8.88	19.6129	-8.88	13.5281	-8.88	14.2981	-8.88	9.54603	-8.88	10.0933	-8.88	5.54603	-8.88	6.09331	-8.88	1.59419	-8.88	1.89814		-8.88	-3.10769	-4.45271	-0.56484	-0.35737
160	3.72414				-8.84	4.04894	152.352									-8.86	61.0207	-8.86	54.3934	-8.86	49.4289	-8.86	40.5531	-8.86	20.7411	-8.86	19.6104	-8.86	13.5251	-8.86	14.2954	-8.86	9.54317	-8.86	10.0907	-8.86	5.54317	-8.86	6.0907	-8.86	1.59112	-8.86	1.89458		-8.86	-3.10895	-4.4536	-0.56535	-0.35754
161	3.75298				-8.82	4.04874	151.51									-8.84	61.0012	-8.84	54.4075	-8.84	49.425	-8.84	40.5578	-8.84	20.7398	-8.84	19.6076	-8.84	13.522	-8.84	14.2926	-8.84	9.54031	-8.84	10.0883	-8.84	5.54031	-8.84	6.08829	-8.84	1.58827	-8.84	1.89078		-8.84	-3.11034	-4.45431	-0.56613	-0.35766
162	3.78866				-8.8	4.04472	151.384									-8.82	61.0014	-8.82	54.4284	-8.82	49.4178	-8.82	40.5616	-8.82	20.7386	-8.82	19.6044	-8.82	13.5189	-8.82	14.2901	-8.82	9.53745	-8.82	10.086	-8.82	5.53745	-8.82	6.086	-8.82	1.58522	-8.82	1.88749		-8.82	-3.11188	-4.45494	-0.56712	-0.35792
163	3.82219				-8.78	4.0466	150.703									-8.8	61.0088	-8.8	54.4507	-8.8	49.4141	-8.8	40.5636	-8.8	20.7374	-8.8	19.6011	-8.8	13.5161	-8.8	14.2878	-8.8	9.53457	-8.8	10.0832	-8.8	5.53457	-8.8	6.0832	-8.8	1.58253	-8.8	1.88329		-8.8	-3.11342	-4.45562	-0.56816	-0.35807
164	3.85806				-8.76	4.04553	150.6									-8.78	61.0217	-8.78	54.4774	-8.78	49.4145	-8.78	40.5635	-8.78	20.7361	-8.78	19.5977	-8.78	13.5133	-8.78	14.2852	-8.78	9.53174	-8.78	10.0808	-8.78	5.53174	-8.78	6.08078	-8.78	1.57944	-8.78	1.87938		-8.78	-3.11482	-4.45637	-0.56922	-0.35815
165	3.89397				-8.74	4.04511	150.084									-8.76	61.0378	-8.76	54.5007	-8.76	49.4131	-8.76	40.5619	-8.76	20.7342	-8.76	19.5944	-8.76	13.5103	-8.76	14.2826	-8.76	9.52885	-8.76	10.078	-8.76	5.52885	-8.76	6.07801	-8.76	1.57677	-8.76	1.87541		-8.76	-3.11604	-4.45718	-0.5699	-0.35832
166	3.92599				-8.72	4.04537	149.954									-8.74	61.0494	-8.74	54.5175	-8.74	49.4139	-8.74	40.5593	-8.74	20.7323	-8.74	19.5912	-8.74	13.5073	-8.74	14.2798	-8.74	9.52595	-8.74	10.0752	-8.74	5.52595	-8.74	6.07516	-8.74	1.57367	-8.74	1.87181		-8.74	-3.11706	-4.45787	-0.57055	-0.3584
167	3.95929				-8.7	4.04546	149.826									-8.72	61.065	-8.72	54.5365	-8.72	49.4189	-8.72	40.5484	-8.72	20.7308	-8.72	19.588	-8.72	13.5046	-8.72	14.277	-8.72	9.52304	-8.72	10.0726	-8.72	5.52304	-8.72	6.07256	-8.72	1.57088	-8.72	1.86824		-8.72	-3.1179	-4.45845	-0.57139	-0.35826
168	3.99605				-8.68	4.04789	149.551									-8.7	61.0827	-8.7	54.5568	-8.7	49.4232	-8.7	40.5382	-8.7	20.7287	-8.7	19.5846	-8.7	13.5016	-8.7	14.274	-8.7	9.52014	-8.7	10.0699	-8.7	5.52014	-8.7	6.06991	-8.7	1.56797	-8.7	1.86512		-8.7	-3.11866	-4.45896	-0.57202	-0.35815
169	4.03174				-8.66	4.04729	149.006									-8.68	61.1021	-8.68	54.5747	-8.68	49.4217	-8.68	40.5357	-8.68	20.726	-8.68	19.5819	-8.68	13.4985	-8.68	14.2711	-8.68	9.51723	-8.68	10.067	-8.68	5.51723	-8.68	6.06695	-8.68	1.56539	-8.68	1.86183		-8.68	-3.11939	-4.45939	-0.57209	-0.35811
170	4.06327				-8.64	4.04497	148.76									-8.66	61.1223	-8.66	54.5907	-8.66	49.421	-8.66	40.5287	-8.66	20.7232	-8.66	19.579	-8.66	13.4957	-8.66	14.2679	-8.66	9.51435	-8.66	10.0639	-8.66	5.51435	-8.66	6.0639	-8.66	1.56236	-8.66	1.85892		-8.66	-3.11994	-4.45971	-0.57208	-0.35796
171	4.10133				-8.62	4.04281	148.233									-8.64	61.1444	-8.64	54.6052	-8.64	49.4192	-8.64	40.516	-8.64	20.7204	-8.64	19.5765	-8.64	13.4929	-8.64	14.2646	-8.64	9.51144	-8.64	10.0603	-8.64	5.51144	-8.64	6.06032	-8.64	1.55974	-8.64	1.85572		-8.64	-3.12035	-4.4599	-0.57196	-0.35766
172	4.13929				-8.6	4.04137	148.14									-8.62	61.1675	-8.62	54.6214	-8.62	49.4193	-8.62	40.507	-8.62	20.7174	-8.62	19.5736	-8.62	13.49	-8.62	14.2612	-8.62	9.50852	-8.62	10.0566	-8.62	5.50852	-8.62	6.05661	-8.62	1.55658	-8.62	1.85303		-8.62	-3.12084	-4.45993	-0.57191	-0.35745
173	4.1704				-8.58	4.04128	147.66									-8.6	61.1918	-8.6	54.6352	-8.6	49.4223	-8.6	40.4994	-8.6	20.7143	-8.6	19.5705	-8.6	13.487	-8.6	14.2574	-8.6	9.50561	-8.6	10.0532	-8.6	5.50561	-8.6	6.05319	-8.6	1.55353	-8.6	1.84987		-8.6	-3.12146	-4.45977	-0.57187	-0.35712
174	4.20939				-8.56	4.04019	147.362									-8.58	61.216	-8.58	54.6497	-8.58	49.4244	-8.58	40.4957	-8.58	20.7114	-8.58	19.5675	-8.58	13.4842	-8.58	14.2538	-8.58	9.50267	-8.58	10.0497	-8.58	5.50267	-8.58	6.04973	-8.58	1.55035	-8.58	1.84717		-8.58	-3.12229	-4.45944	-0.57195	-0.3569
175	4.2458				-8.54	4.04019	146.915									-8.56	61.2425	-8.56	54.6656	-8.56	49.4266	-8.56	40.4914	-8.56	20.7088	-8.56	19.564	-8.56	13.4811	-8.56	14.25	-8.56	9.49972	-8.56	10.0465	-8.56	5.49972	-8.56	6.04645	-8.56	1.5475	-8.56	1.84416		-8.56	-3.12329	-4.45886	-0.57238	-0.35667
176	4.28078				-8.52	4.04167	146.679									-8.54	61.2652	-8.54	54.6767	-8.54	49.4326	-8.54	40.4864	-8.54	20.7063	-8.54	19.5606	-8.54	13.4787	-8.54	14.2463	-8.54	9.49674	-8.54	10.043	-8.54	5.49674	-8.54	6.04304	-8.54	1.5444	-8.54	1.8414		-8.54	-3.12448	-4.45804	-0.57285	-0.35633
177	4.31898				-8.5	4.04214	146.167									-8.52	61.2704	-8.52	54.6786	-8.52	49.438	-8.52	40.4822	-8.52	20.7036	-8.52	19.557	-8.52	13.4757	-8.52	14.2427	-8.52	9.49375	-8.52	10.0396	-8.52	5.49375	-8.52	6.0396	-8.52	1.54171	-8.52	1.83785		-8.52	-3.12593	-4.45701	-0.57332	-0.35618
178	4.35361				-8.48	4.04292	146.006									-8.5	61.2539	-8.5	54.681	-8.5	49.4421	-8.5	40.4757	-8.5	20.7008	-8.5	19.5537	-8.5	13.4727	-8.5	14.2393	-8.5	9.4908	-8.5	10.0362	-8.5	5.4908	-8.5	6.0362	-8.5	1.53865	-8.5	1.83481		-8.5	-3.12748	-4.45585	-0.57356	-0.35614
179	4.39459				-8.46	4.04155	145.589									-8.48	61.2311	-8.48	54.6811	-8.48	49.4433	-8.48	40.4715	-8.48	20.6985	-8.48	19.5496	-8.48	13.4698	-8.48	14.2358	-8.48	9.48781	-8.48	10.0334	-8.48	5.48781	-8.48	6.03344	-8.48	1.53592	-8.48	1.83076		-8.48	-3.12926	-4.45466	-0.57443	-0.35606
180	4.42792				-8.44	4.03828	145.576									-8.46	61.216	-8.46	54.6788	-8.46	49.4422	-8.46	40.4683	-8.46	20.6967	-8.46	19.5454	-8.46	13.4669	-8.46	14.2324	-8.46	9.48481	-8.46	10.0304	-8.46	5.48481	-8.46	6.03038	-8.46	1.53283	-8.46	1.82654		-8.46	-3.1313	-4.4536	-0.57564	-0.35588
181	4.46959				-8.42	4.03748	145.022									-8.44	61.2197	-8.44	54.6794	-8.44	49.4338	-8.44	40.461	-8.44	20.6945	-8.44	19.5408	-8.44	13.464	-8.44	14.2292	-8.44	9.48179	-8.44	10.0276	-8.44	5.48179	-8.44	6.02762	-8.44	1.52968	-8.44	1.8224		-8.44	-3.13359	-4.45272	-0.57688	-0.35581
182	4.50823				-8.4	4.03514	144.655									-8.42	61.2445	-8.42	54.6778	-8.42	49.4234	-8.42	40.4588	-8.42	20.6925	-8.42	19.536	-8.42	13.461	-8.42	14.226	-8.42	9.47876	-8.42	10.0244	-8.42	5.47876	-8.42	6.02444	-8.42	1.52682	-8.42	1.8183		-8.42	-3.13592	-4.45205	-0.57827	-0.35585
183	4.54624				-8.38	4.03501	143.98									-8.4	61.2824	-8.4	54.6835	-8.4	49.4167	-8.4	40.4639	-8.4	20.6907	-8.4	19.5309	-8.4	13.4584	-8.4	14.223	-8.4	9.47578	-8.4	10.0214	-8.4	5.47578	-8.4	6.02142	-8.4	1.52393	-8.4	1.81377		-8.4	-3.13775	-4.45166	-0.57988	-0.35572
184	4.58052				-8.36	4.03555	143.698									-8.38	61.3314	-8.38	54.6902	-8.38	49.4114	-8.38	40.4704	-8.38	20.6888	-8.38	19.5257	-8.38	13.4553	-8.38	14.2198	-8.38	9.47285	-8.38	10.0186	-8.38	5.47285	-8.38	6.01858	-8.38	1.52086	-8.38	1.80962		-8.38	-3.139	-4.45151	-0.58154	-0.35563
185	4.62416				-8.34	4.0321	143.487									-8.36	61.382	-8.36	54.7062	-8.36	49.4069	-8.36	40.4794	-8.36	20.6866	-8.36	19.5205	-8.36	13.4522	-8.36	14.2168	-8.36	9.46989	-8.36	10.0153	-8.36	5.46989	-8.36	6.01535	-8.36	1.51811	-8.36	1.80509		-8.36	-3.13985	-4.45153	-0.58304	-0.35556
186	4.65936				-8.32	4.0307	143.487									-8.34	61.4292	-8.34	54.7206	-8.34	49.4035	-8.34	40.4875	-8.34	20.6844	-8.34	19.5156	-8.34	13.4492	-8.34	14.2137	-8.34	9.46691	-8.34	10.012	-8.34	5.46691	-8.34	6.01196	-8.34	1.51505	-8.34	1.80133		-8.34	-3.14048	-4.45169	-0.58439	-0.35538
187	4.7027				-8.3	4.03189	142.809									-8.32	61.4797	-8.32	54.7476	-8.32	49.3978	-8.32	40.494	-8.32	20.6821	-8.32	19.5116	-8.32	13.4462	-8.32	14.2106	-8.32	9.4639	-8.32	10.009	-8.32	5.4639	-8.32	6.00896	-8.32	1.51196	-8.32	1.79744		-8.32	-3.14091	-4.45211	-0.58527	-0.35511
188	4.73843				-8.28	4.03293	142.461									-8.3	61.5285	-8.3	54.7849	-8.3	49.3886	-8.3	40.5063	-8.3	20.6793	-8.3	19.5078	-8.3	13.4431	-8.3	14.2073	-8.3	9.46088	-8.3	10.0056	-8.3	5.46088	-8.3	6.0056	-8.3	1.50894	-8.3	1.79345		-8.3	-3.14122	-4.45277	-0.58574	-0.3549
189	4.77933				-8.26	4.03288	142.399									-8.28	61.5661	-8.28	54.8238	-8.28	49.383	-8.28	40.519	-8.28	20.6762	-8.28	19.5043	-8.28	13.4401	-8.28	14.2037	-8.28	9.45785	-8.28	10.0024	-8.28	5.45785	-8.28	6.00236	-8.28	1.50582	-8.28	1.78941		-8.28	-3.14146	-4.45364	-0.58592	-0.35464
190	4.81915				-8.24	4.03156	142.096									-8.26	61.6027	-8.26	54.8731	-8.26	49.381	-8.26	40.5251	-8.26	20.6731	-8.26	19.5005	-8.26	13.4375	-8.26	14.2004	-8.26	9.45482	-8.26	9.99893	-8.26	5.45482	-8.26	5.99893	-8.26	1.50265	-8.26	1.78574		-8.26	-3.14162	-4.45464	-0.5863	-0.35435
191	4.85629				-8.22	4.02963	141.391									-8.24	61.644	-8.24	54.9321	-8.24	49.3813	-8.24	40.5278	-8.24	20.6701	-8.24	19.4968	-8.24	13.4346	-8.24	14.197	-8.24	9.45177	-8.24	9.99549	-8.24	5.45177	-8.24	5.99549	-8.24	1.4997	-8.24	1.7818		-8.24	-3.1418	-4.45574	-0.58668	-0.35412
192	4.901				-8.2	4.03058	141.115									-8.22	61.6843	-8.22	54.9965	-8.22	49.387	-8.22	40.5336	-8.22	20.6673	-8.22	19.4931	-8.22	13.4317	-8.22	14.1936	-8.22	9.44871	-8.22	9.99196	-8.22	5.44871	-8.22	5.99196	-8.22	1.49654	-8.22	1.77863		-8.22	-3.1421	-4.45686	-0.58711	-0.35398
193	4.93807				-8.18	4.02742	140.751									-8.2	61.7094	-8.2	55.0684	-8.2	49.3923	-8.2	40.5366	-8.2	20.6645	-8.2	19.4897	-8.2	13.4288	-8.2	14.19	-8.2	9.44565	-8.2	9.98899	-8.2	5.44565	-8.2	5.98899	-8.2	1.49335	-8.2	1.77482		-8.2	-3.14249	-4.45796	-0.5874	-0.35374
194	4.97531				-8.16	4.02645	140.601									-8.18	61.7144	-8.18	55.1427	-8.18	49.3912	-8.18	40.5387	-8.18	20.6619	-8.18	19.4867	-8.18	13.4259	-8.18	14.1867	-8.18	9.44257	-8.18	9.98562	-8.18	5.44257	-8.18	5.98562	-8.18	1.49059	-8.18	1.77113		-8.18	-3.14311	-4.45906	-0.58759	-0.35359
195	5.02227				-8.14	4.02608	140.138									-8.16	61.7197	-8.16	55.2117	-8.16	49.3926	-8.16	40.5338	-8.16	20.6591	-8.16	19.4835	-8.16	13.4228	-8.16	14.1828	-8.16	9.43949	-8.16	9.98274	-8.16	5.43949	-8.16	5.98274	-8.16	1.48767	-8.16	1.76739		-8.16	-3.14405	-4.46014	-0.58779	-0.35335
196	5.06025				-8.12	4.02849	139.789									-8.14	61.7178	-8.14	55.269	-8.14	49.3999	-8.14	40.5246	-8.14	20.656	-8.14	19.4804	-8.14	13.4198	-8.14	14.1789	-8.14	9.43638	-8.14	9.97942	-8.14	5.43638	-8.14	5.97942	-8.14	1.48496	-8.14	1.76363		-8.14	-3.14548	-4.46118	-0.58779	-0.35312
197	5.10744				-8.1	4.02801	139.444									-8.12	61.709	-8.12	55.3156	-8.12	49.4065	-8.12	40.5111	-8.12	20.6519	-8.12	19.477	-8.12	13.4166	-8.12	14.1751	-8.12	9.43329	-8.12	9.97648	-8.12	5.43329	-8.12	5.97648	-8.12	1.4821	-8.12	1.75997		-8.12	-3.1475	-4.46225	-0.58744	-0.35292
198	5.14596				-8.08	4.02675	139.192									-8.1	61.7261	-8.1	55.3601	-8.1	49.4114	-8.1	40.4934	-8.1	20.648	-8.1	19.474	-8.1	13.4135	-8.1	14.1713	-8.1	9.4302	-8.1	9.9733	-8.1	5.4302	-8.1	5.9733	-8.1	1.47894	-8.1	1.75657		-8.1	-3.1501	-4.46338	-0.587	-0.35264
199	5.18508				-8.06	4.02386	138.449									-8.08	61.7428	-8.08	55.393	-8.08	49.4178	-8.08	40.4752	-8.08	20.6447	-8.08	19.4707	-8.08	13.4106	-8.08	14.1676	-8.08	9.42709	-8.08	9.9704	-8.08	5.42709	-8.08	5.9704	-8.08	1.47636	-8.08	1.75262		-8.08	-3.15321	-4.46458	-0.58698	-0.35239
200	5.2311				-8.04	4.02365	138.215									-8.06	61.74	-8.06	55.412	-8.06	49.4193	-8.06	40.4554	-8.06	20.6418	-8.06	19.4676	-8.06	13.4076	-8.06	14.1638	-8.06	9.42397	-8.06	9.96679	-8.06	5.42397	-8.06	5.96679	-8.06	1.47316	-8.06	1.74866		-8.06	-3.15657	-4.46587	-0.58708	-0.35212
201	5.27408				-8.02	4.02282	137.918									-8.04	61.7593	-8.04	55.4236	-8.04	49.4144	-8.04	40.4356	-8.04	20.6387	-8.04	19.4644	-8.04	13.4045	-8.04	14.1603	-8.04	9.42083	-8.04	9.96361	-8.04	5.42083	-8.04	5.96361	-8.04	1.46989	-8.04	1.74526		-8.04	-3.16001	-4.4672	-0.58713	-0.35201
202	5.31397				-8	4.02227	137.524									-8.02	61.7853	-8.02	55.4246	-8.02	49.4087	-8.02	40.4249	-8.02	20.6356	-8.02	19.461	-8.02	13.4014	-8.02	14.1563	-8.02	9.41768	-8.02	9.9599	-8.02	5.41768	-8.02	5.9599	-8.02	1.46708	-8.02	1.74147		-8.02	-3.16341	-4.46861	-0.58728	-0.35175
203	5.35445				-7.98	4.02131	137.446									-8	61.8018	-8	55.4256	-8	49.4029	-8	40.4182	-8	20.6328	-8	19.4581	-8	13.3981	-8	14.1531	-8	9.41455	-8	9.95669	-8	5.41455	-8	5.95669	-8	1.46389	-8	1.73809		-8	-3.16685	-4.47014	-0.58735	-0.35155
204	5.39894				-7.96	4.01995	137.141									-7.98	61.8137	-7.98	55.4171	-7.98	49.3968	-7.98	40.4107	-7.98	20.63	-7.98	19.4551	-7.98	13.3947	-7.98	14.149	-7.98	9.41141	-7.98	9.95301	-7.98	5.41141	-7.98	5.95301	-7.98	1.46084	-7.98	1.73472		-7.98	-3.17078	-4.47181	-0.58747	-0.35122
205	5.44538				-7.94	4.01924	136.62									-7.96	61.8234	-7.96	55.4078	-7.96	49.3895	-7.96	40.4032	-7.96	20.6272	-7.96	19.4521	-7.96	13.3914	-7.96	14.145	-7.96	9.40829	-7.96	9.94927	-7.96	5.40829	-7.96	5.94927	-7.96	1.45756	-7.96	1.73134		-7.96	-3.17522	-4.4736	-0.58753	-0.35096
206	5.48843				-7.92	4.02057	136.276									-7.94	61.829	-7.94	55.3935	-7.94	49.3809	-7.94	40.3938	-7.94	20.6244	-7.94	19.4499	-7.94	13.3884	-7.94	14.1407	-7.94	9.40515	-7.94	9.94521	-7.94	5.40515	-7.94	5.94521	-7.94	1.45401	-7.94	1.72806		-7.94	-3.18002	-4.47548	-0.58723	-0.35053
207	5.53012				-7.9	4.01909	136.003									-7.92	61.8362	-7.92	55.3908	-7.92	49.3675	-7.92	40.3826	-7.92	20.622	-7.92	19.4482	-7.92	13.3851	-7.92	14.1364	-7.92	9.40199	-7.92	9.94148	-7.92	5.40199	-7.92	5.94148	-7.92	1.45016	-7.92	1.72423		-7.92	-3.18509	-4.47744	-0.5869	-0.35007
208	5.57216				-7.88	4.01842	135.707									-7.9	61.8375	-7.9	55.387	-7.9	49.3516	-7.9	40.3755	-7.9	20.62	-7.9	19.4459	-7.9	13.3819	-7.9	14.1322	-7.9	9.39881	-7.9	9.93764	-7.9	5.39881	-7.9	5.93764	-7.9	1.44661	-7.9	1.7202		-7.9	-3.19032	-4.47951	-0.58707	-0.34977
209	5.61492				-7.86	4.0181	135.599									-7.88	61.8482	-7.88	55.3806	-7.88	49.337	-7.88	40.3689	-7.88	20.618	-7.88	19.4431	-7.88	13.3788	-7.88	14.128	-7.88	9.39562	-7.88	9.93433	-7.88	5.39562	-7.88	5.93433	-7.88	1.44288	-7.88	1.71653		-7.88	-3.19561	-4.48166	-0.58745	-0.3494
210	5.66384				-7.84	4.01918	135.106									-7.86	61.8816	-7.86	55.3837	-7.86	49.3213	-7.86	40.3652	-7.86	20.6159	-7.86	19.4402	-7.86	13.3756	-7.86	14.1244	-7.86	9.39243	-7.86	9.93063	-7.86	5.39243	-7.86	5.93063	-7.86	1.43968	-7.86	1.71273		-7.86	-3.2009	-4.48384	-0.58788	-0.34921
211	5.71109				-7.82	4.01667	134.534									-7.84	61.9208	-7.84	55.3905	-7.84	49.3079	-7.84	40.3653	-7.84	20.614	-7.84	19.4369	-7.84	13.372	-7.84	14.1202	-7.84	9.38923	-7.84	9.92728	-7.84	5.38923	-7.84	5.92728	-7.84	1.43621	-7.84	1.70891		-7.84	-3.20605	-4.48609	-0.58851	-0.34887
212	5.75455				-7.8	4.0141	134.057									-7.82	61.9575	-7.82	55.4016	-7.82	49.295	-7.82	40.3616	-7.82	20.6121	-7.82	19.4337	-7.82	13.3689	-7.82	14.1162	-7.82	9.386	-7.82	9.92356	-7.82	5.386	-7.82	5.92356	-7.82	1.43292	-7.82	1.70502		-7.82	-3.21094	-4.48838	-0.58921	-0.34849
213	5.79824				-7.78	4.01656	133.872									-7.8	61.9899	-7.8	55.4157	-7.8	49.2809	-7.8	40.3506	-7.8	20.6102	-7.8	19.4302	-7.8	13.3658	-7.8	14.1121	-7.8	9.38279	-7.8	9.92028	-7.8	5.38279	-7.8	5.92028	-7.8	1.42936	-7.8	1.70082		-7.8	-3.21556	-4.49081	-0.59001	-0.34804
214	5.84246				-7.76	4.01667	133.564									-7.78	62.0219	-7.78	55.4235	-7.78	49.2659	-7.78	40.3357	-7.78	20.6079	-7.78	19.4267	-7.78	13.3625	-7.78	14.108	-7.78	9.37955	-7.78	9.91678	-7.78	5.37955	-7.78	5.91678	-7.78	1.4264	-7.78	1.69627		-7.78	-3.22001	-4.49335	-0.59056	-0.34769
215	5.88702				-7.74	4.01132	133.35									-7.76	62.0662	-7.76	55.4302	-7.76	49.2574	-7.76	40.3146	-7.76	20.6047	-7.76	19.4227	-7.76	13.3592	-7.76	14.1039	-7.76	9.3763	-7.76	9.91386	-7.76	5.3763	-7.76	5.91386	-7.76	1.42297	-7.76	1.69172		-7.76	-3.22425	-4.49589	-0.59101	-0.34745
216	5.93171				-7.72	4.01003	132.973									-7.74	62.1152	-7.74	55.4375	-7.74	49.2528	-7.74	40.2903	-7.74	20.6014	-7.74	19.4183	-7.74	13.3561	-7.74	14.0999	-7.74	9.37306	-7.74	9.91035	-7.74	5.37306	-7.74	5.91035	-7.74	1.42	-7.74	1.68694		-7.74	-3.2284	-4.49845	-0.59154	-0.3471
217	5.97663				-7.7	4.01001	132.735									-7.72	62.1391	-7.72	55.4448	-7.72	49.2478	-7.72	40.2669	-7.72	20.5983	-7.72	19.4148	-7.72	13.353	-7.72	14.0964	-7.72	9.36981	-7.72	9.90733	-7.72	5.36981	-7.72	5.90733	-7.72	1.4165	-7.72	1.68274		-7.72	-3.23261	-4.50123	-0.59175	-0.34687
218	6.02752				-7.68	4.01026	132.274									-7.7	62.1814	-7.7	55.452	-7.7	49.2433	-7.7	40.2447	-7.7	20.5958	-7.7	19.4116	-7.7	13.3498	-7.7	14.0928	-7.7	9.36654	-7.7	9.90366	-7.7	5.36654	-7.7	5.90366	-7.7	1.41352	-7.7	1.67822		-7.7	-3.23696	-4.50415	-0.59208	-0.34664
219	6.07972				-7.66	4.00731	131.811									-7.68	62.2191	-7.68	55.4603	-7.68	49.2407	-7.68	40.2238	-7.68	20.5936	-7.68	19.4085	-7.68	13.3467	-7.68	14.0892	-7.68	9.36332	-7.68	9.90025	-7.68	5.36332	-7.68	5.90025	-7.68	1.41058	-7.68	1.67417		-7.68	-3.24138	-4.50721	-0.59258	-0.34658
220	6.12292				-7.64	4.00925	131.373									-7.66	62.2512	-7.66	55.4656	-7.66	49.2358	-7.66	40.2073	-7.66	20.5914	-7.66	19.4049	-7.66	13.3434	-7.66	14.0853	-7.66	9.36007	-7.66	9.8964	-7.66	5.36007	-7.66	5.8964	-7.66	1.40719	-7.66	1.66981		-7.66	-3.24586	-4.51043	-0.59323	-0.34632
221	6.16765				-7.62	4.0105	130.801									-7.64	62.2911	-7.64	55.474	-7.64	49.229	-7.64	40.1881	-7.64	20.589	-7.64	19.4015	-7.64	13.3402	-7.64	14.0815	-7.64	9.35681	-7.64	9.89278	-7.64	5.35681	-7.64	5.89278	-7.64	1.40369	-7.64	1.66591		-7.64	-3.25047	-4.51385	-0.59375	-0.34616
222	6.21172				-7.6	4.00986	130.485									-7.62	62.3379	-7.62	55.4809	-7.62	49.223	-7.62	40.1711	-7.62	20.5863	-7.62	19.398	-7.62	13.3371	-7.62	14.0779	-7.62	9.35354	-7.62	9.88886	-7.62	5.35354	-7.62	5.88886	-7.62	1.40058	-7.62	1.66147		-7.62	-3.25532	-4.5175	-0.59413	-0.34593
223	6.26439				-7.58	4.01005	130.652									-7.6	62.374	-7.6	55.4871	-7.6	49.2178	-7.6	40.1557	-7.6	20.5841	-7.6	19.3951	-7.6	13.334	-7.6	14.0742	-7.6	9.35026	-7.6	9.88539	-7.6	5.35026	-7.6	5.88539	-7.6	1.3971	-7.6	1.65771		-7.6	-3.26051	-4.52141	-0.59448	-0.34564
224	6.30516				-7.56	4.01139	130.34									-7.58	62.4124	-7.58	55.4913	-7.58	49.2099	-7.58	40.1398	-7.58	20.5816	-7.58	19.3922	-7.58	13.3308	-7.58	14.0701	-7.58	9.34698	-7.58	9.8813	-7.58	5.34698	-7.58	5.8813	-7.58	1.39395	-7.58	1.65341		-7.58	-3.26608	-4.52542	-0.5947	-0.34531
225	6.35884				-7.54	4.00865	130.238									-7.56	62.4467	-7.56	55.4894	-7.56	49.2019	-7.56	40.1206	-7.56	20.5787	-7.56	19.3898	-7.56	13.3276	-7.56	14.0661	-7.56	9.34373	-7.56	9.87747	-7.56	5.34373	-7.56	5.87747	-7.56	1.39034	-7.56	1.64961		-7.56	-3.27206	-4.52952	-0.59446	-0.34509
226	6.40608				-7.52	4.00601	129.498									-7.54	62.4731	-7.54	55.4958	-7.54	49.1945	-7.54	40.1004	-7.54	20.5758	-7.54	19.3877	-7.54	13.3245	-7.54	14.0624	-7.54	9.34041	-7.54	9.87332	-7.54	5.34041	-7.54	5.87332	-7.54	1.38687	-7.54	1.64531		-7.54	-3.27837	-4.53379	-0.59407	-0.3448
227	6.45766				-7.5	4.00511	129.271									-7.52	62.4939	-7.52	55.4928	-7.52	49.1807	-7.52	40.0846	-7.52	20.573	-7.52	19.3852	-7.52	13.3213	-7.52	14.0584	-7.52	9.33708	-7.52	9.86933	-7.52	5.33708	-7.52	5.86933	-7.52	1.3831	-7.52	1.64142		-7.52	-3.28497	-4.53823	-0.59392	-0.34442
228	6.49686				-7.48	4.00325	128.617									-7.5	62.5102	-7.5	55.4884	-7.5	49.1668	-7.5	40.069	-7.5	20.5701	-7.5	19.3822	-7.5	13.3183	-7.5	14.0545	-7.5	9.33376	-7.5	9.86588	-7.5	5.33376	-7.5	5.86588	-7.5	1.37975	-7.5	1.6371		-7.5	-3.29167	-4.54296	-0.59396	-0.34413
229	6.54612				-7.46	3.99809	128.455									-7.48	62.5371	-7.48	55.475	-7.48	49.1585	-7.48	40.053	-7.48	20.567	-7.48	19.3786	-7.48	13.3153	-7.48	14.0503	-7.48	9.33042	-7.48	9.86268	-7.48	5.33042	-7.48	5.86268	-7.48	1.37626	-7.48	1.63339		-7.48	-3.29819	-4.54782	-0.5942	-0.34368
230	6.59616				-7.44	4.00063	128.136									-7.46	62.5585	-7.46	55.448	-7.46	49.1535	-7.46	40.0376	-7.46	20.5638	-7.46	19.375	-7.46	13.3124	-7.46	14.0464	-7.46	9.32706	-7.46	9.85916	-7.46	5.32706	-7.46	5.85916	-7.46	1.37318	-7.46	1.62918		-7.46	-3.30436	-4.55301	-0.59441	-0.34317
231	6.64624				-7.42	4.0025	128.121									-7.44	62.5694	-7.44	55.409	-7.44	49.1471	-7.44	40.0203	-7.44	20.5607	-7.44	19.3712	-7.44	13.3092	-7.44	14.0421	-7.44	9.32375	-7.44	9.85599	-7.44	5.32375	-7.44	5.85599	-7.44	1.36952	-7.44	1.6254		-7.44	-3.31002	-4.55864	-0.59474	-0.34268
232	6.69693				-7.4	3.99965	127.164									-7.42	62.571	-7.42	55.3628	-7.42	49.1386	-7.42	39.9931	-7.42	20.5579	-7.42	19.3672	-7.42	13.3062	-7.42	14.0381	-7.42	9.32041	-7.42	9.85228	-7.42	5.32041	-7.42	5.85228	-7.42	1.36638	-7.42	1.62121		-7.42	-3.31519	-4.56488	-0.59533	-0.34226
233	6.7479				-7.38	3.99714	126.985									-7.4	62.5587	-7.4	55.3063	-7.4	49.1309	-7.4	39.9642	-7.4	20.555	-7.4	19.3633	-7.4	13.303	-7.4	14.0342	-7.4	9.3171	-7.4	9.84862	-7.4	5.3171	-7.4	5.84862	-7.4	1.3628	-7.4	1.61743		-7.4	-3.31983	-4.57191	-0.59584	-0.34197
234	6.79937				-7.36	3.99567	126.608									-7.38	62.5286	-7.38	55.2506	-7.38	49.1215	-7.38	39.9383	-7.38	20.5517	-7.38	19.3596	-7.38	13.2997	-7.38	14.0301	-7.38	9.31373	-7.38	9.84522	-7.38	5.31373	-7.38	5.84522	-7.38	1.35947	-7.38	1.61284		-7.38	-3.32385	-4.57972	-0.59605	-0.34159
235	6.84888				-7.34	3.99502	126.519									-7.36	62.4872	-7.36	55.1972	-7.36	49.1123	-7.36	39.9133	-7.36	20.5482	-7.36	19.3559	-7.36	13.2965	-7.36	14.0259	-7.36	9.31034	-7.36	9.84167	-7.36	5.31034	-7.36	5.84167	-7.36	1.35589	-7.36	1.60857		-7.36	-3.32708	-4.5882	-0.59617	-0.34126
236	6.89798				-7.32	3.99382	126.119									-7.34	62.442	-7.34	55.1501	-7.34	49.109	-7.34	39.8931	-7.34	20.5448	-7.34	19.3527	-7.34	13.2932	-7.34	14.0215	-7.34	9.30696	-7.34	9.83799	-7.34	5.30696	-7.34	5.83799	-7.34	1.3527	-7.34	1.6043		-7.34	-3.32962	-4.5975	-0.59607	-0.34076
237	6.95078				-7.3	3.99221	125.667									-7.32	62.385	-7.32	55.1071	-7.32	49.1069	-7.32	39.884	-7.32	20.5417	-7.32	19.3502	-7.32	13.2897	-7.32	14.0174	-7.32	9.30357	-7.32	9.83454	-7.32	5.30357	-7.32	5.83454	-7.32	1.34922	-7.32	1.60071		-7.32	-3.33156	-4.60767	-0.59573	-0.3405
238	6.99559				-7.28	3.9934	125.105									-7.3	62.3613	-7.3	55.0729	-7.3	49.1052	-7.3	39.8729	-7.3	20.5386	-7.3	19.3471	-7.3	13.2861	-7.3	14.0129	-7.3	9.30017	-7.3	9.83083	-7.3	5.30017	-7.3	5.83083	-7.3	1.34624	-7.3	1.59641		-7.3	-3.33295	-4.61857	-0.59576	-0.34016
239	7.04906				-7.26	3.99081	125.053									-7.28	62.3448	-7.28	55.0515	-7.28	49.1041	-7.28	39.86	-7.28	20.5355	-7.28	19.3438	-7.28	13.2829	-7.28	14.0085	-7.28	9.29681	-7.28	9.82752	-7.28	5.29681	-7.28	5.82752	-7.28	1.34281	-7.28	1.59296		-7.28	-3.33393	-4.63009	-0.59584	-0.33983
240	7.09879				-7.24	3.99029	124.537									-7.26	62.3348	-7.26	55.0356	-7.26	49.1005	-7.26	39.8459	-7.26	20.5326	-7.26	19.3404	-7.26	13.2792	-7.26	14.0044	-7.26	9.29339	-7.26	9.82345	-7.26	5.29339	-7.26	5.82345	-7.26	1.33956	-7.26	1.5885		-7.26	-3.33455	-4.64214	-0.59612	-0.33963
241	7.14895				-7.22	3.98976	124.436									-7.24	62.33	-7.24	55.0353	-7.24	49.0887	-7.24	39.8248	-7.24	20.5303	-7.24	19.3372	-7.24	13.2754	-7.24	14.0004	-7.24	9.28996	-7.24	9.8193	-7.24	5.28996	-7.24	5.8193	-7.24	1.33587	-7.24	1.58417		-7.24	-3.33462	-4.65451	-0.59655	-0.33953
242	7.19775				-7.2	3.98968	123.775									-7.22	62.327	-7.22	55.046	-7.22	49.0749	-7.22	39.806	-7.22	20.5276	-7.22	19.3339	-7.22	13.2718	-7.22	13.9964	-7.22	9.28656	-7.22	9.81533	-7.22	5.28656	-7.22	5.81533	-7.22	1.33238	-7.22	1.57941		-7.22	-3.33419	-4.66692	-0.59683	-0.33936
243	7.25264				-7.18	3.98452	123.531									-7.2	62.3168	-7.2	55.0675	-7.2	49.0551	-7.2	39.7925	-7.2	20.5249	-7.2	19.3307	-7.2	13.2682	-7.2	13.9922	-7.2	9.28313	-7.2	9.81121	-7.2	5.28313	-7.2	5.81121	-7.2	1.32896	-7.2	1.57506		-7.2	-3.33321	-4.67902	-0.59711	-0.33908
244	7.30784				-7.16	3.98447	123.151									-7.18	62.3111	-7.18	55.1001	-7.18	49.0351	-7.18	39.7772	-7.18	20.5215	-7.18	19.3274	-7.18	13.2644	-7.18	13.9883	-7.18	9.27969	-7.18	9.80714	-7.18	5.27969	-7.18	5.80714	-7.18	1.32575	-7.18	1.57045		-7.18	-3.33183	-4.69057	-0.59704	-0.33902
245	7.35587				-7.14	3.98639	123.151									-7.16	62.3019	-7.16	55.1394	-7.16	49.0183	-7.16	39.7596	-7.16	20.5178	-7.16	19.3241	-7.16	13.2606	-7.16	13.9842	-7.16	9.27628	-7.16	9.8032	-7.16	5.27628	-7.16	5.8032	-7.16	1.32212	-7.16	1.56649		-7.16	-3.33013	-4.70154	-0.59687	-0.33894
246	7.40537				-7.12	3.98767	122.492									-7.14	62.2957	-7.14	55.1952	-7.14	49.0066	-7.14	39.7444	-7.14	20.5141	-7.14	19.3208	-7.14	13.2572	-7.14	13.9802	-7.14	9.27285	-7.14	9.79913	-7.14	5.27285	-7.14	5.79913	-7.14	1.31886	-7.14	1.56188		-7.14	-3.3281	-4.71181	-0.59666	-0.33864
247	7.46166				-7.1	3.98618	122.438									-7.12	62.2907	-7.12	55.2486	-7.12	48.9966	-7.12	39.7267	-7.12	20.5105	-7.12	19.3174	-7.12	13.2533	-7.12	13.9758	-7.12	9.26939	-7.12	9.7951	-7.12	5.26939	-7.12	5.7951	-7.12	1.31516	-7.12	1.55815		-7.12	-3.3257	-4.72127	-0.59656	-0.33832
248	7.51663				-7.08	3.98218	121.679									-7.1	62.289	-7.1	55.3123	-7.1	48.9975	-7.1	39.7089	-7.1	20.5076	-7.1	19.3141	-7.1	13.2496	-7.1	13.9719	-7.1	9.2659	-7.1	9.79175	-7.1	5.2659	-7.1	5.79175	-7.1	1.3115	-7.1	1.55364		-7.1	-3.32283	-4.72985	-0.59674	-0.33812
249	7.56126				-7.06	3.98136	121.599									-7.08	62.2921	-7.08	55.3703	-7.08	48.9978	-7.08	39.6875	-7.08	20.5049	-7.08	19.3107	-7.08	13.2458	-7.08	13.9679	-7.08	9.26238	-7.08	9.78794	-7.08	5.26238	-7.08	5.78794	-7.08	1.30796	-7.08	1.54925		-7.08	-3.31941	-4.73739	-0.59707	-0.3379
250	7.61904				-7.04	3.97981	121.12									-7.06	62.2924	-7.06	55.4221	-7.06	48.9919	-7.06	39.6635	-7.06	20.5027	-7.06	19.3076	-7.06	13.2421	-7.06	13.964	-7.06	9.25889	-7.06	9.78448	-7.06	5.25889	-7.06	5.78448	-7.06	1.30443	-7.06	1.54448		-7.06	-3.31559	-4.74413	-0.59752	-0.33756
251	7.67694				-7.02	3.97424	120.87									-7.04	62.2982	-7.04	55.4733	-7.04	48.9818	-7.04	39.6335	-7.04	20.4998	-7.04	19.304	-7.04	13.2383	-7.04	13.9596	-7.04	9.25538	-7.04	9.78061	-7.04	5.25538	-7.04	5.78061	-7.04	1.30071	-7.04	1.54039		-7.04	-3.31156	-4.75	-0.59788	-0.33729
252	7.72431				-7	3.97351	120.597									-7.02	62.309	-7.02	55.5252	-7.02	48.9756	-7.02	39.5987	-7.02	20.4966	-7.02	19.3003	-7.02	13.2345	-7.02	13.9551	-7.02	9.25187	-7.02	9.77667	-7.02	5.25187	-7.02	5.77667	-7.02	1.29744	-7.02	1.5357		-7.02	-3.30737	-4.755	-0.59815	-0.33699
253	7.77918				-6.98	3.97326	120.449									-7	62.3206	-7	55.5713	-7	48.9704	-7	39.5714	-7	20.493	-7	19.2972	-7	13.2311	-7	13.9506	-7	9.24839	-7	9.77293	-7	5.24839	-7	5.77293	-7	1.29355	-7	1.5316		-7	-3.30293	-4.75916	-0.5979	-0.33651
254	7.83792				-6.96	3.97425	119.824									-6.98	62.3329	-6.98	55.6189	-6.98	48.9652	-6.98	39.5402	-6.98	20.4891	-6.98	19.2941	-6.98	13.2275	-6.98	13.9458	-6.98	9.24486	-6.98	9.76937	-6.98	5.24486	-6.98	5.76937	-6.98	1.28988	-6.98	1.52697		-6.98	-3.29827	-4.76252	-0.59752	-0.33588
255	7.88265				-6.94	3.97261	119.735									-6.96	62.3464	-6.96	55.657	-6.96	48.9632	-6.96	39.499	-6.96	20.4848	-6.96	19.2907	-6.96	13.2244	-6.96	13.9411	-6.96	9.24131	-6.96	9.76533	-6.96	5.24131	-6.96	5.76533	-6.96	1.28602	-6.96	1.52255		-6.96	-3.29339	-4.76507	-0.59705	-0.33518
256	7.94261				-6.92	3.96942	119.014									-6.94	62.3608	-6.94	55.6807	-6.94	48.962	-6.94	39.4571	-6.94	20.4804	-6.94	19.2873	-6.94	13.2208	-6.94	13.9362	-6.94	9.23776	-6.94	9.76174	-6.94	5.23776	-6.94	5.76174	-6.94	1.28221	-6.94	1.51845		-6.94	-3.28848	-4.76702	-0.59656	-0.33452
257	7.99245				-6.9	3.96902	118.759									-6.92	62.3738	-6.92	55.6995	-6.92	48.955	-6.92	39.422	-6.92	20.4768	-6.92	19.2839	-6.92	13.2173	-6.92	13.9318	-6.92	9.23419	-6.92	9.75769	-6.92	5.23419	-6.92	5.75769	-6.92	1.27852	-6.92	1.51465		-6.92	-3.28363	-4.76856	-0.59643	-0.33407
258	8.04833				-6.88	3.97025	118.242									-6.9	62.3869	-6.9	55.7172	-6.9	48.9454	-6.9	39.3744	-6.9	20.4728	-6.9	19.2801	-6.9	13.2142	-6.9	13.9268	-6.9	9.23064	-6.9	9.75384	-6.9	5.23064	-6.9	5.75384	-6.9	1.27507	-6.9	1.51043		-6.9	-3.27876	-4.76968	-0.59636	-0.33341
259	8.10923				-6.86	3.97339	118.242									-6.88	62.3996	-6.88	55.7293	-6.88	48.9372	-6.88	39.3225	-6.88	20.4688	-6.88	19.2765	-6.88	13.2111	-6.88	13.9219	-6.88	9.22711	-6.88	9.74969	-6.88	5.22711	-6.88	5.74969	-6.88	1.27141	-6.88	1.50666		-6.88	-3.27403	-4.77028	-0.59613	-0.33278
260	8.15511				-6.84	3.97143	117.587									-6.86	62.4119	-6.86	55.7375	-6.86	48.9222	-6.86	39.2672	-6.86	20.4647	-6.86	19.2726	-6.86	13.2078	-6.86	13.9172	-6.86	9.22355	-6.86	9.74522	-6.86	5.22355	-6.86	5.74522	-6.86	1.26796	-6.86	1.5021		-6.86	-3.26935	-4.77034	-0.59604	-0.33229
261	8.21637				-6.82	3.9692	117.587									-6.84	62.4206	-6.84	55.7448	-6.84	48.9036	-6.84	39.2123	-6.84	20.4607	-6.84	19.2687	-6.84	13.2045	-6.84	13.9123	-6.84	9.21996	-6.84	9.74061	-6.84	5.21996	-6.84	5.74061	-6.84	1.26412	-6.84	1.49802		-6.84	-3.26474	-4.76987	-0.596	-0.33167
262	8.2628				-6.8	3.96516	116.877									-6.82	62.4276	-6.82	55.7495	-6.82	48.8865	-6.82	39.1649	-6.82	20.4563	-6.82	19.265	-6.82	13.2016	-6.82	13.9075	-6.82	9.21639	-6.82	9.73653	-6.82	5.21639	-6.82	5.73653	-6.82	1.26026	-6.82	1.49347		-6.82	-3.26018	-4.76898	-0.59566	-0.33105
263	8.32506				-6.78	3.96561	116.725									-6.8	62.4323	-6.8	55.7508	-6.8	48.8667	-6.8	39.1225	-6.8	20.452	-6.8	19.2612	-6.8	13.1984	-6.8	13.9028	-6.8	9.21279	-6.8	9.73206	-6.8	5.21279	-6.8	5.73206	-6.8	1.25669	-6.8	1.48904		-6.8	-3.25577	-4.76772	-0.59541	-0.33049
264	8.37217				-6.76	3.96702	116.178									-6.78	62.4393	-6.78	55.7557	-6.78	48.8556	-6.78	39.0756	-6.78	20.4479	-6.78	19.2577	-6.78	13.195	-6.78	13.8983	-6.78	9.20919	-6.78	9.72821	-6.78	5.20919	-6.78	5.72821	-6.78	1.25289	-6.78	1.48499		-6.78	-3.25183	-4.76622	-0.5951	-0.33014
265	8.43521				-6.74	3.95794	116.035									-6.76	62.4453	-6.76	55.7639	-6.76	48.8472	-6.76	39.0317	-6.76	20.4437	-6.76	19.2542	-6.76	13.1914	-6.76	13.8934	-6.76	9.20559	-6.76	9.72393	-6.76	5.20559	-6.76	5.72393	-6.76	1.24928	-6.76	1.4811		-6.76	-3.24839	-4.76451	-0.59473	-0.32972
266	8.48275				-6.72	3.9573	115.874									-6.74	62.4483	-6.74	55.7809	-6.74	48.8367	-6.74	38.9936	-6.74	20.4395	-6.74	19.251	-6.74	13.1879	-6.74	13.8891	-6.74	9.20196	-6.74	9.71999	-6.74	5.20196	-6.74	5.71999	-6.74	1.24577	-6.74	1.47686		-6.74	-3.24537	-4.76261	-0.59428	-0.32924
267	8.54627				-6.7	3.9569	115.608									-6.72	62.4503	-6.72	55.8013	-6.72	48.8284	-6.72	38.959	-6.72	20.4357	-6.72	19.2475	-6.72	13.1843	-6.72	13.8842	-6.72	9.1983	-6.72	9.7157	-6.72	5.1983	-6.72	5.7157	-6.72	1.24198	-6.72	1.47288		-6.72	-3.24257	-4.76057	-0.59414	-0.32867
268	8.59421				-6.68	3.95514	114.86									-6.7	62.4524	-6.7	55.825	-6.7	48.8205	-6.7	38.9403	-6.7	20.4324	-6.7	19.244	-6.7	13.1806	-6.7	13.8794	-6.7	9.19466	-6.7	9.71193	-6.7	5.19466	-6.7	5.71193	-6.7	1.23808	-6.7	1.46814		-6.7	-3.24001	-4.75828	-0.59417	-0.32829
269	8.65845				-6.66	3.95418	114.572									-6.68	62.4546	-6.68	55.8527	-6.68	48.8087	-6.68	38.9121	-6.68	20.429	-6.68	19.2408	-6.68	13.1771	-6.68	13.8746	-6.68	9.191	-6.68	9.70793	-6.68	5.191	-6.68	5.70793	-6.68	1.23475	-6.68	1.46323		-6.68	-3.23778	-4.75574	-0.59408	-0.32775
270	8.71476				-6.64	3.95574	113.959									-6.66	62.4555	-6.66	55.8811	-6.66	48.793	-6.66	38.9029	-6.66	20.4258	-6.66	19.2376	-6.66	13.1732	-6.66	13.8696	-6.66	9.18732	-6.66	9.70444	-6.66	5.18732	-6.66	5.70444	-6.66	1.23106	-6.66	1.45868		-6.66	-3.23593	-4.75297	-0.59409	-0.32715
271	8.77129				-6.62	3.95319	113.906									-6.64	62.4606	-6.64	55.9124	-6.64	48.7768	-6.64	38.9031	-6.64	20.4223	-6.64	19.2344	-6.64	13.1693	-6.64	13.8646	-6.64	9.18362	-6.64	9.70036	-6.64	5.18362	-6.64	5.70036	-6.64	1.22755	-6.64	1.45402		-6.64	-3.2344	-4.74989	-0.59396	-0.32666
272	8.82001				-6.6	3.95045	113.617									-6.62	62.471	-6.62	55.9444	-6.62	48.7593	-6.62	38.9197	-6.62	20.4187	-6.62	19.2311	-6.62	13.1656	-6.62	13.8596	-6.62	9.17994	-6.62	9.69694	-6.62	5.17994	-6.62	5.69694	-6.62	1.2238	-6.62	1.44959		-6.62	-3.23307	-4.74644	-0.59378	-0.32606
273	8.88531				-6.58	3.94931	113.317									-6.6	62.4796	-6.6	55.9729	-6.6	48.7345	-6.6	38.9559	-6.6	20.415	-6.6	19.2281	-6.6	13.1618	-6.6	13.855	-6.6	9.17624	-6.6	9.69295	-6.6	5.17624	-6.6	5.69295	-6.6	1.22002	-6.6	1.44529		-6.6	-3.23188	-4.7426	-0.59344	-0.32548
274	8.93403				-6.56	3.94893	113.019									-6.58	62.4898	-6.58	55.9992	-6.58	48.7077	-6.58	38.9964	-6.58	20.4116	-6.58	19.224	-6.58	13.1582	-6.58	13.85	-6.58	9.17254	-6.58	9.6891	-6.58	5.17254	-6.58	5.6891	-6.58	1.2163	-6.58	1.44053		-6.58	-3.23065	-4.7384	-0.59378	-0.32472
275	8.99792				-6.54	3.9495	112.888									-6.56	62.5038	-6.56	56.0149	-6.56	48.6818	-6.56	39.0447	-6.56	20.4084	-6.56	19.2196	-6.56	13.1545	-6.56	13.845	-6.56	9.16881	-6.56	9.68477	-6.56	5.16881	-6.56	5.68477	-6.56	1.21233	-6.56	1.43555		-6.56	-3.22925	-4.7338	-0.59442	-0.3241
276	9.04902				-6.52	3.9448	112.214									-6.54	62.5201	-6.54	56.0261	-6.54	48.655	-6.54	39.1084	-6.54	20.405	-6.54	19.215	-6.54	13.1505	-6.54	13.8402	-6.54	9.16514	-6.54	9.68081	-6.54	5.16514	-6.54	5.68081	-6.54	1.20835	-6.54	1.43111		-6.54	-3.22776	-4.72887	-0.595	-0.3235
277	9.10128				-6.5	3.94348	111.972									-6.52	62.537	-6.52	56.0411	-6.52	48.6268	-6.52	39.1802	-6.52	20.4016	-6.52	19.2104	-6.52	13.1467	-6.52	13.8354	-6.52	9.16144	-6.52	9.67629	-6.52	5.16144	-6.52	5.67629	-6.52	1.20498	-6.52	1.4261		-6.52	-3.22612	-4.72361	-0.59559	-0.3229
278	9.16415				-6.48	3.94201	111.184									-6.5	62.5526	-6.5	56.0552	-6.5	48.6037	-6.5	39.2499	-6.5	20.3976	-6.5	19.2061	-6.5	13.1431	-6.5	13.8303	-6.5	9.15769	-6.5	9.67228	-6.5	5.15769	-6.5	5.67228	-6.5	1.20125	-6.5	1.42105		-6.5	-3.22418	-4.71773	-0.59576	-0.32224
279	9.21337				-6.46	3.94133	111.126									-6.48	62.5692	-6.48	56.0662	-6.48	48.581	-6.48	39.3151	-6.48	20.3934	-6.48	19.202	-6.48	13.1393	-6.48	13.8253	-6.48	9.15394	-6.48	9.66773	-6.48	5.15394	-6.48	5.66773	-6.48	1.19767	-6.48	1.41628		-6.48	-3.22211	-4.71131	-0.5957	-0.32163
280	9.27931				-6.44	3.9426	110.667									-6.46	62.5862	-6.46	56.0792	-6.46	48.5507	-6.46	39.3689	-6.46	20.389	-6.46	19.1976	-6.46	13.1355	-6.46	13.8212	-6.46	9.15021	-6.46	9.66345	-6.46	5.15021	-6.46	5.66345	-6.46	1.19376	-6.46	1.41155		-6.46	-3.21981	-4.70451	-0.59571	-0.3213
281	9.32892				-6.42	3.93854	110.283									-6.44	62.6041	-6.44	56.0923	-6.44	48.5226	-6.44	39.4141	-6.44	20.3848	-6.44	19.193	-6.44	13.1316	-6.44	13.8163	-6.44	9.14647	-6.44	9.6586	-6.44	5.14647	-6.44	5.6586	-6.44	1.18979	-6.44	1.40672		-6.44	-3.21731	-4.69756	-0.59591	-0.32071
282	9.39093				-6.4	3.93545	110.128									-6.42	62.6233	-6.42	56.1074	-6.42	48.4999	-6.42	39.4478	-6.42	20.3808	-6.42	19.1886	-6.42	13.1279	-6.42	13.8114	-6.42	9.14274	-6.42	9.65419	-6.42	5.14274	-6.42	5.65419	-6.42	1.18557	-6.42	1.40135		-6.42	-3.21459	-4.69051	-0.5961	-0.32029
283	9.44454				-6.38	3.93634	110.057									-6.4	62.6422	-6.4	56.1216	-6.4	48.4855	-6.4	39.4648	-6.4	20.3771	-6.4	19.1838	-6.4	13.1238	-6.4	13.8065	-6.4	9.13899	-6.4	9.64939	-6.4	5.13899	-6.4	5.64939	-6.4	1.182	-6.4	1.39601		-6.4	-3.21175	-4.68338	-0.59665	-0.31979
284	9.49404				-6.36	3.93349	109.604									-6.38	62.6594	-6.38	56.1377	-6.38	48.4735	-6.38	39.4658	-6.38	20.3731	-6.38	19.1793	-6.38	13.12	-6.38	13.8017	-6.38	9.13523	-6.38	9.64507	-6.38	5.13523	-6.38	5.64507	-6.38	1.17805	-6.38	1.3917		-6.38	-3.20873	-4.67615	-0.59693	-0.31939
285	9.55959				-6.34	3.93115	109.341									-6.36	62.6739	-6.36	56.1554	-6.36	48.4584	-6.36	39.4605	-6.36	20.3697	-6.36	19.175	-6.36	13.1163	-6.36	13.797	-6.36	9.13146	-6.36	9.64032	-6.36	5.13146	-6.36	5.64032	-6.36	1.17449	-6.36	1.38677		-6.36	-3.20538	-4.66882	-0.59733	-0.31882
286	9.609				-6.32	3.92913	108.619									-6.34	62.6865	-6.34	56.172	-6.34	48.4441	-6.34	39.4464	-6.34	20.3659	-6.34	19.1708	-6.34	13.1131	-6.34	13.7921	-6.34	9.12772	-6.34	9.6361	-6.34	5.12772	-6.34	5.6361	-6.34	1.17049	-6.34	1.38182		-6.34	-3.20168	-4.66155	-0.59759	-0.31802
287	9.67415				-6.3	3.92971	108.619									-6.32	62.6989	-6.32	56.1876	-6.32	48.4347	-6.32	39.4217	-6.32	20.3618	-6.32	19.1667	-6.32	13.1097	-6.32	13.7871	-6.32	9.12394	-6.32	9.63118	-6.32	5.12394	-6.32	5.63118	-6.32	1.16683	-6.32	1.3766		-6.32	-3.19772	-4.65443	-0.59757	-0.31734
288	9.72276				-6.28	3.92881	108.415									-6.3	62.7089	-6.3	56.2024	-6.3	48.4212	-6.3	39.3888	-6.3	20.3577	-6.3	19.1624	-6.3	13.106	-6.3	13.7819	-6.3	9.12016	-6.3	9.62657	-6.3	5.12016	-6.3	5.62657	-6.3	1.16274	-6.3	1.37183		-6.3	-3.19358	-4.64751	-0.59765	-0.31665
289	9.78762				-6.26	3.92441	107.781									-6.28	62.718	-6.28	56.2174	-6.28	48.4096	-6.28	39.3424	-6.28	20.3536	-6.28	19.1586	-6.28	13.1024	-6.28	13.777	-6.28	9.11636	-6.28	9.6219	-6.28	5.11636	-6.28	5.6219	-6.28	1.15901	-6.28	1.36676		-6.28	-3.18941	-4.64092	-0.5975	-0.31588
290	9.84029				-6.24	3.92283	107.294									-6.26	62.7263	-6.26	56.2322	-6.26	48.3933	-6.26	39.3165	-6.26	20.3495	-6.26	19.1544	-6.26	13.0988	-6.26	13.7719	-6.26	9.11251	-6.26	9.61782	-6.26	5.11251	-6.26	5.61782	-6.26	1.15499	-6.26	1.36277		-6.26	-3.18532	-4.63466	-0.59753	-0.31509
291	9.90089				-6.22	3.92583	107.222									-6.24	62.7332	-6.24	56.246	-6.24	48.374	-6.24	39.2826	-6.24	20.3452	-6.24	19.1504	-6.24	13.0954	-6.24	13.7668	-6.24	9.10866	-6.24	9.61311	-6.24	5.10866	-6.24	5.61311	-6.24	1.15133	-6.24	1.3582		-6.24	-3.18137	-4.62867	-0.59741	-0.31449
292	9.96336				-6.2	3.92387	106.894									-6.22	62.7407	-6.22	56.2594	-6.22	48.353	-6.22	39.2497	-6.22	20.3403	-6.22	19.1462	-6.22	13.0921	-6.22	13.7616	-6.22	9.10479	-6.22	9.60891	-6.22	5.10479	-6.22	5.60891	-6.22	1.14724	-6.22	1.35415		-6.22	-3.17765	-4.62289	-0.59704	-0.31367
293	10.017				-6.18	3.91905	106.629									-6.2	62.7486	-6.2	56.2704	-6.2	48.3309	-6.2	39.2162	-6.2	20.3356	-6.2	19.1419	-6.2	13.0888	-6.2	13.7565	-6.2	9.1009	-6.2	9.60396	-6.2	5.1009	-6.2	5.60396	-6.2	1.14384	-6.2	1.34923		-6.2	-3.17426	-4.61735	-0.59685	-0.31288
294	10.0804				-6.16	3.91522	106.227									-6.18	62.755	-6.18	56.2786	-6.18	48.3129	-6.18	39.1824	-6.18	20.331	-6.18	19.1375	-6.18	13.0853	-6.18	13.7513	-6.18	9.0971	-6.18	9.59959	-6.18	5.0971	-6.18	5.59959	-6.18	1.13979	-6.18	1.34469		-6.18	-3.17117	-4.612	-0.59677	-0.31219
295	10.1368				-6.14	3.91333	105.816									-6.16	62.7612	-6.16	56.2891	-6.16	48.2995	-6.16	39.1494	-6.16	20.3261	-6.16	19.1336	-6.16	13.0814	-6.16	13.7462	-6.16	9.09326	-6.16	9.59447	-6.16	5.09326	-6.16	5.59447	-6.16	1.13588	-6.16	1.33971		-6.16	-3.16848	-4.60679	-0.59625	-0.31155
296	10.1959				-6.12	3.91279	105.542									-6.14	62.7642	-6.14	56.3056	-6.14	48.2814	-6.14	39.12	-6.14	20.3206	-6.14	19.1296	-6.14	13.0777	-6.14	13.7414	-6.14	9.08942	-6.14	9.5898	-6.14	5.08942	-6.14	5.5898	-6.14	1.13165	-6.14	1.33493		-6.14	-3.16623	-4.60173	-0.59553	-0.31093
297	10.2645				-6.1	3.91022	105.285									-6.12	62.7676	-6.12	56.3298	-6.12	48.2546	-6.12	39.0916	-6.12	20.3161	-6.12	19.1252	-6.12	13.0738	-6.12	13.7361	-6.12	9.08554	-6.12	9.5848	-6.12	5.08554	-6.12	5.5848	-6.12	1.12785	-6.12	1.32963		-6.12	-3.16435	-4.59676	-0.59544	-0.31024
298	10.3182				-6.08	3.90617	104.75									-6.1	62.7724	-6.1	56.3552	-6.1	48.2315	-6.1	39.0663	-6.1	20.3114	-6.1	19.1213	-6.1	13.07	-6.1	13.7309	-6.1	9.08168	-6.1	9.58007	-6.1	5.08168	-6.1	5.58007	-6.1	1.12352	-6.1	1.32541		-6.1	-3.16275	-4.59168	-0.59509	-0.30972
299	10.3579				-6.06	3.90859	104.573									-6.08	62.7808	-6.08	56.3875	-6.08	48.214	-6.08	39.0327	-6.08	20.3071	-6.08	19.117	-6.08	13.0659	-6.08	13.7256	-6.08	9.0778	-6.08	9.57496	-6.08	5.0778	-6.08	5.57496	-6.08	1.11948	-6.08	1.32088		-6.08	-3.16139	-4.58669	-0.59501	-0.30917
300	10.3601				-6.04	3.90715	103.798									-6.06	62.79	-6.06	56.4293	-6.06	48.1972	-6.06	38.9935	-6.06	20.3028	-6.06	19.1127	-6.06	13.0618	-6.06	13.7205	-6.06	9.07394	-6.06	9.57036	-6.06	5.07394	-6.06	5.57036	-6.06	1.11512	-6.06	1.31627		-6.06	-3.16015	-4.58183	-0.59504	-0.30877
					-6.02	3.9034	103.465									-6.04	62.8001	-6.04	56.4781	-6.04	48.1857	-6.04	38.964	-6.04	20.2982	-6.04	19.1086	-6.04	13.0576	-6.04	13.7149	-6.04	9.07004	-6.04	9.56516	-6.04	5.07004	-6.04	5.56516	-6.04	1.11131	-6.04	1.31117		-6.04	-3.15896	-4.57715	-0.59482	-0.30817
					-6	3.89911	103.389									-6.02	62.8112	-6.02	56.5381	-6.02	48.1783	-6.02	38.947	-6.02	20.2939	-6.02	19.1053	-6.02	13.0536	-6.02	13.7096	-6.02	9.0661	-6.02	9.56011	-6.02	5.0661	-6.02	5.56011	-6.02	1.10704	-6.02	1.30659		-6.02	-3.15783	-4.57264	-0.59429	-0.30766
					-5.98	3.89858	102.815									-6	62.8209	-6	56.6122	-6	48.1732	-6	38.9368	-6	20.2896	-6	19.1019	-6	13.0493	-6	13.7047	-6	9.06219	-6	9.55539	-6	5.06219	-6	5.55539	-6	1.10318	-6	1.30185		-6	-3.15661	-4.56826	-0.59383	-0.30729
					-5.96	3.89853	102.505									-5.98	62.8321	-5.98	56.6851	-5.98	48.1685	-5.98	38.9416	-5.98	20.2855	-5.98	19.0985	-5.98	13.0451	-5.98	13.6996	-5.98	9.05824	-5.98	9.55066	-5.98	5.05824	-5.98	5.55066	-5.98	1.09896	-5.98	1.29776		-5.98	-3.15523	-4.56402	-0.5935	-0.30682
					-5.94	3.89889	101.99									-5.96	62.8452	-5.96	56.757	-5.96	48.1598	-5.96	38.9484	-5.96	20.2816	-5.96	19.0953	-5.96	13.0412	-5.96	13.6947	-5.96	9.05428	-5.96	9.54616	-5.96	5.05428	-5.96	5.54616	-5.96	1.09509	-5.96	1.29306		-5.96	-3.15355	-4.56005	-0.59316	-0.30618
					-5.92	3.89383	101.735									-5.94	62.8597	-5.94	56.8246	-5.94	48.1491	-5.94	38.955	-5.94	20.2764	-5.94	19.0915	-5.94	13.0374	-5.94	13.6895	-5.94	9.05031	-5.94	9.54204	-5.94	5.05031	-5.94	5.54204	-5.94	1.091	-5.94	1.28894		-5.94	-3.15169	-4.55649	-0.59246	-0.30543
					-5.9	3.89096	101.693									-5.92	62.8751	-5.92	56.8894	-5.92	48.132	-5.92	38.9582	-5.92	20.2709	-5.92	19.0879	-5.92	13.0334	-5.92	13.6842	-5.92	9.04634	-5.92	9.5375	-5.92	5.04634	-5.92	5.5375	-5.92	1.08739	-5.92	1.2845		-5.92	-3.14967	-4.55337	-0.59149	-0.30491
					-5.88	3.88738	101.167									-5.9	62.8902	-5.9	56.9478	-5.9	48.1111	-5.9	38.9599	-5.9	20.2654	-5.9	19.0844	-5.9	13.0294	-5.9	13.6785	-5.9	9.04241	-5.9	9.53362	-5.9	5.04241	-5.9	5.53362	-5.9	1.08312	-5.9	1.28083		-5.9	-3.14748	-4.55075	-0.5905	-0.30421
					-5.86	3.8895	100.669									-5.88	62.9053	-5.88	56.9947	-5.88	48.0886	-5.88	38.9619	-5.88	20.261	-5.88	19.0814	-5.88	13.0255	-5.88	13.6734	-5.88	9.03842	-5.88	9.52938	-5.88	5.03842	-5.88	5.52938	-5.88	1.07941	-5.88	1.27647		-5.88	-3.14512	-4.54855	-0.58979	-0.30357
					-5.84	3.88757	100.588									-5.86	62.9188	-5.86	57.0322	-5.86	48.0665	-5.86	38.9643	-5.86	20.2561	-5.86	19.0779	-5.86	13.0214	-5.86	13.668	-5.86	9.03442	-5.86	9.52501	-5.86	5.03442	-5.86	5.52501	-5.86	1.07533	-5.86	1.27281		-5.86	-3.14271	-4.54697	-0.58912	-0.30295
					-5.82	3.88175	100.23									-5.84	62.9294	-5.84	57.0553	-5.84	48.0443	-5.84	38.9554	-5.84	20.2512	-5.84	19.0742	-5.84	13.0173	-5.84	13.6629	-5.84	9.03044	-5.84	9.52032	-5.84	5.03044	-5.84	5.52032	-5.84	1.07141	-5.84	1.26839		-5.84	-3.14027	-4.5459	-0.58851	-0.3024
					-5.8	3.88144	99.8761									-5.82	62.9382	-5.82	57.0689	-5.82	48.0227	-5.82	38.9402	-5.82	20.2459	-5.82	19.0704	-5.82	13.0136	-5.82	13.6577	-5.82	9.02645	-5.82	9.51562	-5.82	5.02645	-5.82	5.51562	-5.82	1.06712	-5.82	1.26403		-5.82	-3.13804	-4.54522	-0.58774	-0.30166
					-5.78	3.88089	99.6092									-5.8	62.9453	-5.8	57.0706	-5.8	48.0073	-5.8	38.9202	-5.8	20.2409	-5.8	19.067	-5.8	13.0097	-5.8	13.6527	-5.8	9.02247	-5.8	9.51093	-5.8	5.02247	-5.8	5.51093	-5.8	1.06338	-5.8	1.25923		-5.8	-3.13598	-4.54471	-0.58696	-0.3009
					-5.76	3.87787	99.2845									-5.78	62.9513	-5.78	57.0637	-5.78	47.9928	-5.78	38.8966	-5.78	20.2355	-5.78	19.0632	-5.78	13.006	-5.78	13.6474	-5.78	9.01851	-5.78	9.50653	-5.78	5.01851	-5.78	5.50653	-5.78	1.05898	-5.78	1.25501		-5.78	-3.13397	-4.5441	-0.58616	-0.30017
					-5.74	3.87536	98.9267									-5.76	62.9564	-5.76	57.0576	-5.76	47.9733	-5.76	38.8673	-5.76	20.2306	-5.76	19.0588	-5.76	13.0022	-5.76	13.6418	-5.76	9.0145	-5.76	9.50158	-5.76	5.0145	-5.76	5.50158	-5.76	1.05508	-5.76	1.24982		-5.76	-3.132	-4.54326	-0.58587	-0.29919
					-5.72	3.87286	98.8087									-5.74	62.962	-5.74	57.0439	-5.74	47.95	-5.74	38.8369	-5.74	20.2257	-5.74	19.0536	-5.74	12.999	-5.74	13.6362	-5.74	9.01048	-5.74	9.49661	-5.74	5.01048	-5.74	5.49661	-5.74	1.05052	-5.74	1.24497		-5.74	-3.13009	-4.54204	-0.58602	-0.2982
					-5.7	3.87319	98.2606									-5.72	62.9712	-5.72	57.0299	-5.72	47.9252	-5.72	38.8007	-5.72	20.2208	-5.72	19.0481	-5.72	12.995	-5.72	13.6301	-5.72	9.00645	-5.72	9.4917	-5.72	5.00645	-5.72	5.4917	-5.72	1.04609	-5.72	1.23981		-5.72	-3.1283	-4.54022	-0.58637	-0.29713
					-5.68	3.87198	98.0981									-5.7	62.9809	-5.7	57.0024	-5.7	47.9141	-5.7	38.7533	-5.7	20.2154	-5.7	19.0433	-5.7	12.9914	-5.7	13.6244	-5.7	9.0024	-5.7	9.48653	-5.7	5.0024	-5.7	5.48653	-5.7	1.04177	-5.7	1.23489		-5.7	-3.1266	-4.53761	-0.58609	-0.29618
					-5.66	3.86794	97.4401									-5.68	62.989	-5.68	56.9861	-5.68	47.904	-5.68	38.7066	-5.68	20.2101	-5.68	19.0385	-5.68	12.9872	-5.68	13.6186	-5.68	8.99833	-5.68	9.48142	-5.68	4.99833	-5.68	5.48142	-5.68	1.03755	-5.68	1.2296		-5.68	-3.125	-4.53412	-0.58577	-0.29532
					-5.64	3.86234	97.0644									-5.66	62.9963	-5.66	56.964	-5.66	47.883	-5.66	38.6599	-5.66	20.2044	-5.66	19.0341	-5.66	12.983	-5.66	13.6132	-5.66	8.99428	-5.66	9.4763	-5.66	4.99428	-5.66	5.4763	-5.66	1.03335	-5.66	1.22459		-5.66	-3.12353	-4.5296	-0.58517	-0.29458
					-5.62	3.8624	96.7661									-5.64	63.0038	-5.64	56.9373	-5.64	47.8602	-5.64	38.6312	-5.64	20.1979	-5.64	19.0295	-5.64	12.9789	-5.64	13.6073	-5.64	8.99018	-5.64	9.47082	-5.64	4.99018	-5.64	5.47082	-5.64	1.02957	-5.64	1.21945		-5.64	-3.12242	-4.52403	-0.58421	-0.29373
					-5.6	3.86166	96.5346									-5.62	63.0096	-5.62	56.9075	-5.62	47.8423	-5.62	38.6162	-5.62	20.1917	-5.62	19.0254	-5.62	12.9748	-5.62	13.6013	-5.62	8.98606	-5.62	9.46542	-5.62	4.98606	-5.62	5.46542	-5.62	1.0251	-5.62	1.21498		-5.62	-3.12163	-4.51746	-0.58315	-0.29289
					-5.58	3.85928	96.2427									-5.6	63.0165	-5.6	56.8762	-5.6	47.8273	-5.6	38.607	-5.6	20.1858	-5.6	19.0206	-5.6	12.9705	-5.6	13.5956	-5.6	8.98195	-5.6	9.46092	-5.6	4.98195	-5.6	5.46092	-5.6	1.02072	-5.6	1.20973		-5.6	-3.12094	-4.50997	-0.58264	-0.2922
					-5.56	3.85537	96.0637									-5.58	63.0284	-5.58	56.8277	-5.58	47.8102	-5.58	38.6079	-5.58	20.18	-5.58	19.0158	-5.58	12.9663	-5.58	13.5896	-5.58	8.97784	-5.58	9.45601	-5.58	4.97784	-5.58	5.45601	-5.58	1.01668	-5.58	1.20464		-5.58	-3.12033	-4.50181	-0.58211	-0.29142
					-5.54	3.85443	95									-5.56	63.0409	-5.56	56.7862	-5.56	47.7788	-5.56	38.5952	-5.56	20.1738	-5.56	19.0116	-5.56	12.9627	-5.56	13.5838	-5.56	8.97374	-5.56	9.45207	-5.56	4.97374	-5.56	5.45207	-5.56	1.01261	-5.56	1.19993		-5.56	-3.11968	-4.49307	-0.58108	-0.29045
					-5.52	3.85248	94.9308									-5.54	63.051	-5.54	56.7506	-5.54	47.7463	-5.54	38.5958	-5.54	20.1674	-5.54	19.0075	-5.54	12.9584	-5.54	13.5779	-5.54	8.96961	-5.54	9.44779	-5.54	4.96961	-5.54	5.44779	-5.54	1.00885	-5.54	1.19559		-5.54	-3.11916	-4.48383	-0.57992	-0.28962
					-5.5	3.85387	94.5645									-5.52	63.0599	-5.52	56.7256	-5.52	47.7191	-5.52	38.6142	-5.52	20.1613	-5.52	19.0038	-5.52	12.954	-5.52	13.5722	-5.52	8.96547	-5.52	9.44372	-5.52	4.96547	-5.52	5.44372	-5.52	1.00515	-5.52	1.19081		-5.52	-3.11872	-4.47426	-0.57878	-0.28898
					-5.48	3.85022	94.3789									-5.5	63.0709	-5.5	56.7086	-5.5	47.6896	-5.5	38.6365	-5.5	20.1557	-5.5	19.0001	-5.5	12.9496	-5.5	13.5664	-5.5	8.96136	-5.5	9.43957	-5.5	4.96136	-5.5	5.43957	-5.5	1.00103	-5.5	1.18618		-5.5	-3.11827	-4.46459	-0.57785	-0.28831
					-5.46	3.84452	94.1957									-5.48	63.0798	-5.48	56.6989	-5.48	47.6629	-5.48	38.667	-5.48	20.1516	-5.48	18.9969	-5.48	12.9451	-5.48	13.5613	-5.48	8.95721	-5.48	9.4349	-5.48	4.95721	-5.48	5.4349	-5.48	0.99739	-5.48	1.18094		-5.48	-3.11788	-4.45493	-0.57732	-0.28772
					-5.44	3.83879	93.7638									-5.46	63.0922	-5.46	56.697	-5.46	47.6412	-5.46	38.7047	-5.46	20.1463	-5.46	18.9932	-5.46	12.9407	-5.46	13.5555	-5.46	8.95305	-5.46	9.43016	-5.46	4.95305	-5.46	5.43016	-5.46	0.99302	-5.46	1.17587		-5.46	-3.11768	-4.44558	-0.57655	-0.28702
					-5.42	3.84084	93.3351									-5.44	63.1039	-5.44	56.7002	-5.44	47.6168	-5.44	38.7407	-5.44	20.141	-5.44	18.9895	-5.44	12.9365	-5.44	13.5498	-5.44	8.94888	-5.44	9.426	-5.44	4.94888	-5.44	5.426	-5.44	0.98874	-5.44	1.17074		-5.44	-3.11775	-4.43639	-0.57574	-0.28638
					-5.4	3.84159	93.2349									-5.42	63.1189	-5.42	56.7125	-5.42	47.5909	-5.42	38.7707	-5.42	20.1353	-5.42	18.9862	-5.42	12.933	-5.42	13.5442	-5.42	8.94469	-5.42	9.42137	-5.42	4.94469	-5.42	5.42137	-5.42	0.98452	-5.42	1.16548		-5.42	-3.1182	-4.42744	-0.57456	-0.28546
					-5.38	3.83846	92.6561									-5.4	63.1341	-5.4	56.7297	-5.4	47.5655	-5.4	38.797	-5.4	20.1298	-5.4	18.9829	-5.4	12.929	-5.4	13.5384	-5.4	8.9405	-5.4	9.41751	-5.4	4.9405	-5.4	5.41751	-5.4	0.98019	-5.4	1.16044		-5.4	-3.1189	-4.41875	-0.57343	-0.2845
					-5.36	3.83413	92.2381									-5.38	63.1539	-5.38	56.757	-5.38	47.5353	-5.38	38.8203	-5.38	20.1244	-5.38	18.9792	-5.38	12.9251	-5.38	13.5325	-5.38	8.93632	-5.38	9.41296	-5.38	4.93632	-5.38	5.41296	-5.38	0.9759	-5.38	1.15556		-5.38	-3.11993	-4.41031	-0.57262	-0.28359
					-5.34	3.83273	91.6024									-5.36	63.1747	-5.36	56.7943	-5.36	47.5021	-5.36	38.8344	-5.36	20.1192	-5.36	18.9752	-5.36	12.9209	-5.36	13.5265	-5.36	8.93214	-5.36	9.40858	-5.36	4.93214	-5.36	5.40858	-5.36	0.97165	-5.36	1.15008		-5.36	-3.12134	-4.40226	-0.57198	-0.28255
					-5.32	3.8311	91.6144									-5.34	63.1986	-5.34	56.8308	-5.34	47.4733	-5.34	38.8395	-5.34	20.1136	-5.34	18.9715	-5.34	12.917	-5.34	13.5208	-5.34	8.92795	-5.34	9.40372	-5.34	4.92795	-5.34	5.40372	-5.34	0.96706	-5.34	1.14473		-5.34	-3.12317	-4.39465	-0.57106	-0.28164
					-5.3	3.82832	91.2963									-5.32	63.225	-5.32	56.8727	-5.32	47.441	-5.32	38.8265	-5.32	20.1079	-5.32	18.9678	-5.32	12.9126	-5.32	13.5146	-5.32	8.92375	-5.32	9.39924	-5.32	4.92375	-5.32	5.39924	-5.32	0.96244	-5.32	1.13859		-5.32	-3.12542	-4.38743	-0.57008	-0.2807
					-5.28	3.82082	91.1803									-5.3	63.2515	-5.3	56.9111	-5.3	47.4085	-5.3	38.8015	-5.3	20.1027	-5.3	18.964	-5.3	12.9084	-5.3	13.5083	-5.3	8.91952	-5.3	9.3941	-5.3	4.91952	-5.3	5.3941	-5.3	0.95849	-5.3	1.13251		-5.3	-3.12801	-4.38046	-0.56933	-0.27988
					-5.26	3.81994	90.1769									-5.28	63.2784	-5.28	56.9509	-5.28	47.3701	-5.28	38.7748	-5.28	20.0974	-5.28	18.9603	-5.28	12.904	-5.28	13.5021	-5.28	8.91528	-5.28	9.38954	-5.28	4.91528	-5.28	5.38954	-5.28	0.95403	-5.28	1.12736		-5.28	-3.13103	-4.37377	-0.56855	-0.27904
					-5.24	3.81719	90.1389									-5.26	63.3071	-5.26	56.9758	-5.26	47.3313	-5.26	38.7405	-5.26	20.0922	-5.26	18.9564	-5.26	12.8997	-5.26	13.4959	-5.26	8.91104	-5.26	9.38447	-5.26	4.91104	-5.26	5.38447	-5.26	0.94998	-5.26	1.12185		-5.26	-3.13446	-4.36746	-0.56788	-0.2781
					-5.22	3.81162	89.7038									-5.24	63.3358	-5.24	56.9933	-5.24	47.3047	-5.24	38.7201	-5.24	20.0872	-5.24	18.9526	-5.24	12.8958	-5.24	13.4897	-5.24	8.90682	-5.24	9.37978	-5.24	4.90682	-5.24	5.37978	-5.24	0.94576	-5.24	1.11664		-5.24	-3.13833	-4.36169	-0.56727	-0.27722
					-5.2	3.80799	89.3919									-5.22	63.3634	-5.22	57.0014	-5.22	47.2799	-5.22	38.6954	-5.22	20.0821	-5.22	18.9489	-5.22	12.8916	-5.22	13.4834	-5.22	8.9026	-5.22	9.37455	-5.22	4.9026	-5.22	5.37455	-5.22	0.94118	-5.22	1.11155		-5.22	-3.14228	-4.35643	-0.56663	-0.27628
					-5.18	3.80629	88.7925									-5.2	63.3934	-5.2	57.0089	-5.2	47.2596	-5.2	38.6683	-5.2	20.0779	-5.2	18.9451	-5.2	12.8873	-5.2	13.4776	-5.2	8.89835	-5.2	9.36984	-5.2	4.89835	-5.2	5.36984	-5.2	0.9365	-5.2	1.10602		-5.2	-3.14617	-4.3516	-0.56639	-0.27561
					-5.16	3.80288	88.3392									-5.18	63.4196	-5.18	57.0127	-5.18	47.2308	-5.18	38.6364	-5.18	20.0728	-5.18	18.9408	-5.18	12.8831	-5.18	13.4711	-5.18	8.89409	-5.18	9.36454	-5.18	4.89409	-5.18	5.36454	-5.18	0.93252	-5.18	1.10051		-5.18	-3.1499	-4.3471	-0.56597	-0.27468
					-5.14	3.80187	88.1247									-5.16	63.4389	-5.16	57.0289	-5.16	47.1979	-5.16	38.5926	-5.16	20.0673	-5.16	18.9365	-5.16	12.8791	-5.16	13.4649	-5.16	8.88985	-5.16	9.35987	-5.16	4.88985	-5.16	5.35987	-5.16	0.92813	-5.16	1.09613		-5.16	-3.15333	-4.34274	-0.56542	-0.27366
					-5.12	3.79974	87.9972									-5.14	63.4518	-5.14	57.0414	-5.14	47.1667	-5.14	38.5561	-5.14	20.0613	-5.14	18.9314	-5.14	12.875	-5.14	13.4589	-5.14	8.88558	-5.14	9.35452	-5.14	4.88558	-5.14	5.35452	-5.14	0.9242	-5.14	1.09107		-5.14	-3.15645	-4.33847	-0.56496	-0.27276
					-5.1	3.8004	87.5863									-5.12	63.4606	-5.12	57.0527	-5.12	47.1382	-5.12	38.5259	-5.12	20.055	-5.12	18.926	-5.12	12.8707	-5.12	13.4529	-5.12	8.8813	-5.12	9.34954	-5.12	4.8813	-5.12	5.34954	-5.12	0.91976	-5.12	1.08571		-5.12	-3.15918	-4.33421	-0.56451	-0.27208
					-5.08	3.79797	87.3669									-5.1	63.4666	-5.1	57.0622	-5.1	47.1073	-5.1	38.493	-5.1	20.0487	-5.1	18.9209	-5.1	12.8666	-5.1	13.4468	-5.1	8.87702	-5.1	9.34379	-5.1	4.87702	-5.1	5.34379	-5.1	0.91551	-5.1	1.07993		-5.1	-3.16147	-4.32986	-0.56389	-0.27111
					-5.06	3.7953	86.8456									-5.08	63.4674	-5.08	57.0693	-5.08	47.0794	-5.08	38.4654	-5.08	20.0426	-5.08	18.9163	-5.08	12.8625	-5.08	13.4409	-5.08	8.87271	-5.08	9.33839	-5.08	4.87271	-5.08	5.33839	-5.08	0.91124	-5.08	1.07463		-5.08	-3.16332	-4.32539	-0.56318	-0.27014
					-5.04	3.7868	86.658									-5.06	63.4705	-5.06	57.073	-5.06	47.0453	-5.06	38.4416	-5.06	20.036	-5.06	18.9109	-5.06	12.8584	-5.06	13.4349	-5.06	8.86837	-5.06	9.33238	-5.06	4.86837	-5.06	5.33238	-5.06	0.90657	-5.06	1.06944		-5.06	-3.16465	-4.32081	-0.56256	-0.26929
					-5.02	3.78733	86.4912									-5.04	63.4725	-5.04	57.0735	-5.04	47.0037	-5.04	38.4185	-5.04	20.029	-5.04	18.9051	-5.04	12.8544	-5.04	13.4285	-5.04	8.86409	-5.04	9.32691	-5.04	4.86409	-5.04	5.32691	-5.04	0.90174	-5.04	1.06449		-5.04	-3.1655	-4.31617	-0.56193	-0.26829
					-5	3.78635	86.165									-5.02	63.4757	-5.02	57.0734	-5.02	46.9639	-5.02	38.3941	-5.02	20.0222	-5.02	18.8997	-5.02	12.8506	-5.02	13.4228	-5.02	8.85979	-5.02	9.32087	-5.02	4.85979	-5.02	5.32087	-5.02	0.89743	-5.02	1.05914		-5.02	-3.1658	-4.31154	-0.56124	-0.26732
					-4.98	3.78491	85.6286									-5	63.4779	-5	57.0706	-5	46.9307	-5	38.3715	-5	20.0157	-5	18.8941	-5	12.8463	-5	13.4163	-5	8.85549	-5	9.31538	-5	4.85549	-5	5.31538	-5	0.89264	-5	1.05427		-5	-3.16554	-4.30695	-0.56079	-0.2662
					-4.96	3.78318	85.5042									-4.98	63.4828	-4.98	57.066	-4.98	46.8962	-4.98	38.3474	-4.98	20.009	-4.98	18.8887	-4.98	12.8419	-4.98	13.4098	-4.98	8.85118	-4.98	9.30929	-4.98	4.85118	-4.98	5.30929	-4.98	0.88846	-4.98	1.04873		-4.98	-3.16483	-4.30251	-0.56015	-0.26527
					-4.94	3.77592	84.8307									-4.96	63.4891	-4.96	57.0623	-4.96	46.8601	-4.96	38.3196	-4.96	20.0024	-4.96	18.8836	-4.96	12.8379	-4.96	13.4034	-4.96	8.84689	-4.96	9.30406	-4.96	4.84689	-4.96	5.30406	-4.96	0.88378	-4.96	1.04338		-4.96	-3.16379	-4.29832	-0.55938	-0.26412
					-4.92	3.77588	84.5411									-4.94	63.4988	-4.94	57.0594	-4.94	46.8251	-4.94	38.2902	-4.94	19.9959	-4.94	18.8787	-4.94	12.834	-4.94	13.3969	-4.94	8.84258	-4.94	9.298	-4.94	4.84258	-4.94	5.298	-4.94	0.87931	-4.94	1.03762		-4.94	-3.16243	-4.29448	-0.5586	-0.26296
					-4.9	3.77591	84.1728									-4.92	63.512	-4.92	57.0607	-4.92	46.7871	-4.92	38.2574	-4.92	19.9893	-4.92	18.8739	-4.92	12.8299	-4.92	13.3903	-4.92	8.83827	-4.92	9.29237	-4.92	4.83827	-4.92	5.29237	-4.92	0.8745	-4.92	1.03201		-4.92	-3.16071	-4.291	-0.55769	-0.26196
					-4.88	3.76729	83.9882									-4.9	63.5276	-4.9	57.0635	-4.9	46.7501	-4.9	38.2252	-4.9	19.9833	-4.9	18.8694	-4.9	12.8262	-4.9	13.3838	-4.9	8.83395	-4.9	9.28677	-4.9	4.83395	-4.9	5.28677	-4.9	0.87034	-4.9	1.0263		-4.9	-3.15862	-4.28803	-0.55695	-0.26088
					-4.86	3.76442	83.7672									-4.88	63.5479	-4.88	57.0697	-4.88	46.7207	-4.88	38.1904	-4.88	19.9773	-4.88	18.8653	-4.88	12.8222	-4.88	13.3781	-4.88	8.82962	-4.88	9.28168	-4.88	4.82962	-4.88	5.28168	-4.88	0.86561	-4.88	1.02146		-4.88	-3.15622	-4.2859	-0.55599	-0.26009
					-4.84	3.7628	83.4955									-4.86	63.5696	-4.86	57.076	-4.86	46.7041	-4.86	38.1564	-4.86	19.9716	-4.86	18.8611	-4.86	12.8179	-4.86	13.3716	-4.86	8.82527	-4.86	9.27588	-4.86	4.82527	-4.86	5.27588	-4.86	0.86161	-4.86	1.0159		-4.86	-3.15346	-4.28463	-0.55523	-0.25902
					-4.82	3.75706	82.8873									-4.84	63.5918	-4.84	57.0843	-4.84	46.6899	-4.84	38.1249	-4.84	19.9657	-4.84	18.8572	-4.84	12.8142	-4.84	13.3653	-4.84	8.82091	-4.84	9.27062	-4.84	4.82091	-4.84	5.27062	-4.84	0.85693	-4.84	1.01098		-4.84	-3.15033	-4.28419	-0.55428	-0.25807
					-4.8	3.75442	82.7148									-4.82	63.6131	-4.82	57.0914	-4.82	46.6737	-4.82	38.0906	-4.82	19.9597	-4.82	18.8534	-4.82	12.81	-4.82	13.3587	-4.82	8.81655	-4.82	9.26459	-4.82	4.81655	-4.82	5.26459	-4.82	0.85255	-4.82	1.0054		-4.82	-3.14678	-4.28443	-0.55312	-0.2569
					-4.78	3.75317	82.2994									-4.8	63.633	-4.8	57.1003	-4.8	46.6561	-4.8	38.0519	-4.8	19.9545	-4.8	18.8504	-4.8	12.8059	-4.8	13.3525	-4.8	8.81222	-4.8	9.25928	-4.8	4.81222	-4.8	5.25928	-4.8	0.84774	-4.8	1.00044		-4.8	-3.14288	-4.28528	-0.55208	-0.25608
					-4.76	3.74838	82.0381									-4.78	63.6487	-4.78	57.109	-4.78	46.6266	-4.78	38.0032	-4.78	19.9486	-4.78	18.8468	-4.78	12.8018	-4.78	13.3462	-4.78	8.80785	-4.78	9.25332	-4.78	4.80785	-4.78	5.25332	-4.78	0.84367	-4.78	0.9949		-4.78	-3.13864	-4.28666	-0.55091	-0.2551
					-4.74	3.74546	81.7019									-4.76	63.6618	-4.76	57.1153	-4.76	46.5972	-4.76	37.9464	-4.76	19.9428	-4.76	18.8435	-4.76	12.7979	-4.76	13.3399	-4.76	8.80347	-4.76	9.24791	-4.76	4.80347	-4.76	5.24791	-4.76	0.83894	-4.76	0.98981		-4.76	-3.13419	-4.28847	-0.54968	-0.25404
					-4.72	3.7432	81.4328									-4.74	63.6714	-4.74	57.1143	-4.74	46.5647	-4.74	37.8872	-4.74	19.9364	-4.74	18.8397	-4.74	12.7936	-4.74	13.3341	-4.74	8.79909	-4.74	9.24209	-4.74	4.79909	-4.74	5.24209	-4.74	0.83472	-4.74	0.98358		-4.74	-3.1296	-4.29069	-0.54836	-0.25315
					-4.7	3.74084	80.8741									-4.72	63.6789	-4.72	57.1103	-4.72	46.5287	-4.72	37.8311	-4.72	19.9297	-4.72	18.8359	-4.72	12.789	-4.72	13.3277	-4.72	8.79473	-4.72	9.23656	-4.72	4.79473	-4.72	5.23656	-4.72	0.83002	-4.72	0.97805		-4.72	-3.12492	-4.29315	-0.5469	-0.25225
					-4.68	3.73687	80.5977									-4.7	63.6847	-4.7	57.1068	-4.7	46.492	-4.7	37.7791	-4.7	19.9229	-4.7	18.832	-4.7	12.785	-4.7	13.3216	-4.7	8.79037	-4.7	9.23042	-4.7	4.79037	-4.7	5.23042	-4.7	0.82586	-4.7	0.97202		-4.7	-3.12012	-4.29568	-0.54541	-0.25118
					-4.66	3.73567	79.9336									-4.68	63.6875	-4.68	57.1017	-4.68	46.4566	-4.68	37.7326	-4.68	19.9166	-4.68	18.8276	-4.68	12.7809	-4.68	13.3154	-4.68	8.78602	-4.68	9.22477	-4.68	4.78602	-4.68	5.22477	-4.68	0.82108	-4.68	0.96714		-4.68	-3.11519	-4.29822	-0.5445	-0.2502
					-4.64	3.73792	79.8378									-4.66	63.6912	-4.66	57.0911	-4.66	46.4164	-4.66	37.6919	-4.66	19.9098	-4.66	18.8232	-4.66	12.7768	-4.66	13.3092	-4.66	8.78163	-4.66	9.21841	-4.66	4.78163	-4.66	5.21841	-4.66	0.81675	-4.66	0.96127		-4.66	-3.11006	-4.30069	-0.54327	-0.24933
					-4.62	3.73493	79.1111									-4.64	63.6951	-4.64	57.0783	-4.64	46.3755	-4.64	37.6563	-4.64	19.9027	-4.64	18.8188	-4.64	12.7727	-4.64	13.3023	-4.64	8.77724	-4.64	9.21237	-4.64	4.77724	-4.64	5.21237	-4.64	0.81193	-4.64	0.95561		-4.64	-3.10469	-4.30301	-0.54195	-0.24818
					-4.6	3.72913	78.8917									-4.62	63.6981	-4.62	57.0663	-4.62	46.3372	-4.62	37.6256	-4.62	19.8962	-4.62	18.8144	-4.62	12.7687	-4.62	13.296	-4.62	8.77283	-4.62	9.20639	-4.62	4.77283	-4.62	5.20639	-4.62	0.80759	-4.62	0.94938		-4.62	-3.09904	-4.30506	-0.54088	-0.24708
					-4.58	3.72502	78.6649									-4.6	63.701	-4.6	57.0484	-4.6	46.2989	-4.6	37.5968	-4.6	19.8895	-4.6	18.8104	-4.6	12.7643	-4.6	13.2894	-4.6	8.76839	-4.6	9.20086	-4.6	4.76839	-4.6	5.20086	-4.6	0.80283	-4.6	0.94352		-4.6	-3.09321	-4.3068	-0.5395	-0.24599
					-4.56	3.71496	78.5143									-4.58	63.7063	-4.58	57.0351	-4.58	46.2591	-4.58	37.5667	-4.58	19.8828	-4.58	18.8069	-4.58	12.7597	-4.58	13.2831	-4.58	8.76395	-4.58	9.19504	-4.58	4.76395	-4.58	5.19504	-4.58	0.79844	-4.58	0.93716		-4.58	-3.08729	-4.30814	-0.53798	-0.24496
					-4.54	3.71448	77.939									-4.56	63.7136	-4.56	57.0303	-4.56	46.2172	-4.56	37.5416	-4.56	19.8761	-4.56	18.8034	-4.56	12.7557	-4.56	13.2771	-4.56	8.75957	-4.56	9.18971	-4.56	4.75957	-4.56	5.18971	-4.56	0.79349	-4.56	0.93173		-4.56	-3.08132	-4.30899	-0.53638	-0.24385
					-4.52	3.71348	77.7805									-4.54	63.7198	-4.54	57.0309	-4.54	46.1772	-4.54	37.5205	-4.54	19.87	-4.54	18.7997	-4.54	12.7515	-4.54	13.2708	-4.54	8.75513	-4.54	9.18374	-4.54	4.75513	-4.54	5.18374	-4.54	0.78903	-4.54	0.92559		-4.54	-3.07519	-4.30935	-0.53515	-0.24267
					-4.5	3.70751	77.1413									-4.52	63.7291	-4.52	57.0364	-4.52	46.1388	-4.52	37.5013	-4.52	19.8631	-4.52	18.7956	-4.52	12.7475	-4.52	13.2644	-4.52	8.75069	-4.52	9.17783	-4.52	4.75069	-4.52	5.17783	-4.52	0.78399	-4.52	0.92015		-4.52	-3.06892	-4.30932	-0.53377	-0.24166
					-4.48	3.70312	76.9466									-4.5	63.7406	-4.5	57.0463	-4.5	46.1052	-4.5	37.4819	-4.5	19.8564	-4.5	18.7911	-4.5	12.7434	-4.5	13.2579	-4.5	8.74629	-4.5	9.17274	-4.5	4.74629	-4.5	5.17274	-4.5	0.77918	-4.5	0.91403		-4.5	-3.06247	-4.30909	-0.53268	-0.24044
					-4.46	3.69644	76.6822									-4.48	63.7548	-4.48	57.0662	-4.48	46.0748	-4.48	37.4675	-4.48	19.8488	-4.48	18.7861	-4.48	12.7391	-4.48	13.2516	-4.48	8.74187	-4.48	9.16723	-4.48	4.74187	-4.48	5.16723	-4.48	0.77431	-4.48	0.90882		-4.48	-3.05579	-4.30873	-0.53137	-0.23946
					-4.44	3.69379	76.5023									-4.46	63.7683	-4.46	57.0869	-4.46	46.0444	-4.46	37.4505	-4.46	19.8408	-4.46	18.781	-4.46	12.7346	-4.46	13.2449	-4.46	8.73743	-4.46	9.16163	-4.46	4.73743	-4.46	5.16163	-4.46	0.76975	-4.46	0.90312		-4.46	-3.04888	-4.30808	-0.5299	-0.23835
					-4.42	3.69245	75.9595									-4.44	63.783	-4.44	57.1152	-4.44	46.0097	-4.44	37.4371	-4.44	19.8329	-4.44	18.7766	-4.44	12.7308	-4.44	13.2385	-4.44	8.73296	-4.44	9.15615	-4.44	4.73296	-4.44	5.15615	-4.44	0.76479	-4.44	0.89768		-4.44	-3.04174	-4.30716	-0.52813	-0.23732
					-4.4	3.68775	75.6622									-4.42	63.7991	-4.42	57.1411	-4.42	45.9734	-4.42	37.4223	-4.42	19.825	-4.42	18.7722	-4.42	12.7261	-4.42	13.232	-4.42	8.7285	-4.42	9.15044	-4.42	4.7285	-4.42	5.15044	-4.42	0.76039	-4.42	0.89182		-4.42	-3.03435	-4.30596	-0.52639	-0.23645
					-4.38	3.68414	75.2707									-4.4	63.816	-4.4	57.1778	-4.4	45.9332	-4.4	37.4009	-4.4	19.818	-4.4	18.7681	-4.4	12.7212	-4.4	13.2259	-4.4	8.72407	-4.4	9.14498	-4.4	4.72407	-4.4	5.14498	-4.4	0.75557	-4.4	0.88689		-4.4	-3.02668	-4.30458	-0.52495	-0.23573
					-4.36	3.68248	75.0739									-4.38	63.8322	-4.38	57.219	-4.38	45.8921	-4.38	37.3719	-4.38	19.8102	-4.38	18.7631	-4.38	12.7166	-4.38	13.2194	-4.38	8.71962	-4.38	9.13874	-4.38	4.71962	-4.38	5.13874	-4.38	0.75136	-4.38	0.88078		-4.38	-3.01884	-4.30302	-0.52352	-0.23469
					-4.34	3.67867	74.312									-4.36	63.8478	-4.36	57.2625	-4.36	45.8551	-4.36	37.3406	-4.36	19.8025	-4.36	18.7578	-4.36	12.7119	-4.36	13.2125	-4.36	8.71514	-4.36	9.13252	-4.36	4.71514	-4.36	5.13252	-4.36	0.74643	-4.36	0.87511		-4.36	-3.01092	-4.3012	-0.52237	-0.2336
					-4.32	3.67437	74.2093									-4.34	63.8619	-4.34	57.3134	-4.34	45.8142	-4.34	37.3045	-4.34	19.7938	-4.34	18.7519	-4.34	12.7074	-4.34	13.2058	-4.34	8.71068	-4.34	9.12629	-4.34	4.71068	-4.34	5.12629	-4.34	0.74178	-4.34	0.8694		-4.34	-3.003	-4.29919	-0.52097	-0.23261
					-4.3	3.6716	73.8465									-4.32	63.8761	-4.32	57.3678	-4.32	45.7691	-4.32	37.2597	-4.32	19.7852	-4.32	18.746	-4.32	12.7028	-4.32	13.1989	-4.32	8.70616	-4.32	9.11981	-4.32	4.70616	-4.32	5.11981	-4.32	0.73702	-4.32	0.86421		-4.32	-2.99504	-4.29693	-0.51963	-0.23164
					-4.28	3.6684	73.7356									-4.3	63.888	-4.3	57.427	-4.3	45.7308	-4.3	37.2133	-4.3	19.7775	-4.3	18.7403	-4.3	12.6986	-4.3	13.1923	-4.3	8.70166	-4.3	9.11328	-4.3	4.70166	-4.3	5.11328	-4.3	0.73253	-4.3	0.85874		-4.3	-2.98689	-4.29446	-0.51859	-0.2304
					-4.26	3.66687	73.5617									-4.28	63.896	-4.28	57.4879	-4.28	45.6934	-4.28	37.1644	-4.28	19.7699	-4.28	18.7345	-4.28	12.6937	-4.28	13.1855	-4.28	8.69717	-4.28	9.10669	-4.28	4.69717	-4.28	5.10669	-4.28	0.72779	-4.28	0.85412		-4.28	-2.97862	-4.2918	-0.5177	-0.22925
					-4.24	3.66143	72.8427									-4.26	63.9048	-4.26	57.5457	-4.26	45.6523	-4.26	37.1171	-4.26	19.763	-4.26	18.7297	-4.26	12.6889	-4.26	13.179	-4.26	8.69266	-4.26	9.10026	-4.26	4.69266	-4.26	5.10026	-4.26	0.72359	-4.26	0.84825		-4.26	-2.97038	-4.28907	-0.5166	-0.22819
					-4.22	3.65807	72.3287									-4.24	63.9117	-4.24	57.6031	-4.24	45.6078	-4.24	37.0707	-4.24	19.756	-4.24	18.7247	-4.24	12.684	-4.24	13.1725	-4.24	8.68815	-4.24	9.09366	-4.24	4.68815	-4.24	5.09366	-4.24	0.71875	-4.24	0.84305		-4.24	-2.96223	-4.28598	-0.51567	-0.22703
					-4.2	3.65541	72.3168									-4.22	63.9153	-4.22	57.6577	-4.22	45.5677	-4.22	37.0257	-4.22	19.7499	-4.22	18.7201	-4.22	12.6792	-4.22	13.1664	-4.22	8.68363	-4.22	9.08764	-4.22	4.68363	-4.22	5.08764	-4.22	0.71404	-4.22	0.83687		-4.22	-2.95415	-4.28229	-0.51494	-0.22584
					-4.18	3.64795	71.9606									-4.2	63.9173	-4.2	57.7047	-4.2	45.5277	-4.2	36.9762	-4.2	19.7433	-4.2	18.7156	-4.2	12.6746	-4.2	13.1596	-4.2	8.67912	-4.2	9.08131	-4.2	4.67912	-4.2	5.08131	-4.2	0.70964	-4.2	0.83095		-4.2	-2.946	-4.27788	-0.51384	-0.22452
					-4.16	3.64136	71.4087									-4.18	63.9172	-4.18	57.7515	-4.18	45.4889	-4.18	36.926	-4.18	19.7369	-4.18	18.7112	-4.18	12.67	-4.18	13.1526	-4.18	8.67461	-4.18	9.07528	-4.18	4.67461	-4.18	5.07528	-4.18	0.70511	-4.18	0.8252		-4.18	-2.93776	-4.2727	-0.51285	-0.22319
					-4.14	3.63878	71.2513									-4.16	63.9174	-4.16	57.7919	-4.16	45.4536	-4.16	36.8822	-4.16	19.73	-4.16	18.7072	-4.16	12.6662	-4.16	13.1462	-4.16	8.67013	-4.16	9.06913	-4.16	4.67013	-4.16	5.06913	-4.16	0.7006	-4.16	0.82002		-4.16	-2.92952	-4.26676	-0.51141	-0.22177
					-4.12	3.63808	70.803									-4.14	63.9174	-4.14	57.8232	-4.14	45.4159	-4.14	36.8408	-4.14	19.7236	-4.14	18.7029	-4.14	12.6617	-4.14	13.1393	-4.14	8.66562	-4.14	9.06303	-4.14	4.66562	-4.14	5.06303	-4.14	0.69626	-4.14	0.81422		-4.14	-2.92132	-4.26003	-0.51031	-0.22035
					-4.1	3.62968	70.5432									-4.12	63.922	-4.12	57.8497	-4.12	45.378	-4.12	36.8028	-4.12	19.717	-4.12	18.698	-4.12	12.6578	-4.12	13.1327	-4.12	8.66116	-4.12	9.05662	-4.12	4.66116	-4.12	5.05662	-4.12	0.6914	-4.12	0.8094		-4.12	-2.9132	-4.25252	-0.50951	-0.21907
					-4.08	3.62622	70.205									-4.1	63.9271	-4.1	57.8711	-4.1	45.3339	-4.1	36.7652	-4.1	19.7105	-4.1	18.6931	-4.1	12.6532	-4.1	13.1259	-4.1	8.65665	-4.1	9.05119	-4.1	4.65665	-4.1	5.05119	-4.1	0.68652	-4.1	0.80361		-4.1	-2.90511	-4.24431	-0.50867	-0.21783
					-4.06	3.62228	69.7454									-4.08	63.9312	-4.08	57.8884	-4.08	45.2905	-4.08	36.738	-4.08	19.704	-4.08	18.6888	-4.08	12.6488	-4.08	13.1194	-4.08	8.65214	-4.08	9.04489	-4.08	4.65214	-4.08	5.04489	-4.08	0.68221	-4.08	0.79786		-4.08	-2.8971	-4.2354	-0.50762	-0.21694
					-4.04	3.61796	69.5073									-4.06	63.9376	-4.06	57.8983	-4.06	45.2435	-4.06	36.7043	-4.06	19.6975	-4.06	18.6844	-4.06	12.6444	-4.06	13.1123	-4.06	8.64764	-4.06	9.03934	-4.06	4.64764	-4.06	5.03934	-4.06	0.67773	-4.06	0.79185		-4.06	-2.88915	-4.22601	-0.50652	-0.2159
					-4.02	3.61176	69.0806									-4.04	63.9448	-4.04	57.9033	-4.04	45.1952	-4.04	36.6715	-4.04	19.691	-4.04	18.6802	-4.04	12.6402	-4.04	13.105	-4.04	8.64315	-4.04	9.03328	-4.04	4.64315	-4.04	5.03328	-4.04	0.67343	-4.04	0.78576		-4.04	-2.88119	-4.21642	-0.50543	-0.21477
					-4	3.60822	68.5844									-4.02	63.9556	-4.02	57.9065	-4.02	45.142	-4.02	36.6356	-4.02	19.6839	-4.02	18.6758	-4.02	12.636	-4.02	13.0978	-4.02	8.63866	-4.02	9.0275	-4.02	4.63866	-4.02	5.0275	-4.02	0.66913	-4.02	0.78022		-4.02	-2.87299	-4.20698	-0.50402	-0.21367
					-3.98	3.60917	68.3633									-4	63.9694	-4	57.9145	-4	45.0861	-4	36.5996	-4	19.6769	-4	18.6711	-4	12.6316	-4	13.0907	-4	8.63417	-4	9.02111	-4	4.63417	-4	5.02111	-4	0.6645	-4	0.77472		-4	-2.86455	-4.19766	-0.50293	-0.21272
					-3.96	3.60632	67.982									-3.98	63.9858	-3.98	57.9226	-3.98	45.0364	-3.98	36.5641	-3.98	19.6698	-3.98	18.6658	-3.98	12.6277	-3.98	13.0837	-3.98	8.62968	-3.98	9.0146	-3.98	4.62968	-3.98	5.0146	-3.98	0.66008	-3.98	0.76856		-3.98	-2.85611	-4.18822	-0.50203	-0.21149
					-3.94	3.59658	67.5421									-3.96	64.0011	-3.96	57.9339	-3.96	44.985	-3.96	36.5284	-3.96	19.6632	-3.96	18.6602	-3.96	12.6234	-3.96	13.0765	-3.96	8.62519	-3.96	9.00766	-3.96	4.62519	-3.96	5.00766	-3.96	0.65514	-3.96	0.76309		-3.96	-2.84767	-4.17888	-0.50146	-0.21032
					-3.92	3.59303	67.3559									-3.94	64.0152	-3.94	57.9517	-3.94	44.9316	-3.94	36.4916	-3.94	19.6565	-3.94	18.6548	-3.94	12.619	-3.94	13.0697	-3.94	8.62069	-3.94	9.00149	-3.94	4.62069	-3.94	5.00149	-3.94	0.65015	-3.94	0.75722		-3.94	-2.83933	-4.16996	-0.50082	-0.2093
					-3.9	3.58797	67.2332									-3.92	64.0299	-3.92	57.9718	-3.92	44.8737	-3.92	36.449	-3.92	19.6497	-3.92	18.649	-3.92	12.6144	-3.92	13.0628	-3.92	8.61618	-3.92	8.99461	-3.92	4.61618	-3.92	4.99461	-3.92	0.64578	-3.92	0.75124		-3.92	-2.83103	-4.16169	-0.50033	-0.20822
					-3.88	3.58536	67.0065									-3.9	64.0447	-3.9	57.9954	-3.9	44.8156	-3.9	36.4058	-3.9	19.6432	-3.9	18.6433	-3.9	12.6098	-3.9	13.0556	-3.9	8.61164	-3.9	8.98835	-3.9	4.61164	-3.9	4.98835	-3.9	0.64101	-3.9	0.7458		-3.9	-2.82284	-4.15415	-0.49999	-0.20704
					-3.86	3.57759	66.7544									-3.88	64.059	-3.88	58.021	-3.88	44.7539	-3.88	36.3644	-3.88	19.6362	-3.88	18.6368	-3.88	12.6049	-3.88	13.049	-3.88	8.60709	-3.88	8.98151	-3.88	4.60709	-3.88	4.98151	-3.88	0.63651	-3.88	0.74058		-3.88	-2.81494	-4.14742	-0.4997	-0.20601
					-3.84	3.57276	66.047									-3.86	64.0716	-3.86	58.0427	-3.86	44.6906	-3.86	36.3247	-3.86	19.6293	-3.86	18.6306	-3.86	12.6002	-3.86	13.0423	-3.86	8.60256	-3.86	8.97525	-3.86	4.60256	-3.86	4.97525	-3.86	0.6319	-3.86	0.73483		-3.86	-2.80738	-4.1416	-0.49934	-0.20505
					-3.82	3.56842	65.7142									-3.84	64.0819	-3.84	58.0653	-3.84	44.6253	-3.84	36.2859	-3.84	19.6218	-3.84	18.6246	-3.84	12.596	-3.84	13.0358	-3.84	8.59803	-3.84	8.96817	-3.84	4.59803	-3.84	4.96817	-3.84	0.62712	-3.84	0.72944		-3.84	-2.8001	-4.13651	-0.49855	-0.2037
					-3.8	3.56596	65.1413									-3.82	64.0902	-3.82	58.0856	-3.82	44.5638	-3.82	36.2475	-3.82	19.614	-3.82	18.6191	-3.82	12.5916	-3.82	13.0289	-3.82	8.59349	-3.82	8.96234	-3.82	4.59349	-3.82	4.96234	-3.82	0.62214	-3.82	0.72352		-3.82	-2.79299	-4.13215	-0.49746	-0.2023
					-3.78	3.56104	64.8853									-3.8	64.0984	-3.8	58.1053	-3.8	44.5048	-3.8	36.2107	-3.8	19.6059	-3.8	18.613	-3.8	12.5874	-3.8	13.0217	-3.8	8.58897	-3.8	8.95571	-3.8	4.58897	-3.8	4.95571	-3.8	0.61786	-3.8	0.71772		-3.8	-2.78593	-4.12845	-0.49641	-0.20104
					-3.76	3.55829	64.4406									-3.78	64.1042	-3.78	58.1243	-3.78	44.4494	-3.78	36.172	-3.78	19.5976	-3.78	18.6075	-3.78	12.5827	-3.78	13.0146	-3.78	8.58442	-3.78	8.94966	-3.78	4.58442	-3.78	4.94966	-3.78	0.61297	-3.78	0.7128		-3.78	-2.77908	-4.12542	-0.49509	-0.1998
					-3.74	3.54916	64.1903									-3.76	64.1135	-3.76	58.1422	-3.76	44.4005	-3.76	36.1365	-3.76	19.5899	-3.76	18.6029	-3.76	12.5782	-3.76	13.0086	-3.76	8.57988	-3.76	8.94271	-3.76	4.57988	-3.76	4.94271	-3.76	0.60861	-3.76	0.70747		-3.76	-2.77241	-4.12304	-0.49348	-0.19869
					-3.72	3.54478	64.1105									-3.74	64.1213	-3.74	58.1587	-3.74	44.353	-3.74	36.105	-3.74	19.5827	-3.74	18.5979	-3.74	12.5733	-3.74	13.0012	-3.74	8.57534	-3.74	8.9364	-3.74	4.57534	-3.74	4.9364	-3.74	0.60378	-3.74	0.70225		-3.74	-2.76592	-4.12117	-0.4924	-0.1974
					-3.7	3.53636	63.9093									-3.72	64.1247	-3.72	58.1783	-3.72	44.305	-3.72	36.0758	-3.72	19.5758	-3.72	18.5931	-3.72	12.5687	-3.72	12.9939	-3.72	8.57082	-3.72	8.92949	-3.72	4.57082	-3.72	4.92949	-3.72	0.59926	-3.72	0.6968		-3.72	-2.75955	-4.11972	-0.49134	-0.19634
					-3.68	3.53399	63.2702									-3.7	64.1236	-3.7	58.1964	-3.7	44.2539	-3.7	36.0536	-3.7	19.569	-3.7	18.5888	-3.7	12.5638	-3.7	12.9865	-3.7	8.56631	-3.7	8.92321	-3.7	4.56631	-3.7	4.92321	-3.7	0.59439	-3.7	0.69052		-3.7	-2.75322	-4.11871	-0.49011	-0.19503
					-3.66	3.52969	62.9971									-3.68	64.1202	-3.68	58.2106	-3.68	44.2054	-3.68	36.0352	-3.68	19.5623	-3.68	18.5851	-3.68	12.5595	-3.68	12.9793	-3.68	8.56178	-3.68	8.91615	-3.68	4.56178	-3.68	4.91615	-3.68	0.59022	-3.68	0.68415		-3.68	-2.74694	-4.1181	-0.48862	-0.19363
					-3.64	3.52483	62.5519									-3.66	64.1188	-3.66	58.2246	-3.66	44.1602	-3.66	36.0089	-3.66	19.5552	-3.66	18.5815	-3.66	12.5553	-3.66	12.9721	-3.66	8.55725	-3.66	8.90969	-3.66	4.55725	-3.66	4.90969	-3.66	0.58543	-3.66	0.67867		-3.66	-2.74056	-4.11788	-0.48685	-0.1923
					-3.62	3.51796	62.1343									-3.64	64.1169	-3.64	58.2361	-3.64	44.1165	-3.64	35.9797	-3.64	19.5481	-3.64	18.5781	-3.64	12.5511	-3.64	12.9646	-3.64	8.55273	-3.64	8.90256	-3.64	4.55273	-3.64	4.90256	-3.64	0.58109	-3.64	0.67279		-3.64	-2.73397	-4.11794	-0.485	-0.1909
					-3.6	3.51694	61.913									-3.62	64.1178	-3.62	58.2488	-3.62	44.0717	-3.62	35.9533	-3.62	19.5406	-3.62	18.575	-3.62	12.5468	-3.62	12.958	-3.62	8.54818	-3.62	8.896	-3.62	4.54818	-3.62	4.896	-3.62	0.57634	-3.62	0.66763		-3.62	-2.72702	-4.11807	-0.48281	-0.18976
					-3.58	3.5096	61.6411									-3.6	64.1205	-3.6	58.2607	-3.6	44.0235	-3.6	35.9296	-3.6	19.534	-3.6	18.5711	-3.6	12.5421	-3.6	12.9506	-3.6	8.54364	-3.6	8.88877	-3.6	4.54364	-3.6	4.88877	-3.6	0.57179	-3.6	0.6616		-3.6	-2.71992	-4.11795	-0.48145	-0.18855
					-3.56	3.50688	61.2082									-3.58	64.1228	-3.58	58.2757	-3.58	43.9773	-3.58	35.9001	-3.58	19.5276	-3.58	18.5674	-3.58	12.5377	-3.58	12.9435	-3.58	8.53911	-3.58	8.88227	-3.58	4.53911	-3.58	4.88227	-3.58	0.56695	-3.58	0.65628		-3.58	-2.71266	-4.11749	-0.48011	-0.1872
					-3.54	3.49923	61.1075									-3.56	64.1229	-3.56	58.2903	-3.56	43.9241	-3.56	35.8596	-3.56	19.5209	-3.56	18.5639	-3.56	12.5331	-3.56	12.9363	-3.56	8.53456	-3.56	8.8751	-3.56	4.53456	-3.56	4.8751	-3.56	0.56229	-3.56	0.65078		-3.56	-2.70517	-4.11698	-0.47849	-0.1859
					-3.52	3.49019	60.4515									-3.54	64.125	-3.54	58.2948	-3.54	43.8681	-3.54	35.8156	-3.54	19.5137	-3.54	18.5603	-3.54	12.5285	-3.54	12.9292	-3.54	8.53001	-3.54	8.86869	-3.54	4.53001	-3.54	4.86869	-3.54	0.55738	-3.54	0.64471		-3.54	-2.69749	-4.11641	-0.47668	-0.18482
					-3.5	3.48712	60.2409									-3.52	64.1279	-3.52	58.2975	-3.52	43.8121	-3.52	35.768	-3.52	19.5059	-3.52	18.5565	-3.52	12.5242	-3.52	12.9221	-3.52	8.52547	-3.52	8.86191	-3.52	4.52547	-3.52	4.86191	-3.52	0.55326	-3.52	0.63863		-3.52	-2.68958	-4.11566	-0.47466	-0.18351
					-3.48	3.4858	59.6407									-3.5	64.1339	-3.5	58.3047	-3.5	43.7574	-3.5	35.7282	-3.5	19.4984	-3.5	18.5526	-3.5	12.5198	-3.5	12.9149	-3.5	8.52094	-3.5	8.85591	-3.5	4.52094	-3.5	4.85591	-3.5	0.54837	-3.5	0.63346		-3.5	-2.68149	-4.11477	-0.47291	-0.18219
					-3.46	3.47949	59.4132									-3.48	64.1429	-3.48	58.3192	-3.48	43.6985	-3.48	35.6884	-3.48	19.4905	-3.48	18.5477	-3.48	12.5153	-3.48	12.909	-3.48	8.51642	-3.48	8.84927	-3.48	4.51642	-3.48	4.84927	-3.48	0.54403	-3.48	0.62769		-3.48	-2.67322	-4.11394	-0.47141	-0.1811
					-3.44	3.47698	59.0575									-3.46	64.152	-3.46	58.3383	-3.46	43.6327	-3.46	35.657	-3.46	19.4826	-3.46	18.5422	-3.46	12.5108	-3.46	12.902	-3.46	8.51192	-3.46	8.84319	-3.46	4.51192	-3.46	4.84319	-3.46	0.53915	-3.46	0.62222		-3.46	-2.66474	-4.11333	-0.4702	-0.17978
					-3.42	3.46551	58.9342									-3.44	64.1623	-3.44	58.3684	-3.44	43.5695	-3.44	35.6093	-3.44	19.4747	-3.44	18.5369	-3.44	12.5065	-3.44	12.8953	-3.44	8.50737	-3.44	8.83664	-3.44	4.50737	-3.44	4.83664	-3.44	0.5347	-3.44	0.61636		-3.44	-2.6561	-4.11292	-0.4689	-0.17844
					-3.4	3.45989	58.279									-3.42	64.1742	-3.42	58.3995	-3.42	43.5162	-3.42	35.5541	-3.42	19.4672	-3.42	18.5311	-3.42	12.5018	-3.42	12.8882	-3.42	8.50284	-3.42	8.83078	-3.42	4.50284	-3.42	4.83078	-3.42	0.52977	-3.42	0.61091		-3.42	-2.64724	-4.11269	-0.46806	-0.1772
					-3.38	3.45592	58.1539									-3.4	64.187	-3.4	58.43	-3.4	43.4649	-3.4	35.4827	-3.4	19.4592	-3.4	18.5251	-3.4	12.4975	-3.4	12.8811	-3.4	8.49834	-3.4	8.82453	-3.4	4.49834	-3.4	4.82453	-3.4	0.52545	-3.4	0.60512		-3.4	-2.63817	-4.11271	-0.46705	-0.1761
					-3.36	3.45282	57.5912									-3.38	64.2009	-3.38	58.4613	-3.38	43.415	-3.38	35.4012	-3.38	19.4507	-3.38	18.5189	-3.38	12.4931	-3.38	12.8741	-3.38	8.49383	-3.38	8.81883	-3.38	4.49383	-3.38	4.81883	-3.38	0.52059	-3.38	0.60041		-3.38	-2.62889	-4.11299	-0.4659	-0.17495
					-3.34	3.44115	57.3598									-3.36	64.214	-3.36	58.4929	-3.36	43.3699	-3.36	35.3197	-3.36	19.4424	-3.36	18.5132	-3.36	12.4888	-3.36	12.8671	-3.36	8.48933	-3.36	8.81262	-3.36	4.48933	-3.36	4.81262	-3.36	0.51637	-3.36	0.59444		-3.36	-2.61939	-4.11363	-0.46458	-0.17376
					-3.32	3.43935	57.1409									-3.34	64.2225	-3.34	58.527	-3.34	43.3297	-3.34	35.2315	-3.34	19.4336	-3.34	18.5073	-3.34	12.4842	-3.34	12.8597	-3.34	8.48483	-3.34	8.80702	-3.34	4.48483	-3.34	4.80702	-3.34	0.51144	-3.34	0.58882		-3.34	-2.60974	-4.1146	-0.46313	-0.17268
					-3.3	3.4297	56.8728									-3.32	64.2283	-3.32	58.5623	-3.32	43.2916	-3.32	35.1381	-3.32	19.4247	-3.32	18.5021	-3.32	12.4797	-3.32	12.8524	-3.32	8.48034	-3.32	8.80057	-3.32	4.48034	-3.32	4.80057	-3.32	0.50718	-3.32	0.58238		-3.32	-2.59996	-4.1159	-0.46132	-0.17154
					-3.28	3.42578	56.1541									-3.3	64.2332	-3.3	58.5956	-3.3	43.2469	-3.3	35.0392	-3.3	19.416	-3.3	18.497	-3.3	12.4756	-3.3	12.8458	-3.3	8.47588	-3.3	8.79462	-3.3	4.47588	-3.3	4.79462	-3.3	0.5022	-3.3	0.57665		-3.3	-2.59006	-4.1175	-0.4595	-0.17034
					-3.26	3.4201	56.0245									-3.28	64.2387	-3.28	58.6275	-3.28	43.1961	-3.28	34.9253	-3.28	19.4081	-3.28	18.4926	-3.28	12.4714	-3.28	12.8389	-3.28	8.47139	-3.28	8.78769	-3.28	4.47139	-3.28	4.78769	-3.28	0.49788	-3.28	0.57048		-3.28	-2.58007	-4.11936	-0.45773	-0.16907
					-3.24	3.40844	55.6194									-3.26	64.2426	-3.26	58.657	-3.26	43.1455	-3.26	34.8159	-3.26	19.3996	-3.26	18.4879	-3.26	12.467	-3.26	12.8318	-3.26	8.4669	-3.26	8.78101	-3.26	4.4669	-3.26	4.78101	-3.26	0.49291	-3.26	0.56518		-3.26	-2.56995	-4.12139	-0.45585	-0.16807
					-3.22	3.40502	55.4153									-3.24	64.2465	-3.24	58.6847	-3.24	43.091	-3.24	34.7155	-3.24	19.3914	-3.24	18.483	-3.24	12.4626	-3.24	12.8241	-3.24	8.46242	-3.24	8.7743	-3.24	4.46242	-3.24	4.7743	-3.24	0.48831	-3.24	0.55916		-3.24	-2.55969	-4.12361	-0.4542	-0.16667
					-3.2	3.39834	55.0172									-3.22	64.2478	-3.22	58.7064	-3.22	43.0301	-3.22	34.6372	-3.22	19.3824	-3.22	18.4783	-3.22	12.4583	-3.22	12.817	-3.22	8.45791	-3.22	8.76778	-3.22	4.45791	-3.22	4.76778	-3.22	0.48344	-3.22	0.55396		-3.22	-2.54931	-4.12596	-0.45209	-0.16554
					-3.18	3.39149	54.8245									-3.2	64.2467	-3.2	58.7258	-3.2	42.9663	-3.2	34.5466	-3.2	19.3735	-3.2	18.4732	-3.2	12.4538	-3.2	12.8094	-3.2	8.45341	-3.2	8.76089	-3.2	4.45341	-3.2	4.76089	-3.2	0.47906	-3.2	0.54796		-3.2	-2.53889	-4.1284	-0.45016	-0.16442
					-3.16	3.39001	54.4626									-3.18	64.2449	-3.18	58.7437	-3.18	42.9067	-3.18	34.4245	-3.18	19.3652	-3.18	18.4685	-3.18	12.4497	-3.18	12.802	-3.18	8.44899	-3.18	8.75457	-3.18	4.44899	-3.18	4.75457	-3.18	0.47408	-3.18	0.54281		-3.18	-2.52844	-4.13083	-0.44838	-0.16318
					-3.14	3.37969	54.3121									-3.16	64.2456	-3.16	58.7562	-3.16	42.8457	-3.16	34.3154	-3.16	19.3564	-3.16	18.4639	-3.16	12.445	-3.16	12.7949	-3.16	8.44453	-3.16	8.74748	-3.16	4.44453	-3.16	4.74748	-3.16	0.4698	-3.16	0.53653		-3.16	-2.51794	-4.13326	-0.44627	-0.16208
					-3.12	3.37642	53.6813									-3.14	64.2451	-3.14	58.7641	-3.14	42.7882	-3.14	34.2303	-3.14	19.348	-3.14	18.459	-3.14	12.4403	-3.14	12.7877	-3.14	8.44006	-3.14	8.74045	-3.14	4.44006	-3.14	4.74045	-3.14	0.46485	-3.14	0.53064		-3.14	-2.50742	-4.13556	-0.4445	-0.16098
					-3.1	3.37016	53.4818									-3.12	64.2424	-3.12	58.7829	-3.12	42.7281	-3.12	34.1598	-3.12	19.339	-3.12	18.4538	-3.12	12.4359	-3.12	12.7805	-3.12	8.4356	-3.12	8.73388	-3.12	4.4356	-3.12	4.73388	-3.12	0.46031	-3.12	0.52442		-3.12	-2.49689	-4.13765	-0.44262	-0.15968
					-3.08	3.36585	52.8297									-3.1	64.2421	-3.1	58.8105	-3.1	42.6733	-3.1	34.1077	-3.1	19.3303	-3.1	18.4485	-3.1	12.4312	-3.1	12.7731	-3.1	8.43114	-3.1	8.72734	-3.1	4.43114	-3.1	4.72734	-3.1	0.45542	-3.1	0.51903		-3.1	-2.48633	-4.13954	-0.44089	-0.15835
					-3.06	3.35583	52.7611									-3.08	64.2417	-3.08	58.8415	-3.08	42.6131	-3.08	34.0609	-3.08	19.3206	-3.08	18.4423	-3.08	12.4267	-3.08	12.7662	-3.08	8.42668	-3.08	8.72068	-3.08	4.42668	-3.08	4.72068	-3.08	0.45104	-3.08	0.51328		-3.08	-2.47571	-4.1412	-0.43918	-0.15726
					-3.04	3.35297	52.5773									-3.06	64.2386	-3.06	58.8726	-3.06	42.544	-3.06	34.0215	-3.06	19.3115	-3.06	18.4357	-3.06	12.4222	-3.06	12.7585	-3.06	8.42227	-3.06	8.71433	-3.06	4.42227	-3.06	4.71433	-3.06	0.4463	-3.06	0.50805		-3.06	-2.46507	-4.14259	-0.43785	-0.15594
					-3.02	3.34184	52.156									-3.04	64.2355	-3.04	58.9054	-3.04	42.4785	-3.04	33.9794	-3.04	19.3033	-3.04	18.43	-3.04	12.4179	-3.04	12.7513	-3.04	8.41786	-3.04	8.70757	-3.04	4.41786	-3.04	4.70757	-3.04	0.4422	-3.04	0.50222		-3.04	-2.45442	-4.14365	-0.43669	-0.1546
					-3	3.3405	51.6447									-3.02	64.2327	-3.02	58.9324	-3.02	42.4104	-3.02	33.9412	-3.02	19.2951	-3.02	18.4242	-3.02	12.4133	-3.02	12.7444	-3.02	8.41346	-3.02	8.70082	-3.02	4.41346	-3.02	4.70082	-3.02	0.43736	-3.02	0.49692		-3.02	-2.44377	-4.14427	-0.43544	-0.15339
					-2.98	3.33518	51.3291									-3	64.2307	-3	58.9568	-3	42.3421	-3	33.9043	-3	19.2858	-3	18.4188	-3	12.4088	-3	12.7375	-3	8.40902	-3	8.69493	-3	4.40902	-3	4.69493	-3	0.43265	-3	0.49094		-3	-2.43316	-4.14427	-0.43346	-0.15223
					-2.96	3.32536	50.7558									-2.98	64.2286	-2.98	58.9823	-2.98	42.2691	-2.98	33.8678	-2.98	19.2762	-2.98	18.413	-2.98	12.4043	-2.98	12.7307	-2.98	8.40458	-2.98	8.6884	-2.98	4.40458	-2.98	4.6884	-2.98	0.42814	-2.98	0.48538		-2.98	-2.42259	-4.14364	-0.4316	-0.15105
					-2.94	3.3227	50.6556									-2.96	64.2262	-2.96	59.0031	-2.96	42.198	-2.96	33.8375	-2.96	19.2673	-2.96	18.4083	-2.96	12.3997	-2.96	12.7241	-2.96	8.40018	-2.96	8.68222	-2.96	4.40018	-2.96	4.68222	-2.96	0.42393	-2.96	0.47955		-2.96	-2.41208	-4.14255	-0.42946	-0.14983
					-2.92	3.31394	50.0764									-2.94	64.2232	-2.94	59.0235	-2.94	42.1255	-2.94	33.8022	-2.94	19.2577	-2.94	18.4034	-2.94	12.3952	-2.94	12.7174	-2.94	8.39577	-2.94	8.67586	-2.94	4.39577	-2.94	4.67586	-2.94	0.41936	-2.94	0.47416		-2.94	-2.40167	-4.14099	-0.42715	-0.1487
					-2.9	3.30292	49.8611									-2.92	64.2215	-2.92	59.0415	-2.92	42.0476	-2.92	33.7606	-2.92	19.2481	-2.92	18.3986	-2.92	12.3908	-2.92	12.7102	-2.92	8.39139	-2.92	8.66942	-2.92	4.39139	-2.92	4.66942	-2.92	0.41531	-2.92	0.4686		-2.92	-2.39132	-4.13896	-0.42475	-0.14744
					-2.88	3.29801	49.6645									-2.9	64.2202	-2.9	59.06	-2.9	41.9592	-2.9	33.716	-2.9	19.2392	-2.9	18.3936	-2.9	12.3868	-2.9	12.7034	-2.9	8.38704	-2.9	8.66311	-2.9	4.38704	-2.9	4.66311	-2.9	0.41064	-2.9	0.46393		-2.9	-2.38095	-4.1364	-0.42281	-0.14608
					-2.86	3.28448	49.425									-2.88	64.2186	-2.88	59.0789	-2.88	41.8655	-2.88	33.6652	-2.88	19.2305	-2.88	18.3885	-2.88	12.3825	-2.88	12.696	-2.88	8.38266	-2.88	8.65603	-2.88	4.38266	-2.88	4.65603	-2.88	0.40637	-2.88	0.4584		-2.88	-2.37057	-4.13319	-0.42096	-0.14452
					-2.84	3.28273	48.9254									-2.86	64.2175	-2.86	59.0973	-2.86	41.7805	-2.86	33.6269	-2.86	19.2217	-2.86	18.3837	-2.86	12.3786	-2.86	12.6891	-2.86	8.37828	-2.86	8.64887	-2.86	4.37828	-2.86	4.64887	-2.86	0.40155	-2.86	0.45358		-2.86	-2.36015	-4.12921	-0.41899	-0.14323
					-2.82	3.27717	48.6598									-2.84	64.217	-2.84	59.1154	-2.84	41.694	-2.84	33.5804	-2.84	19.2128	-2.84	18.3787	-2.84	12.3745	-2.84	12.6823	-2.84	8.37392	-2.84	8.64231	-2.84	4.37392	-2.84	4.64231	-2.84	0.3968	-2.84	0.44801		-2.84	-2.34968	-4.12458	-0.41704	-0.14191
					-2.8	3.2684	47.9321									-2.82	64.2153	-2.82	59.1303	-2.82	41.6129	-2.82	33.5296	-2.82	19.204	-2.82	18.374	-2.82	12.3704	-2.82	12.6759	-2.82	8.36956	-2.82	8.63542	-2.82	4.36956	-2.82	4.63542	-2.82	0.39246	-2.82	0.44269		-2.82	-2.33921	-4.11928	-0.41499	-0.14082
					-2.78	3.25735	47.7157									-2.8	64.2145	-2.8	59.1502	-2.8	41.5286	-2.8	33.4439	-2.8	19.1954	-2.8	18.3684	-2.8	12.3659	-2.8	12.6688	-2.8	8.36521	-2.8	8.62883	-2.8	4.36521	-2.8	4.62883	-2.8	0.38812	-2.8	0.43732		-2.8	-2.32875	-4.11328	-0.41348	-0.13967
					-2.76	3.25135	47.4079									-2.78	64.2183	-2.78	59.1735	-2.78	41.4497	-2.78	33.3498	-2.78	19.1872	-2.78	18.3626	-2.78	12.3614	-2.78	12.6614	-2.78	8.3609	-2.78	8.62206	-2.78	4.3609	-2.78	4.62206	-2.78	0.38365	-2.78	0.43236		-2.78	-2.31827	-4.10649	-0.41229	-0.1383
					-2.74	3.24219	47.2889									-2.76	64.2236	-2.76	59.198	-2.76	41.3704	-2.76	33.2823	-2.76	19.1782	-2.76	18.357	-2.76	12.3571	-2.76	12.6541	-2.76	8.35658	-2.76	8.61519	-2.76	4.35658	-2.76	4.61519	-2.76	0.37964	-2.76	0.42698		-2.76	-2.30773	-4.09905	-0.41058	-0.13704
					-2.72	3.24052	46.9342									-2.74	64.2257	-2.74	59.2221	-2.74	41.294	-2.74	33.2108	-2.74	19.1692	-2.74	18.3513	-2.74	12.3527	-2.74	12.6467	-2.74	8.35228	-2.74	8.60808	-2.74	4.35228	-2.74	4.60808	-2.74	0.37507	-2.74	0.42226		-2.74	-2.29713	-4.09098	-0.40893	-0.13583
					-2.7	3.23297	46.5365									-2.72	64.2272	-2.72	59.25	-2.72	41.2263	-2.72	33.1319	-2.72	19.1597	-2.72	18.3459	-2.72	12.3488	-2.72	12.6393	-2.72	8.34799	-2.72	8.60205	-2.72	4.34799	-2.72	4.60205	-2.72	0.37056	-2.72	0.41684		-2.72	-2.28654	-4.08229	-0.40687	-0.1343
					-2.68	3.22058	46.0969									-2.7	64.2248	-2.7	59.2781	-2.7	41.16	-2.7	33.0521	-2.7	19.1501	-2.7	18.3404	-2.7	12.3442	-2.7	12.6319	-2.7	8.3437	-2.7	8.59532	-2.7	4.3437	-2.7	4.59532	-2.7	0.36633	-2.7	0.41167		-2.7	-2.27598	-4.07293	-0.40483	-0.1329
					-2.66	3.21159	45.7821									-2.68	64.2228	-2.68	59.304	-2.68	41.0904	-2.68	32.9794	-2.68	19.141	-2.68	18.3343	-2.68	12.3397	-2.68	12.6252	-2.68	8.33941	-2.68	8.58928	-2.68	4.33941	-2.68	4.58928	-2.68	0.3621	-2.68	0.40687		-2.68	-2.26551	-4.06279	-0.40338	-0.13171
					-2.64	3.19681	45.092									-2.66	64.2225	-2.66	59.3313	-2.66	41.008	-2.66	32.9073	-2.66	19.1325	-2.66	18.3282	-2.66	12.3351	-2.66	12.6179	-2.66	8.33515	-2.66	8.58257	-2.66	4.33515	-2.66	4.58257	-2.66	0.35779	-2.66	0.40162		-2.66	-2.25518	-4.05182	-0.40215	-0.13028
					-2.62	3.18762	44.9173									-2.64	64.2267	-2.64	59.3594	-2.64	40.9331	-2.64	32.8428	-2.64	19.1248	-2.64	18.323	-2.64	12.3306	-2.64	12.6107	-2.64	8.33088	-2.64	8.57601	-2.64	4.33088	-2.64	4.57601	-2.64	0.35348	-2.64	0.39603		-2.64	-2.24495	-4.03977	-0.40093	-0.12882
					-2.6	3.18442	44.6301									-2.62	64.2322	-2.62	59.3881	-2.62	40.8563	-2.62	32.779	-2.62	19.1159	-2.62	18.3179	-2.62	12.3259	-2.62	12.6042	-2.62	8.32664	-2.62	8.56919	-2.62	4.32664	-2.62	4.56919	-2.62	0.34889	-2.62	0.39062		-2.62	-2.23481	-4.02671	-0.399	-0.12762
					-2.58	3.17371	44.2481									-2.6	64.238	-2.6	59.4161	-2.6	40.7756	-2.6	32.7152	-2.6	19.1067	-2.6	18.3127	-2.6	12.3213	-2.6	12.5973	-2.6	8.3224	-2.6	8.5632	-2.6	4.3224	-2.6	4.5632	-2.6	0.34432	-2.6	0.38495		-2.6	-2.22477	-4.01282	-0.39698	-0.12648
					-2.56	3.16635	43.9003									-2.58	64.244	-2.58	59.4416	-2.58	40.6927	-2.58	32.6462	-2.58	19.0978	-2.58	18.3075	-2.58	12.3173	-2.58	12.5907	-2.58	8.31819	-2.58	8.55621	-2.58	4.31819	-2.58	4.55621	-2.58	0.34055	-2.58	0.37942		-2.58	-2.21483	-3.99846	-0.39518	-0.12508
					-2.54	3.16132	43.7137									-2.56	64.2487	-2.56	59.4595	-2.56	40.6042	-2.56	32.5796	-2.56	19.0889	-2.56	18.3024	-2.56	12.3129	-2.56	12.584	-2.56	8.31396	-2.56	8.55027	-2.56	4.31396	-2.56	4.55027	-2.56	0.33627	-2.56	0.37457		-2.56	-2.205	-3.98378	-0.39323	-0.12373
					-2.52	3.15303	43.1901									-2.54	64.252	-2.54	59.4811	-2.54	40.5193	-2.54	32.5156	-2.54	19.0791	-2.54	18.2969	-2.54	12.3086	-2.54	12.577	-2.54	8.30978	-2.54	8.54344	-2.54	4.30978	-2.54	4.54344	-2.54	0.33225	-2.54	0.36937		-2.54	-2.19525	-3.96866	-0.39113	-0.12236
					-2.5	3.14416	42.8995									-2.52	64.2568	-2.52	59.5028	-2.52	40.4261	-2.52	32.4485	-2.52	19.0695	-2.52	18.2914	-2.52	12.3045	-2.52	12.57	-2.52	8.30557	-2.52	8.53732	-2.52	4.30557	-2.52	4.53732	-2.52	0.32809	-2.52	0.36442		-2.52	-2.18554	-3.95335	-0.38904	-0.12093
					-2.48	3.13222	42.6542									-2.5	64.262	-2.5	59.5231	-2.5	40.3337	-2.5	32.3845	-2.5	19.0608	-2.5	18.2862	-2.5	12.3005	-2.5	12.5638	-2.5	8.3014	-2.5	8.53055	-2.5	4.3014	-2.5	4.53055	-2.5	0.32382	-2.5	0.35949		-2.5	-2.17584	-3.938	-0.3873	-0.11953
					-2.46	3.11839	42.3725									-2.48	64.2683	-2.48	59.5442	-2.48	40.2338	-2.48	32.3174	-2.48	19.0516	-2.48	18.2809	-2.48	12.2965	-2.48	12.5568	-2.48	8.2972	-2.48	8.52393	-2.48	4.2972	-2.48	4.52393	-2.48	0.31938	-2.48	0.35422		-2.48	-2.16616	-3.92286	-0.38539	-0.11801
					-2.44	3.11362	42.0188									-2.46	64.2775	-2.46	59.5645	-2.46	40.1316	-2.46	32.2506	-2.46	19.0427	-2.46	18.2759	-2.46	12.2925	-2.46	12.5501	-2.46	8.29303	-2.46	8.51678	-2.46	4.29303	-2.46	4.51678	-2.46	0.31512	-2.46	0.34932		-2.46	-2.15646	-3.90808	-0.3834	-0.11688
					-2.42	3.10582	41.5074									-2.44	64.2873	-2.44	59.5844	-2.44	40.0243	-2.44	32.1835	-2.44	19.0337	-2.44	18.2712	-2.44	12.2884	-2.44	12.5434	-2.44	8.28887	-2.44	8.51051	-2.44	4.28887	-2.44	4.51051	-2.44	0.31067	-2.44	0.34392		-2.44	-2.14672	-3.89383	-0.38124	-0.11562
					-2.4	3.09607	41.2188									-2.42	64.2965	-2.42	59.6018	-2.42	39.9181	-2.42	32.1182	-2.42	19.0252	-2.42	18.2668	-2.42	12.2844	-2.42	12.5365	-2.42	8.28473	-2.42	8.50361	-2.42	4.28473	-2.42	4.50361	-2.42	0.30691	-2.42	0.3387		-2.42	-2.13694	-3.88013	-0.3792	-0.11417
					-2.38	3.08603	40.7771									-2.4	64.3061	-2.4	59.6242	-2.4	39.8106	-2.4	32.0524	-2.4	19.017	-2.4	18.2619	-2.4	12.2805	-2.4	12.5291	-2.4	8.28059	-2.4	8.49733	-2.4	4.28059	-2.4	4.49733	-2.4	0.30262	-2.4	0.33431		-2.4	-2.12711	-3.86702	-0.37754	-0.11262
					-2.36	3.07607	40.5833									-2.38	64.3154	-2.38	59.647	-2.38	39.7068	-2.38	31.9891	-2.38	19.0082	-2.38	18.2569	-2.38	12.2765	-2.38	12.5217	-2.38	8.27649	-2.38	8.4903	-2.38	4.27649	-2.38	4.4903	-2.38	0.29873	-2.38	0.3294		-2.38	-2.11722	-3.85451	-0.37565	-0.11115
					-2.34	3.07009	40.3088									-2.36	64.3252	-2.36	59.6683	-2.36	39.6059	-2.36	31.9269	-2.36	18.9996	-2.36	18.2521	-2.36	12.2727	-2.36	12.5148	-2.36	8.27239	-2.36	8.484	-2.36	4.27239	-2.36	4.484	-2.36	0.2945	-2.36	0.32474		-2.36	-2.10721	-3.84314	-0.37377	-0.1099
					-2.32	3.05435	39.8302									-2.34	64.3314	-2.34	59.6891	-2.34	39.5063	-2.34	31.8588	-2.34	18.9906	-2.34	18.2462	-2.34	12.2683	-2.34	12.5075	-2.34	8.26833	-2.34	8.47695	-2.34	4.26833	-2.34	4.47695	-2.34	0.29019	-2.34	0.31981		-2.34	-2.09719	-3.83262	-0.37223	-0.10867
					-2.3	3.04396	39.555									-2.32	64.3332	-2.32	59.7104	-2.32	39.4127	-2.32	31.7901	-2.32	18.9812	-2.32	18.2403	-2.32	12.2642	-2.32	12.5004	-2.32	8.26423	-2.32	8.47072	-2.32	4.26423	-2.32	4.47072	-2.32	0.28564	-2.32	0.31432		-2.32	-2.08721	-3.82262	-0.37047	-0.10725
					-2.28	3.03785	39.3546									-2.3	64.3309	-2.3	59.7332	-2.3	39.3187	-2.3	31.7262	-2.3	18.9714	-2.3	18.2344	-2.3	12.2597	-2.3	12.4935	-2.3	8.26018	-2.3	8.46382	-2.3	4.26018	-2.3	4.46382	-2.3	0.28157	-2.3	0.30884		-2.3	-2.07724	-3.81289	-0.3685	-0.10609
					-2.26	3.02555	38.5351									-2.28	64.3302	-2.28	59.756	-2.28	39.2268	-2.28	31.662	-2.28	18.9619	-2.28	18.2287	-2.28	12.2558	-2.28	12.4867	-2.28	8.25611	-2.28	8.45789	-2.28	4.25611	-2.28	4.45789	-2.28	0.27713	-2.28	0.30434		-2.28	-2.06724	-3.80318	-0.3666	-0.10504
					-2.24	3.00715	38.2064									-2.26	64.3308	-2.26	59.7832	-2.26	39.1319	-2.26	31.5986	-2.26	18.9517	-2.26	18.2234	-2.26	12.252	-2.26	12.4795	-2.26	8.25209	-2.26	8.45112	-2.26	4.25209	-2.26	4.45112	-2.26	0.2731	-2.26	0.29881		-2.26	-2.05714	-3.79324	-0.36416	-0.10373
					-2.22	2.99991	37.9643									-2.24	64.3296	-2.24	59.8105	-2.24	39.0415	-2.24	31.5418	-2.24	18.9415	-2.24	18.2184	-2.24	12.2482	-2.24	12.4726	-2.24	8.24805	-2.24	8.44517	-2.24	4.24805	-2.24	4.44517	-2.24	0.26871	-2.24	0.29338		-2.24	-2.04683	-3.78289	-0.36155	-0.10245
					-2.2	2.99186	37.6639									-2.22	64.3253	-2.22	59.8398	-2.22	38.9519	-2.22	31.4814	-2.22	18.9309	-2.22	18.2133	-2.22	12.2445	-2.22	12.4665	-2.22	8.24405	-2.22	8.43863	-2.22	4.24405	-2.22	4.43863	-2.22	0.26474	-2.22	0.2879		-2.22	-2.03635	-3.77224	-0.35879	-0.10144
					-2.18	2.98416	37.3261									-2.2	64.3173	-2.2	59.8676	-2.2	38.8672	-2.2	31.4056	-2.2	18.9207	-2.2	18.2082	-2.2	12.2407	-2.2	12.4598	-2.2	8.24007	-2.2	8.43279	-2.2	4.24007	-2.2	4.43279	-2.2	0.26047	-2.2	0.28256		-2.2	-2.02586	-3.76117	-0.35628	-0.10022
					-2.16	2.972	37.2322									-2.18	64.3066	-2.18	59.8892	-2.18	38.784	-2.18	31.3287	-2.18	18.9104	-2.18	18.2032	-2.18	12.2372	-2.18	12.4537	-2.18	8.23612	-2.18	8.42617	-2.18	4.23612	-2.18	4.42617	-2.18	0.25665	-2.18	0.27701		-2.18	-2.01535	-3.74965	-0.35361	-0.09896
					-2.14	2.96443	36.7229									-2.16	64.2927	-2.16	59.9086	-2.16	38.6925	-2.16	31.2604	-2.16	18.9002	-2.16	18.1977	-2.16	12.2335	-2.16	12.4471	-2.16	8.23217	-2.16	8.42031	-2.16	4.23217	-2.16	4.42031	-2.16	0.25225	-2.16	0.27216		-2.16	-2.00475	-3.73745	-0.35124	-0.09753
					-2.12	2.95111	36.6028									-2.14	64.2798	-2.14	59.9299	-2.14	38.6022	-2.14	31.1903	-2.14	18.8893	-2.14	18.1924	-2.14	12.2299	-2.14	12.4406	-2.14	8.22827	-2.14	8.41373	-2.14	4.22827	-2.14	4.41373	-2.14	0.24837	-2.14	0.26694		-2.14	-1.9941	-3.72458	-0.34845	-0.09632
					-2.1	2.9375	35.9969									-2.12	64.2699	-2.12	59.949	-2.12	38.5048	-2.12	31.117	-2.12	18.8783	-2.12	18.1866	-2.12	12.2264	-2.12	12.4343	-2.12	8.22433	-2.12	8.40786	-2.12	4.22433	-2.12	4.40786	-2.12	0.24414	-2.12	0.26271		-2.12	-1.98333	-3.71137	-0.34585	-0.09495
					-2.08	2.92655	35.6331									-2.1	64.2604	-2.1	59.9639	-2.1	38.4088	-2.1	31.044	-2.1	18.8675	-2.1	18.1809	-2.1	12.2229	-2.1	12.4279	-2.1	8.22044	-2.1	8.40116	-2.1	4.22044	-2.1	4.40116	-2.1	0.2404	-2.1	0.25792		-2.1	-1.97249	-3.69792	-0.34329	-0.09358
					-2.06	2.91808	35.5688									-2.08	64.2536	-2.08	59.982	-2.08	38.3085	-2.08	30.9669	-2.08	18.8564	-2.08	18.1753	-2.08	12.2193	-2.08	12.4209	-2.08	8.21654	-2.08	8.39526	-2.08	4.21654	-2.08	4.39526	-2.08	0.2362	-2.08	0.2533		-2.08	-1.96165	-3.68432	-0.34054	-0.09209
					-2.04	2.90203	35.1666									-2.06	64.248	-2.06	59.9988	-2.06	38.2098	-2.06	30.8843	-2.06	18.8458	-2.06	18.1701	-2.06	12.2156	-2.06	12.4145	-2.06	8.21267	-2.06	8.38864	-2.06	4.21267	-2.06	4.38864	-2.06	0.23266	-2.06	0.24841		-2.06	-1.95085	-3.67066	-0.33786	-0.09082
					-2.02	2.89649	34.679									-2.04	64.2421	-2.04	60.0158	-2.04	38.1113	-2.04	30.804	-2.04	18.836	-2.04	18.1653	-2.04	12.212	-2.04	12.4086	-2.04	8.20879	-2.04	8.3825	-2.04	4.20879	-2.04	4.3825	-2.04	0.2285	-2.04	0.24387		-2.04	-1.94003	-3.65699	-0.33531	-0.08943
					-2	2.87725	34.5522									-2.02	64.2367	-2.02	60.0303	-2.02	38.0214	-2.02	30.7289	-2.02	18.827	-2.02	18.1606	-2.02	12.2083	-2.02	12.402	-2.02	8.20495	-2.02	8.37623	-2.02	4.20495	-2.02	4.37623	-2.02	0.22471	-2.02	0.23927		-2.02	-1.92913	-3.6436	-0.33322	-0.08788
					-1.98	2.86322	33.8349									-2	64.2327	-2	60.0448	-2	37.9293	-2	30.6541	-2	18.8178	-2	18.1555	-2	12.2045	-2	12.3954	-2	8.20112	-2	8.37057	-2	4.20112	-2	4.37057	-2	0.22056	-2	0.23547		-2	-1.91817	-3.63066	-0.33118	-0.08654
					-1.96	2.85641	33.7448									-1.98	64.2293	-1.98	60.0561	-1.98	37.8366	-1.98	30.5757	-1.98	18.808	-1.98	18.1501	-1.98	12.2005	-1.98	12.3887	-1.98	8.19734	-1.98	8.36417	-1.98	4.19734	-1.98	4.36417	-1.98	0.21697	-1.98	0.2309		-1.98	-1.90727	-3.61836	-0.32894	-0.08526
					-1.94	2.85214	33.3478									-1.96	64.2278	-1.96	60.0653	-1.96	37.7384	-1.96	30.5018	-1.96	18.7983	-1.96	18.1445	-1.96	12.1965	-1.96	12.3824	-1.96	8.1936	-1.96	8.35858	-1.96	4.1936	-1.96	4.35858	-1.96	0.21284	-1.96	0.22686		-1.96	-1.89672	-3.60713	-0.32687	-0.08416
					-1.92	2.82925	33.065									-1.94	64.2265	-1.94	60.0748	-1.94	37.6356	-1.94	30.4251	-1.94	18.7883	-1.94	18.1388	-1.94	12.1924	-1.94	12.3758	-1.94	8.18985	-1.94	8.35217	-1.94	4.18985	-1.94	4.35217	-1.94	0.20909	-1.94	0.22217		-1.94	-1.88672	-3.59654	-0.32472	-0.08298
					-1.9	2.81965	32.6136									-1.92	64.2249	-1.92	60.0868	-1.92	37.5407	-1.92	30.3569	-1.92	18.7786	-1.92	18.1338	-1.92	12.1889	-1.92	12.3692	-1.92	8.18612	-1.92	8.34593	-1.92	4.18612	-1.92	4.34593	-1.92	0.20492	-1.92	0.2179		-1.92	-1.87742	-3.58669	-0.32242	-0.08166
					-1.88	2.79901	32.4332									-1.9	64.2207	-1.9	60.1024	-1.9	37.4446	-1.9	30.282	-1.9	18.7688	-1.9	18.1292	-1.9	12.1852	-1.9	12.3633	-1.9	8.18242	-1.9	8.34007	-1.9	4.18242	-1.9	4.34007	-1.9	0.20113	-1.9	0.21342		-1.9	-1.86857	-3.5778	-0.31981	-0.08056
					-1.86	2.78853	31.9247									-1.88	64.2183	-1.88	60.1225	-1.88	37.3455	-1.88	30.1982	-1.88	18.7595	-1.88	18.1245	-1.88	12.1815	-1.88	12.3567	-1.88	8.17877	-1.88	8.3345	-1.88	4.17877	-1.88	4.3345	-1.88	0.19728	-1.88	0.20976		-1.88	-1.86004	-3.57005	-0.31751	-0.07928
					-1.84	2.78074	31.7443									-1.86	64.2178	-1.86	60.1486	-1.86	37.2428	-1.86	30.1116	-1.86	18.7496	-1.86	18.1199	-1.86	12.1779	-1.86	12.3502	-1.86	8.17515	-1.86	8.3287	-1.86	4.17515	-1.86	4.3287	-1.86	0.19386	-1.86	0.2052		-1.86	-1.8517	-3.5633	-0.31484	-0.07794
					-1.82	2.76419	31.1107									-1.84	64.2203	-1.84	60.1777	-1.84	37.1527	-1.84	30.0278	-1.84	18.7408	-1.84	18.116	-1.84	12.1744	-1.84	12.3437	-1.84	8.17152	-1.84	8.32348	-1.84	4.17152	-1.84	4.32348	-1.84	0.19012	-1.84	0.20077		-1.84	-1.84342	-3.55748	-0.31238	-0.07655
					-1.8	2.75054	30.8329									-1.82	64.2223	-1.82	60.2068	-1.82	37.062	-1.82	29.9342	-1.82	18.7315	-1.82	18.1121	-1.82	12.1708	-1.82	12.3374	-1.82	8.16792	-1.82	8.31773	-1.82	4.16792	-1.82	4.31773	-1.82	0.18685	-1.82	0.19613		-1.82	-1.83528	-3.55265	-0.3097	-0.07543
					-1.78	2.74097	30.3152									-1.8	64.2204	-1.8	60.2336	-1.8	36.9648	-1.8	29.8308	-1.8	18.7222	-1.8	18.1083	-1.8	12.1672	-1.8	12.3313	-1.8	8.16437	-1.8	8.31235	-1.8	4.16437	-1.8	4.31235	-1.8	0.18311	-1.8	0.19196		-1.8	-1.82717	-3.54868	-0.30693	-0.07424
					-1.76	2.72137	30.0604									-1.78	64.2186	-1.78	60.2599	-1.78	36.8552	-1.78	29.7344	-1.78	18.7129	-1.78	18.1044	-1.78	12.1638	-1.78	12.3253	-1.78	8.16082	-1.78	8.30622	-1.78	4.16082	-1.78	4.30622	-1.78	0.17987	-1.78	0.18744		-1.78	-1.81881	-3.54547	-0.30429	-0.07303
					-1.74	2.71095	29.8207									-1.76	64.2184	-1.76	60.2878	-1.76	36.7418	-1.76	29.6353	-1.76	18.7038	-1.76	18.1003	-1.76	12.1602	-1.76	12.3193	-1.76	8.15729	-1.76	8.30024	-1.76	4.15729	-1.76	4.30024	-1.76	0.17616	-1.76	0.18352		-1.76	-1.81006	-3.54301	-0.3017	-0.07175
					-1.72	2.68393	29.7491									-1.74	64.2195	-1.74	60.3164	-1.74	36.6411	-1.74	29.5223	-1.74	18.6941	-1.74	18.0968	-1.74	12.1566	-1.74	12.3132	-1.74	8.15378	-1.74	8.2945	-1.74	4.15378	-1.74	4.2945	-1.74	0.17267	-1.74	0.17921		-1.74	-1.80079	-3.54132	-0.29865	-0.07063
					-1.7	2.67814	29.0635									-1.72	64.2205	-1.72	60.3451	-1.72	36.5339	-1.72	29.4099	-1.72	18.6841	-1.72	18.0929	-1.72	12.1533	-1.72	12.3073	-1.72	8.15027	-1.72	8.28903	-1.72	4.15027	-1.72	4.28903	-1.72	0.16909	-1.72	0.1756		-1.72	-1.7908	-3.54036	-0.29562	-0.06936
					-1.68	2.66263	28.9369									-1.7	64.2198	-1.7	60.3715	-1.7	36.4291	-1.7	29.2988	-1.7	18.6749	-1.7	18.0899	-1.7	12.1499	-1.7	12.3012	-1.7	8.1468	-1.7	8.28356	-1.7	4.1468	-1.7	4.28356	-1.7	0.16586	-1.7	0.17106		-1.7	-1.78004	-3.53976	-0.29252	-0.06804
					-1.66	2.65856	28.3358									-1.68	64.2189	-1.68	60.3987	-1.68	36.3135	-1.68	29.1958	-1.68	18.6648	-1.68	18.0862	-1.68	12.1466	-1.68	12.2952	-1.68	8.14336	-1.68	8.27844	-1.68	4.14336	-1.68	4.27844	-1.68	0.16219	-1.68	0.16707		-1.68	-1.76843	-3.53953	-0.28933	-0.06685
					-1.64	2.63251	28.0692									-1.66	64.2185	-1.66	60.4232	-1.66	36.2017	-1.66	29.0953	-1.66	18.6547	-1.66	18.0823	-1.66	12.1433	-1.66	12.2889	-1.66	8.13993	-1.66	8.27287	-1.66	4.13993	-1.66	4.27287	-1.66	0.15898	-1.66	0.16284		-1.66	-1.75593	-3.53972	-0.28619	-0.06563
					-1.62	2.62691	27.8296									-1.64	64.2167	-1.64	60.4462	-1.64	36.0928	-1.64	29.0096	-1.64	18.645	-1.64	18.0784	-1.64	12.1404	-1.64	12.2833	-1.64	8.13652	-1.64	8.26728	-1.64	4.13652	-1.64	4.26728	-1.64	0.15519	-1.64	0.15922		-1.64	-1.7425	-3.54014	-0.28328	-0.06436
					-1.6	2.59907	27.4358									-1.62	64.2137	-1.62	60.4659	-1.62	35.9789	-1.62	28.9285	-1.62	18.6355	-1.62	18.0745	-1.62	12.1371	-1.62	12.2775	-1.62	8.13315	-1.62	8.26229	-1.62	4.13315	-1.62	4.26229	-1.62	0.15159	-1.62	0.15516		-1.62	-1.72827	-3.54066	-0.28051	-0.06314
					-1.58	2.58686	27.0889									-1.6	64.2099	-1.6	60.4836	-1.6	35.8586	-1.6	28.8713	-1.6	18.626	-1.6	18.0694	-1.6	12.1341	-1.6	12.2718	-1.6	8.12981	-1.6	8.25695	-1.6	4.12981	-1.6	4.25695	-1.6	0.1481	-1.6	0.15151		-1.6	-1.71349	-3.54092	-0.27832	-0.06197
					-1.56	2.57626	27.036									-1.58	64.2052	-1.58	60.5014	-1.58	35.7342	-1.58	28.8026	-1.58	18.6163	-1.58	18.0644	-1.58	12.1308	-1.58	12.2661	-1.58	8.12651	-1.58	8.25163	-1.58	4.12651	-1.58	4.25163	-1.58	0.14484	-1.58	0.14759		-1.58	-1.69843	-3.54104	-0.27593	-0.06081
					-1.54	2.55234	26.3977									-1.56	64.2016	-1.56	60.515	-1.56	35.612	-1.56	28.7554	-1.56	18.6073	-1.56	18.0599	-1.56	12.1276	-1.56	12.2607	-1.56	8.12326	-1.56	8.24627	-1.56	4.12326	-1.56	4.24627	-1.56	0.14134	-1.56	0.14426		-1.56	-1.68336	-3.54125	-0.27372	-0.05988
					-1.52	2.5342	26.3207									-1.54	64.1981	-1.54	60.5324	-1.54	35.485	-1.54	28.6849	-1.54	18.5977	-1.54	18.0551	-1.54	12.1243	-1.54	12.2549	-1.54	8.12002	-1.54	8.24067	-1.54	4.12002	-1.54	4.24067	-1.54	0.13802	-1.54	0.14052		-1.54	-1.66841	-3.54138	-0.27132	-0.05877
					-1.5	2.52724	25.4159									-1.52	64.1918	-1.52	60.5559	-1.52	35.3653	-1.52	28.6006	-1.52	18.5883	-1.52	18.0503	-1.52	12.1212	-1.52	12.2488	-1.52	8.11681	-1.52	8.23525	-1.52	4.11681	-1.52	4.23525	-1.52	0.13438	-1.52	0.13758		-1.52	-1.65363	-3.54128	-0.26898	-0.05746
					-1.48	2.49844	25.1878									-1.5	64.1844	-1.5	60.5792	-1.5	35.24	-1.5	28.4973	-1.5	18.5782	-1.5	18.0461	-1.5	12.1178	-1.5	12.2431	-1.5	8.11362	-1.5	8.2302	-1.5	4.11362	-1.5	4.2302	-1.5	0.13092	-1.5	0.13399		-1.5	-1.63885	-3.54111	-0.26606	-0.05635
					-1.46	2.49336	25.0737									-1.48	64.1805	-1.48	60.6023	-1.48	35.1149	-1.48	28.3748	-1.48	18.5684	-1.48	18.042	-1.48	12.1144	-1.48	12.2369	-1.48	8.11045	-1.48	8.22452	-1.48	4.11045	-1.48	4.22452	-1.48	0.12784	-1.48	0.13067		-1.48	-1.62425	-3.54091	-0.2632	-0.05525
					-1.44	2.46393	24.7997									-1.46	64.178	-1.46	60.6285	-1.46	35.0068	-1.46	28.25	-1.46	18.5586	-1.46	18.038	-1.46	12.1112	-1.46	12.231	-1.46	8.10732	-1.46	8.21936	-1.46	4.10732	-1.46	4.21936	-1.46	0.12486	-1.46	0.12687		-1.46	-1.60989	-3.54049	-0.26028	-0.05409
					-1.42	2.44951	24.2703									-1.44	64.177	-1.44	60.6546	-1.44	34.8963	-1.44	28.1108	-1.44	18.5491	-1.44	18.0344	-1.44	12.1076	-1.44	12.2252	-1.44	8.1042	-1.44	8.21384	-1.44	4.1042	-1.44	4.21384	-1.44	0.12199	-1.44	0.12291		-1.44	-1.5958	-3.53978	-0.25733	-0.05287
					-1.4	2.43542	24.086									-1.42	64.1725	-1.42	60.677	-1.42	34.7729	-1.42	27.9618	-1.42	18.5393	-1.42	18.0309	-1.42	12.1041	-1.42	12.2198	-1.42	8.10114	-1.42	8.20825	-1.42	4.10114	-1.42	4.20825	-1.42	0.11925	-1.42	0.1188		-1.42	-1.58207	-3.5386	-0.25422	-0.05188
					-1.38	2.42096	23.0728									-1.4	64.1677	-1.4	60.7015	-1.4	34.6381	-1.4	27.7886	-1.4	18.5295	-1.4	18.0275	-1.4	12.1009	-1.4	12.2141	-1.4	8.09812	-1.4	8.20267	-1.4	4.09812	-1.4	4.20267	-1.4	0.11642	-1.4	0.11548		-1.4	-1.5686	-3.537	-0.25101	-0.05066
					-1.36	2.39105	23.0322									-1.38	64.1674	-1.38	60.7272	-1.38	34.5031	-1.38	27.6054	-1.38	18.5207	-1.38	18.0247	-1.38	12.0978	-1.38	12.2081	-1.38	8.09512	-1.38	8.19723	-1.38	4.09512	-1.38	4.19723	-1.38	0.11381	-1.38	0.11174		-1.38	-1.55538	-3.53498	-0.24801	-0.04926
					-1.34	2.38228	22.8911									-1.36	64.1676	-1.36	60.7531	-1.36	34.3801	-1.36	27.4086	-1.36	18.5111	-1.36	18.0222	-1.36	12.0948	-1.36	12.2026	-1.36	8.09217	-1.36	8.19178	-1.36	4.09217	-1.36	4.19178	-1.36	0.11066	-1.36	0.10808		-1.36	-1.54244	-3.53272	-0.24444	-0.04806
					-1.32	2.34518	22.6691									-1.34	64.1661	-1.34	60.7812	-1.34	34.258	-1.34	27.2071	-1.34	18.5015	-1.34	18.0199	-1.34	12.0917	-1.34	12.1968	-1.34	8.08922	-1.34	8.18717	-1.34	4.08922	-1.34	4.18717	-1.34	0.10756	-1.34	0.10415		-1.34	-1.52965	-3.53006	-0.24078	-0.0469
					-1.3	2.33861	22.4199									-1.32	64.1637	-1.32	60.8081	-1.32	34.1321	-1.32	27.0275	-1.32	18.4914	-1.32	18.0174	-1.32	12.0891	-1.32	12.1912	-1.32	8.08631	-1.32	8.18221	-1.32	4.08631	-1.32	4.18221	-1.32	0.10486	-1.32	0.10049		-1.32	-1.51694	-3.52689	-0.23699	-0.0456
					-1.28	2.32252	22.2125									-1.3	64.1614	-1.3	60.8352	-1.3	34.0036	-1.3	26.8491	-1.3	18.4816	-1.3	18.0154	-1.3	12.0861	-1.3	12.1858	-1.3	8.08346	-1.3	8.17771	-1.3	4.08346	-1.3	4.17771	-1.3	0.10211	-1.3	0.09699		-1.3	-1.50422	-3.52316	-0.23308	-0.04431
					-1.26	2.29693	21.6762									-1.28	64.1596	-1.28	60.8615	-1.28	33.8804	-1.28	26.6909	-1.28	18.4715	-1.28	18.0127	-1.28	12.0833	-1.28	12.1804	-1.28	8.08066	-1.28	8.17287	-1.28	4.08066	-1.28	4.17287	-1.28	0.09933	-1.28	0.09387		-1.28	-1.49153	-3.51893	-0.22938	-0.04308
					-1.24	2.27364	21.4448									-1.26	64.1569	-1.26	60.8841	-1.26	33.7548	-1.26	26.5343	-1.26	18.4614	-1.26	18.0099	-1.26	12.0805	-1.26	12.1751	-1.26	8.0779	-1.26	8.16846	-1.26	4.0779	-1.26	4.16846	-1.26	0.09652	-1.26	0.0906		-1.26	-1.47888	-3.51425	-0.22574	-0.0419
					-1.22	2.25731	20.8187									-1.24	64.1692	-1.24	60.9048	-1.24	33.6312	-1.24	26.3907	-1.24	18.4522	-1.24	18.0072	-1.24	12.0779	-1.24	12.1705	-1.24	8.07518	-1.24	8.16374	-1.24	4.07518	-1.24	4.16374	-1.24	0.09342	-1.24	0.08781		-1.24	-1.46625	-3.50883	-0.22251	-0.04076
					-1.2	2.23088	20.6544									-1.22	64.1747	-1.22	60.923	-1.22	33.4922	-1.22	26.2575	-1.22	18.4427	-1.22	18.004	-1.22	12.0754	-1.22	12.1651	-1.22	8.0725	-1.22	8.15967	-1.22	4.0725	-1.22	4.15967	-1.22	0.09042	-1.22	0.08471		-1.22	-1.45361	-3.50267	-0.21935	-0.03952
					-1.18	2.21859	20.3442									-1.2	64.163	-1.2	60.9184	-1.2	33.3619	-1.2	26.1442	-1.2	18.4334	-1.2	18.0007	-1.2	12.0729	-1.2	12.1599	-1.2	8.06984	-1.2	8.15522	-1.2	4.06984	-1.2	4.15522	-1.2	0.08785	-1.2	0.0818		-1.2	-1.44094	-3.49567	-0.21638	-0.03845
					-1.16	2.17204	20.0273									-1.18	64.1413	-1.18	60.922	-1.18	33.235	-1.18	26.0249	-1.18	18.4227	-1.18	17.9976	-1.18	12.0703	-1.18	12.155	-1.18	8.06718	-1.18	8.15145	-1.18	4.06718	-1.18	4.15145	-1.18	0.0852	-1.18	0.07929		-1.18	-1.42824	-3.48809	-0.21258	-0.0374
					-1.14	2.16803	19.5775									-1.16	64.1091	-1.16	60.9419	-1.16	33.0994	-1.16	25.9262	-1.16	18.4128	-1.16	17.9947	-1.16	12.0676	-1.16	12.1503	-1.16	8.06455	-1.16	8.14705	-1.16	4.06455	-1.16	4.14705	-1.16	0.08278	-1.16	0.07684		-1.16	-1.41556	-3.48005	-0.20902	-0.03667
					-1.12	2.14616	19.3413									-1.14	64.0601	-1.14	60.9692	-1.14	32.9573	-1.14	25.8047	-1.14	18.4029	-1.14	17.9916	-1.14	12.065	-1.14	12.1453	-1.14	8.06198	-1.14	8.14328	-1.14	4.06198	-1.14	4.14328	-1.14	0.08018	-1.14	0.07448		-1.14	-1.403	-3.47108	-0.20566	-0.0356
					-1.1	2.12515	18.7137									-1.12	64.0172	-1.12	60.9966	-1.12	32.8107	-1.12	25.6814	-1.12	18.3936	-1.12	17.9886	-1.12	12.0622	-1.12	12.1404	-1.12	8.05946	-1.12	8.13902	-1.12	4.05946	-1.12	4.13902	-1.12	0.07764	-1.12	0.07238		-1.12	-1.39055	-3.46111	-0.20245	-0.03465
					-1.08	2.0991	18.592									-1.1	63.9703	-1.1	60.9937	-1.1	32.6667	-1.1	25.571	-1.1	18.3846	-1.1	17.9864	-1.1	12.0595	-1.1	12.1361	-1.1	8.05696	-1.1	8.13502	-1.1	4.05696	-1.1	4.13502	-1.1	0.07523	-1.1	0.06981		-1.1	-1.37819	-3.44999	-0.19906	-0.03387
					-1.06	2.07821	18.5147									-1.08	63.9376	-1.08	61.004	-1.08	32.5089	-1.08	25.4616	-1.08	18.3758	-1.08	17.9836	-1.08	12.0567	-1.08	12.1314	-1.08	8.05451	-1.08	8.13076	-1.08	4.05451	-1.08	4.13076	-1.08	0.07312	-1.08	0.06728		-1.08	-1.36595	-3.43782	-0.19609	-0.03302
					-1.04	2.03995	17.9695									-1.06	63.9138	-1.06	61.0136	-1.06	32.3581	-1.06	25.357	-1.06	18.3677	-1.06	17.981	-1.06	12.0541	-1.06	12.127	-1.06	8.05207	-1.06	8.12699	-1.06	4.05207	-1.06	4.12699	-1.06	0.07072	-1.06	0.06492		-1.06	-1.35378	-3.42455	-0.19338	-0.03203
					-1.02	2.03021	17.4177									-1.04	63.9006	-1.04	61.0426	-1.04	32.1937	-1.04	25.249	-1.04	18.3598	-1.04	17.9788	-1.04	12.0516	-1.04	12.1225	-1.04	8.04968	-1.04	8.12261	-1.04	4.04968	-1.04	4.12261	-1.04	0.06855	-1.04	0.06234		-1.04	-1.34162	-3.40997	-0.19046	-0.03106
					-1	2.00813	17.2973									-1.02	63.9036	-1.02	61.0971	-1.02	32.0195	-1.02	25.143	-1.02	18.3525	-1.02	17.977	-1.02	12.0493	-1.02	12.1182	-1.02	8.04734	-1.02	8.11877	-1.02	4.04734	-1.02	4.11877	-1.02	0.06618	-1.02	0.06003		-1.02	-1.32943	-3.39405	-0.18774	-0.0302
					-0.98	1.977	16.8278									-1	63.9211	-1	61.1686	-1	31.8486	-1	25.0336	-1	18.3449	-1	17.9753	-1	12.0473	-1	12.1137	-1	8.04507	-1	8.11459	-1	4.04507	-1	4.11459	-1	0.06403	-1	0.05799		-1	-1.31719	-3.37659	-0.18481	-0.02909
					-0.96	1.95544	16.5972									-0.98	63.9539	-0.98	61.2502	-0.98	31.6791	-0.98	24.9257	-0.98	18.3383	-0.98	17.9737	-0.98	12.0451	-0.98	12.1094	-0.98	8.04284	-0.98	8.11101	-0.98	4.04284	-0.98	4.11101	-0.98	0.06166	-0.98	0.05569		-0.98	-1.30491	-3.35729	-0.18229	-0.02815
					-0.94	1.92539	15.9931									-0.96	63.9948	-0.96	61.3439	-0.96	31.5137	-0.96	24.8226	-0.96	18.3309	-0.96	17.9718	-0.96	12.043	-0.96	12.106	-0.96	8.04067	-0.96	8.10687	-0.96	4.04067	-0.96	4.10687	-0.96	0.05918	-0.96	0.05313		-0.96	-1.29251	-3.33637	-0.17954	-0.0275
					-0.92	1.90127	15.8391									-0.94	64.0507	-0.94	61.4404	-0.94	31.3333	-0.94	24.7212	-0.94	18.3237	-0.94	17.97	-0.94	12.0408	-0.94	12.102	-0.94	8.0385	-0.94	8.10325	-0.94	4.0385	-0.94	4.10325	-0.94	0.05668	-0.94	0.05043		-0.94	-1.28001	-3.31368	-0.17683	-0.02678
					-0.9	1.87279	15.5538									-0.92	64.1184	-0.92	61.5337	-0.92	31.156	-0.92	24.6257	-0.92	18.3166	-0.92	17.9681	-0.92	12.0388	-0.92	12.0986	-0.92	8.03642	-0.92	8.09923	-0.92	4.03642	-0.92	4.09923	-0.92	0.05465	-0.92	0.04782		-0.92	-1.26739	-3.28949	-0.17428	-0.02602
					-0.88	1.83294	14.9146									-0.9	64.1966	-0.9	61.6249	-0.9	30.9957	-0.9	24.5197	-0.9	18.3096	-0.9	17.9662	-0.9	12.0368	-0.9	12.0948	-0.9	8.03436	-0.9	8.09547	-0.9	4.03436	-0.9	4.09547	-0.9	0.05223	-0.9	0.0456		-0.9	-1.25463	-3.26378	-0.17171	-0.02526
					-0.86	1.81447	14.6629									-0.88	64.2831	-0.88	61.7024	-0.88	30.8292	-0.88	24.4171	-0.88	18.3023	-0.88	17.9646	-0.88	12.0348	-0.88	12.0912	-0.88	8.03234	-0.88	8.09138	-0.88	4.03234	-0.88	4.09138	-0.88	0.04994	-0.88	0.0432		-0.88	-1.2418	-3.23612	-0.16887	-0.02463
					-0.84	1.78518	14.3466									-0.86	64.3753	-0.86	61.775	-0.86	30.6452	-0.86	24.3149	-0.86	18.2941	-0.86	17.9627	-0.86	12.0331	-0.86	12.0875	-0.86	8.03038	-0.86	8.0879	-0.86	4.03038	-0.86	4.0879	-0.86	0.0474	-0.86	0.041		-0.86	-1.22887	-3.20652	-0.16571	-0.02385
					-0.82	1.7539	13.9276									-0.84	64.4722	-0.84	61.837	-0.84	30.4642	-0.84	24.2077	-0.84	18.2861	-0.84	17.9608	-0.84	12.0316	-0.84	12.0838	-0.84	8.02847	-0.84	8.08395	-0.84	4.02847	-0.84	4.08395	-0.84	0.04505	-0.84	0.03872		-0.84	-1.21584	-3.17472	-0.16265	-0.02307
					-0.8	1.72557	13.6784									-0.82	64.5416	-0.82	61.8899	-0.82	30.2846	-0.82	24.0987	-0.82	18.2775	-0.82	17.9588	-0.82	12.0303	-0.82	12.08	-0.82	8.02664	-0.82	8.08054	-0.82	4.02664	-0.82	4.08054	-0.82	0.04275	-0.82	0.0364		-0.82	-1.20268	-3.14082	-0.15935	-0.02221
					-0.78	1.68964	13.5091									-0.8	64.5924	-0.8	61.9315	-0.8	30.1294	-0.8	23.9851	-0.8	18.2691	-0.8	17.9567	-0.8	12.0286	-0.8	12.0764	-0.8	8.02488	-0.8	8.07719	-0.8	4.02488	-0.8	4.07719	-0.8	0.04087	-0.8	0.03416		-0.8	-1.18933	-3.10458	-0.15619	-0.02152
					-0.76	1.65878	13.0537									-0.78	64.6334	-0.78	61.9838	-0.78	29.9664	-0.78	23.8833	-0.78	18.2604	-0.78	17.9548	-0.78	12.027	-0.78	12.0733	-0.78	8.02312	-0.78	8.07405	-0.78	4.02312	-0.78	4.07405	-0.78	0.03886	-0.78	0.03226		-0.78	-1.17576	-3.06565	-0.15279	-0.02086
					-0.74	1.62476	12.8318									-0.76	64.66	-0.76	62.0339	-0.76	29.7881	-0.76	23.7995	-0.76	18.2526	-0.76	17.953	-0.76	12.0252	-0.76	12.0699	-0.76	8.02145	-0.76	8.07061	-0.76	4.02145	-0.76	4.07061	-0.76	0.03732	-0.76	0.03021		-0.76	-1.16193	-3.02405	-0.14982	-0.02022
					-0.72	1.59073	12.3504									-0.74	64.6752	-0.74	62.063	-0.74	29.6109	-0.74	23.706	-0.74	18.2447	-0.74	17.9515	-0.74	12.0235	-0.74	12.0666	-0.74	8.0198	-0.74	8.06773	-0.74	4.0198	-0.74	4.06773	-0.74	0.0355	-0.74	0.02856		-0.74	-1.14781	-2.97925	-0.14663	-0.01946
					-0.7	1.55327	11.939									-0.72	64.697	-0.72	62.0822	-0.72	29.4418	-0.72	23.6075	-0.72	18.236	-0.72	17.9504	-0.72	12.0218	-0.72	12.0632	-0.72	8.0182	-0.72	8.06438	-0.72	4.0182	-0.72	4.06438	-0.72	0.0339	-0.72	0.02676		-0.72	-1.13321	-2.93156	-0.14278	-0.01875
					-0.68	1.52511	11.6729									-0.7	64.7051	-0.7	62.0826	-0.7	29.2746	-0.7	23.5284	-0.7	18.2274	-0.7	17.9501	-0.7	12.0202	-0.7	12.06	-0.7	8.01669	-0.7	8.06158	-0.7	4.01669	-0.7	4.06158	-0.7	0.03217	-0.7	0.02517		-0.7	-1.11806	-2.88089	-0.13864	-0.0181
					-0.66	1.4901	11.2318									-0.68	64.7134	-0.68	62.1096	-0.68	29.089	-0.68	23.4494	-0.68	18.2187	-0.68	17.9496	-0.68	12.0186	-0.68	12.0565	-0.68	8.01527	-0.68	8.05822	-0.68	4.01527	-0.68	4.05822	-0.68	0.03056	-0.68	0.02368		-0.68	-1.10216	-2.8277	-0.13459	-0.01739
					-0.64	1.45586	10.913									-0.66	64.7132	-0.66	62.1385	-0.66	28.9123	-0.66	23.3683	-0.66	18.211	-0.66	17.9494	-0.66	12.0169	-0.66	12.0534	-0.66	8.01381	-0.66	8.05502	-0.66	4.01381	-0.66	4.05502	-0.66	0.02881	-0.66	0.02263		-0.66	-1.08549	-2.77202	-0.13079	-0.01679
					-0.62	1.41751	10.6623									-0.64	64.7121	-0.64	62.1908	-0.64	28.7357	-0.64	23.2912	-0.64	18.2029	-0.64	17.9491	-0.64	12.0152	-0.64	12.0505	-0.64	8.01246	-0.64	8.05164	-0.64	4.01246	-0.64	4.05164	-0.64	0.02732	-0.64	0.02125		-0.64	-1.06802	-2.71394	-0.1269	-0.01619
					-0.6	1.37497	10.3477									-0.62	64.7109	-0.62	62.2561	-0.62	28.5563	-0.62	23.2042	-0.62	18.1947	-0.62	17.9482	-0.62	12.0134	-0.62	12.0471	-0.62	8.01114	-0.62	8.04866	-0.62	4.01114	-0.62	4.04866	-0.62	0.02572	-0.62	0.01988		-0.62	-1.04979	-2.65365	-0.12327	-0.01549
					-0.58	1.34114	10.14									-0.6	64.7059	-0.6	62.3183	-0.6	28.3752	-0.6	23.1268	-0.6	18.1865	-0.6	17.9471	-0.6	12.0117	-0.6	12.0439	-0.6	8.00987	-0.6	8.04548	-0.6	4.00987	-0.6	4.04548	-0.6	0.0244	-0.6	0.01847		-0.6	-1.03077	-2.59071	-0.1197	-0.01484
					-0.56	1.30547	9.56604									-0.58	64.6956	-0.58	62.3832	-0.58	28.2059	-0.58	23.0468	-0.58	18.1787	-0.58	17.9455	-0.58	12.0099	-0.58	12.0408	-0.58	8.00865	-0.58	8.04282	-0.58	4.00865	-0.58	4.04282	-0.58	0.02273	-0.58	0.01718		-0.58	-1.01079	-2.52565	-0.11663	-0.01422
					-0.54	1.26404	9.285									-0.56	64.6847	-0.56	62.4517	-0.56	28.0231	-0.56	22.9783	-0.56	18.17	-0.56	17.9438	-0.56	12.0081	-0.56	12.038	-0.56	8.00751	-0.56	8.03967	-0.56	4.00751	-0.56	4.03967	-0.56	0.02119	-0.56	0.01546		-0.56	-0.98985	-2.45881	-0.11313	-0.01379
					-0.52	1.24392	8.84421									-0.54	64.6784	-0.54	62.5155	-0.54	27.8269	-0.54	22.9036	-0.54	18.1618	-0.54	17.9426	-0.54	12.0066	-0.54	12.0349	-0.54	8.0064	-0.54	8.03671	-0.54	4.0064	-0.54	4.03671	-0.54	0.01962	-0.54	0.01386		-0.54	-0.96799	-2.39055	-0.10961	-0.01318
					-0.5	1.17993	8.55079									-0.52	64.673	-0.52	62.5799	-0.52	27.6319	-0.52	22.8253	-0.52	18.1539	-0.52	17.9409	-0.52	12.0051	-0.52	12.0322	-0.52	8.00538	-0.52	8.03355	-0.52	4.00538	-0.52	4.03355	-0.52	0.01826	-0.52	0.01234		-0.52	-0.9452	-2.32108	-0.10647	-0.01263
					-0.48	1.1347	8.09978									-0.5	64.6753	-0.5	62.6393	-0.5	27.4384	-0.5	22.7573	-0.5	18.1462	-0.5	17.9397	-0.5	12.0038	-0.5	12.0295	-0.5	8.00437	-0.5	8.03067	-0.5	4.00437	-0.5	4.03067	-0.5	0.01672	-0.5	0.011		-0.5	-0.92156	-2.25025	-0.10329	-0.01204
					-0.46	1.09423	8.02489									-0.48	64.6763	-0.48	62.6991	-0.48	27.2264	-0.48	22.6868	-0.48	18.1393	-0.48	17.9388	-0.48	12.0027	-0.48	12.0272	-0.48	8.00346	-0.48	8.02814	-0.48	4.00346	-0.48	4.02814	-0.48	0.01526	-0.48	0.00965		-0.48	-0.89703	-2.17796	-0.10027	-0.01149
					-0.44	1.05142	7.56565									-0.46	64.6761	-0.46	62.7645	-0.46	27.0101	-0.46	22.6301	-0.46	18.1325	-0.46	17.9382	-0.46	12.0017	-0.46	12.0251	-0.46	8.00265	-0.46	8.026	-0.46	4.00265	-0.46	4.026	-0.46	0.01373	-0.46	0.00848		-0.46	-0.87159	-2.10418	-0.09715	-0.01088
					-0.42	1.01403	7.23932									-0.44	64.6826	-0.44	62.8247	-0.44	26.8202	-0.44	22.575	-0.44	18.1265	-0.44	17.9374	-0.44	12.0009	-0.44	12.0227	-0.44	8.00184	-0.44	8.02379	-0.44	4.00184	-0.44	4.02379	-0.44	0.01249	-0.44	0.0073		-0.44	-0.84518	-2.02893	-0.09453	-0.0101
					-0.4	0.95941	6.73915									-0.42	64.6839	-0.42	62.8854	-0.42	26.6288	-0.42	22.5276	-0.42	18.1201	-0.42	17.9373	-0.42	12.0001	-0.42	12.0206	-0.42	8.00112	-0.42	8.02189	-0.42	4.00112	-0.42	4.02189	-0.42	0.01123	-0.42	0.00635		-0.42	-0.81783	-1.95244	-0.09138	-0.00947
					-0.38	0.90869	6.50992									-0.4	64.6847	-0.4	62.9424	-0.4	26.4532	-0.4	22.4932	-0.4	18.1139	-0.4	17.938	-0.4	11.9996	-0.4	12.0187	-0.4	8.0005	-0.4	8.02004	-0.4	4.0005	-0.4	4.02004	-0.4	0.01014	-0.4	0.00541		-0.4	-0.78968	-1.87435	-0.08798	-0.00882
					-0.36	0.88061	6.15876									-0.38	64.6809	-0.38	62.9958	-0.38	26.2545	-0.38	22.4782	-0.38	18.1077	-0.38	17.9393	-0.38	11.9991	-0.38	12.0172	-0.38	7.9999	-0.38	8.01825	-0.38	3.9999	-0.38	4.01825	-0.38	0.0091	-0.38	0.00467		-0.38	-0.76082	-1.79426	-0.08421	-0.0083
					-0.34	0.80938	5.84715									-0.36	64.6794	-0.36	63.0518	-0.36	26.0466	-0.36	22.4788	-0.36	18.1016	-0.36	17.9411	-0.36	11.9989	-0.36	12.0158	-0.36	7.99938	-0.36	8.01676	-0.36	3.99938	-0.36	4.01676	-0.36	0.00818	-0.36	0.00398		-0.36	-0.73119	-1.71243	-0.08025	-0.00775
					-0.32	0.77057	5.40406									-0.34	64.6707	-0.34	63.1098	-0.34	25.8379	-0.34	22.4542	-0.34	18.095	-0.34	17.9428	-0.34	11.9986	-0.34	12.0145	-0.34	7.99884	-0.34	8.01554	-0.34	3.99884	-0.34	4.01554	-0.34	0.00713	-0.34	0.00352		-0.34	-0.70053	-1.62865	-0.07612	-0.00731
					-0.3	0.7072	5.32846									-0.32	64.6547	-0.32	63.1682	-0.32	25.6354	-0.32	22.4431	-0.32	18.0885	-0.32	17.9454	-0.32	11.9985	-0.32	12.0135	-0.32	7.9984	-0.32	8.0142	-0.32	3.9984	-0.32	4.0142	-0.32	0.00628	-0.32	0.0031		-0.32	-0.66864	-1.54343	-0.07156	-0.00694
					-0.28	0.65654	4.73359									-0.3	64.6341	-0.3	63.221	-0.3	25.4423	-0.3	22.4425	-0.3	18.0828	-0.3	17.9484	-0.3	11.9983	-0.3	12.0124	-0.3	7.99804	-0.3	8.01315	-0.3	3.99804	-0.3	4.01315	-0.3	0.00541	-0.3	0.003		-0.3	-0.63521	-1.45669	-0.06716	-0.00665
					-0.26	0.61177	4.56884									-0.28	64.6045	-0.28	63.2737	-0.28	25.2338	-0.28	22.4445	-0.28	18.0765	-0.28	17.9515	-0.28	11.9981	-0.28	12.0115	-0.28	7.99774	-0.28	8.01187	-0.28	3.99774	-0.28	4.01187	-0.28	0.00471	-0.28	0.0029		-0.28	-0.60033	-1.36835	-0.06251	-0.00644
					-0.24	0.57548	4.01351									-0.26	64.5735	-0.26	63.3234	-0.26	25.0276	-0.26	22.4542	-0.26	18.0708	-0.26	17.9549	-0.26	11.998	-0.26	12.0106	-0.26	7.99747	-0.26	8.01074	-0.26	3.99747	-0.26	4.01074	-0.26	0.00397	-0.26	0.00296		-0.26	-0.56411	-1.27834	-0.05797	-0.00618
					-0.22	0.48838	3.80384									-0.24	64.5365	-0.24	63.3699	-0.24	24.8296	-0.24	22.4646	-0.24	18.0643	-0.24	17.9575	-0.24	11.9979	-0.24	12.0094	-0.24	7.99729	-0.24	8.00985	-0.24	3.99729	-0.24	4.00985	-0.24	0.00334	-0.24	0.00262		-0.24	-0.52663	-1.18687	-0.05336	-0.00586
					-0.2	0.45256	3.40872									-0.22	64.4986	-0.22	63.4074	-0.22	24.6377	-0.22	22.4795	-0.22	18.0579	-0.22	17.9603	-0.22	11.9978	-0.22	12.0083	-0.22	7.99715	-0.22	8.00905	-0.22	3.99715	-0.22	4.00905	-0.22	0.00267	-0.22	0.00207		-0.22	-0.48795	-1.09392	-0.04877	-0.00546
					-0.18	0.37484	3.2954									-0.2	64.4584	-0.2	63.4477	-0.2	24.4569	-0.2	22.486	-0.2	18.0518	-0.2	17.9625	-0.2	11.9976	-0.2	12.0073	-0.2	7.99711	-0.2	8.00832	-0.2	3.99711	-0.2	4.00832	-0.2	0.00218	-0.2	0.00146		-0.2	-0.4479	-0.99932	-0.04466	-0.00515
					-0.16	0.32288	2.76107									-0.18	64.413	-0.18	63.4862	-0.18	24.308	-0.18	22.4914	-0.18	18.0467	-0.18	17.9646	-0.18	11.9975	-0.18	12.0064	-0.18	7.99711	-0.18	8.00779	-0.18	3.99711	-0.18	4.00779	-0.18	0.00166	-0.18	0.00103		-0.18	-0.40646	-0.90341	-0.04105	-0.00485
					-0.14	0.28795	2.5445									-0.16	64.3663	-0.16	63.5293	-0.16	24.1262	-0.16	22.5136	-0.16	18.0408	-0.16	17.9675	-0.16	11.9973	-0.16	12.0054	-0.16	7.9972	-0.16	8.00693	-0.16	3.9972	-0.16	4.00693	-0.16	0.00129	-0.16	0.000640331		-0.16	-0.36393	-0.80624	-0.03665	-0.00447
					-0.12	0.20328	1.99619									-0.14	64.3255	-0.14	63.5747	-0.14	23.9408	-0.14	22.5285	-0.14	18.0355	-0.14	17.9705	-0.14	11.9974	-0.14	12.0045	-0.14	7.99733	-0.14	8.00612	-0.14	3.99733	-0.14	4.00612	-0.14	0.000921352	-0.14	0.000338434		-0.14	-0.32034	-0.70805	-0.03247	-0.00403
					-0.1	0.16347	1.78093									-0.12	64.2817	-0.12	63.6264	-0.12	23.7635	-0.12	22.5612	-0.12	18.0304	-0.12	17.9738	-0.12	11.9975	-0.12	12.0038	-0.12	7.99754	-0.12	8.00534	-0.12	3.99754	-0.12	4.00534	-0.12	0.000617807	-0.12	3.44964e-05		-0.12	-0.27582	-0.60879	-0.02829	-0.00355
					-0.08	0.14296	1.25001									-0.1	64.2435	-0.1	63.6773	-0.1	23.5921	-0.1	22.6125	-0.1	18.025	-0.1	17.9778	-0.1	11.9976	-0.1	12.0032	-0.1	7.99778	-0.1	8.00455	-0.1	3.99778	-0.1	4.00455	-0.1	0.000369767	-0.1	-0.000206972		-0.1	-0.23057	-0.50867	-0.0236	-0.00308
					-0.06	0.07776	1.05549									-0.08	64.196	-0.08	63.7408	-0.08	23.4495	-0.08	22.6495	-0.08	18.0203	-0.08	17.9816	-0.08	11.9977	-0.08	12.0027	-0.08	7.99811	-0.08	8.00379	-0.08	3.99811	-0.08	4.00379	-0.08	0.000225124	-0.08	-0.000386759		-0.08	-0.18462	-0.40795	-0.01935	-0.00258
					-0.04	0.04993	0.79223									-0.06	64.1519	-0.06	63.8021	-0.06	23.3096	-0.06	22.7166	-0.06	18.0147	-0.06	17.986	-0.06	11.998	-0.06	12.0019	-0.06	7.99845	-0.06	8.00289	-0.06	3.99845	-0.06	4.00289	-0.06	0.000165472	-0.06	-0.000526331		-0.06	-0.1384	-0.30655	-0.01433	-0.00194
					-0.02	0.02815	0.67457									-0.04	64.1062	-0.04	63.8649	-0.04	23.2098	-0.04	22.7965	-0.04	18.0102	-0.04	17.9901	-0.04	11.9985	-0.04	12.0011	-0.04	7.99892	-0.04	8.00191	-0.04	3.99892	-0.04	4.00191	-0.04	0.000182641	-0.04	-0.000442488		-0.04	-0.09211	-0.20461	-0.01008	-0.00129
					0	0	0									-0.02	64.0499	-0.02	63.9324	-0.02	23.0986	-0.02	22.8963	-0.02	18.0052	-0.02	17.9953	-0.02	11.9992	-0.02	12.0006	-0.02	7.99943	-0.02	8.00089	-0.02	3.99943	-0.02	4.00089	-0.02	9.75931e-05	-0.02	-0.00019196		-0.02	-0.04599	-0.10246	-0.00495	-0.000663813
					0.02	0.02815	-0.67457									0	64	0	64	0	23	0	23	0	18	0	18	0	12	0	12	0	8	0	8	0	4	0	4	0	-6.23547e-08	0	4.04801e-08		0	-3.46945e-18	-5.55112e-17	0	0
					0.04	0.04993	-0.79223									0.02	63.9466	0.02	64.0736	0.02	22.8963	0.02	23.0986	0.02	17.9953	0.02	18.0052	0.02	12.0008	0.02	11.9995	0.02	8.00062	0.02	7.99928	0.02	4.00062	0.02	3.99928	0.02	5.27245e-06	0.02	-0.000123073		0.02	0.04599	0.10246	0.00495	0.000663813
					0.06	0.07776	-1.05549									0.04	63.8963	0.04	64.146	0.04	22.7965	0.04	23.2098	0.04	17.9901	0.04	18.0102	0.04	12.0016	0.04	11.9991	0.04	8.00135	0.04	7.99874	0.04	4.00135	0.04	3.99874	0.04	2.64687e-05	0.04	-7.52055e-05		0.04	0.09211	0.20461	0.01008	0.00129
					0.08	0.14296	-1.25001									0.06	63.8374	0.06	64.2208	0.06	22.7166	0.06	23.3096	0.06	17.986	0.06	18.0147	0.06	12.0025	0.06	11.9986	0.06	8.00214	0.06	7.99806	0.06	4.00214	0.06	3.99806	0.06	0.00012932	0.06	7.49736e-05		0.06	0.1384	0.30655	0.01433	0.00194
					0.1	0.16347	-1.78093									0.08	63.7831	0.08	64.2873	0.08	22.6495	0.08	23.4495	0.08	17.9816	0.08	18.0203	0.08	12.0035	0.08	11.9982	0.08	8.00302	0.08	7.99751	0.08	4.00302	0.08	3.99751	0.08	0.000259034	0.08	0.000391178		0.08	0.18462	0.40795	0.01935	0.00258
					0.12	0.20328	-1.99619									0.1	63.7316	0.1	64.3482	0.1	22.6125	0.1	23.5921	0.1	17.9778	0.1	18.025	0.1	12.0046	0.1	11.9978	0.1	8.00394	0.1	7.99704	0.1	4.00394	0.1	3.99704	0.1	0.000387821	0.1	0.000771701		0.1	0.23057	0.50867	0.0236	0.00308
					0.14	0.28795	-2.5445									0.12	63.6813	0.12	64.4017	0.12	22.5612	0.12	23.7635	0.12	17.9738	0.12	18.0304	0.12	12.0055	0.12	11.9976	0.12	8.00495	0.12	7.99676	0.12	4.00495	0.12	3.99676	0.12	0.000497461	0.12	0.00117		0.12	0.27582	0.60879	0.02829	0.00355
					0.16	0.32288	-2.76107									0.14	63.6336	0.14	64.4435	0.14	22.5285	0.14	23.9408	0.14	17.9705	0.14	18.0355	0.14	12.0065	0.14	11.9975	0.14	8.00601	0.14	7.99672	0.14	4.00601	0.14	3.99672	0.14	0.000622895	0.14	0.00165		0.14	0.32034	0.70805	0.03247	0.00403
					0.18	0.37484	-3.2954									0.16	63.5829	0.16	64.4808	0.16	22.5136	0.16	24.1262	0.16	17.9675	0.16	18.0408	0.16	12.0074	0.16	11.9976	0.16	8.00717	0.16	7.9969	0.16	4.00717	0.16	3.9969	0.16	0.000569821	0.16	0.00202		0.16	0.36393	0.80624	0.03665	0.00447
					0.2	0.45256	-3.40872									0.18	63.5369	0.18	64.5062	0.18	22.4914	0.18	24.308	0.18	17.9646	0.18	18.0467	0.18	12.0084	0.18	11.9979	0.18	8.00836	0.18	7.9969	0.18	4.00836	0.18	3.9969	0.18	0.000715446	0.18	0.00227		0.18	0.40646	0.90341	0.04105	0.00485
					0.22	0.48838	-3.80384									0.2	63.4871	0.2	64.5367	0.2	22.486	0.2	24.4569	0.2	17.9625	0.2	18.0518	0.2	12.0092	0.2	11.9983	0.2	8.00963	0.2	7.9972	0.2	4.00963	0.2	3.9972	0.2	0.000989002	0.2	0.00272		0.2	0.4479	0.99932	0.04466	0.00515
					0.24	0.57548	-4.01351									0.22	63.4372	0.22	64.5575	0.22	22.4795	0.22	24.6377	0.22	17.9603	0.22	18.0579	0.22	12.0101	0.22	11.9987	0.22	8.01095	0.22	7.99762	0.22	4.01095	0.22	3.99762	0.22	0.00142	0.22	0.00336		0.22	0.48795	1.09392	0.04877	0.00546
					0.26	0.61177	-4.56884									0.24	63.3894	0.24	64.5784	0.24	22.4646	0.24	24.8296	0.24	17.9575	0.24	18.0643	0.24	12.011	0.24	11.9991	0.24	8.01235	0.24	7.99803	0.24	4.01235	0.24	3.99803	0.24	0.00192	0.24	0.00414		0.24	0.52663	1.18687	0.05336	0.00586
					0.28	0.65654	-4.73359									0.26	63.3494	0.26	64.596	0.26	22.4542	0.26	25.0276	0.26	17.9549	0.26	18.0708	0.26	12.0119	0.26	11.9998	0.26	8.01378	0.26	7.99856	0.26	4.01378	0.26	3.99856	0.26	0.00253	0.26	0.00498		0.26	0.56411	1.27834	0.05797	0.00618
					0.3	0.7072	-5.32846									0.28	63.3041	0.28	64.6114	0.28	22.4445	0.28	25.2338	0.28	17.9515	0.28	18.0765	0.28	12.013	0.28	12.0006	0.28	8.01533	0.28	7.99907	0.28	4.01533	0.28	3.99907	0.28	0.00309	0.28	0.00599		0.28	0.60033	1.36835	0.06251	0.00644
					0.32	0.77057	-5.40406									0.3	63.262	0.3	64.6239	0.3	22.4425	0.3	25.4423	0.3	17.9484	0.3	18.0828	0.3	12.0141	0.3	12.0016	0.3	8.01694	0.3	7.99959	0.3	4.01694	0.3	3.99959	0.3	0.00381	0.3	0.00722		0.3	0.63521	1.45669	0.06716	0.00665
					0.34	0.80938	-5.84715									0.32	63.2186	0.32	64.636	0.32	22.4431	0.32	25.6354	0.32	17.9454	0.32	18.0885	0.32	12.0154	0.32	12.0027	0.32	8.01862	0.32	8.00018	0.32	4.01862	0.32	4.00018	0.32	0.00449	0.32	0.00848		0.32	0.66864	1.54343	0.07156	0.00694
					0.36	0.88061	-6.15876									0.34	63.1794	0.34	64.6423	0.34	22.4542	0.34	25.8379	0.34	17.9428	0.34	18.095	0.34	12.0171	0.34	12.0037	0.34	8.02033	0.34	8.00065	0.34	4.02033	0.34	4.00065	0.34	0.00531	0.34	0.00933		0.34	0.70053	1.62865	0.07612	0.00731
					0.38	0.90869	-6.50992									0.36	63.1393	0.36	64.6488	0.36	22.4788	0.36	26.0466	0.36	17.9411	0.36	18.1016	0.36	12.0189	0.36	12.0048	0.36	8.02213	0.36	8.00122	0.36	4.02213	0.36	4.00122	0.36	0.00621	0.36	0.01045		0.36	0.73119	1.71243	0.08025	0.00775
					0.4	0.95941	-6.73915									0.38	63.1041	0.38	64.6542	0.38	22.4782	0.38	26.2545	0.38	17.9393	0.38	18.1077	0.38	12.021	0.38	12.0059	0.38	8.02399	0.38	8.00179	0.38	4.02399	0.38	4.00179	0.38	0.00727	0.38	0.01139		0.38	0.76082	1.79426	0.08421	0.0083
					0.42	1.01403	-7.23932									0.4	63.0713	0.4	64.6569	0.4	22.4932	0.4	26.4532	0.4	17.938	0.4	18.1139	0.4	12.0231	0.4	12.007	0.4	8.02596	0.4	8.00253	0.4	4.02596	0.4	4.00253	0.4	0.00825	0.4	0.01221		0.4	0.78968	1.87435	0.08798	0.00882
					0.44	1.05142	-7.56565									0.42	63.0411	0.42	64.6626	0.42	22.5276	0.42	26.6288	0.42	17.9373	0.42	18.1201	0.42	12.0255	0.42	12.0081	0.42	8.02799	0.42	8.00332	0.42	4.02799	0.42	4.00332	0.42	0.00949	0.42	0.0129		0.42	0.81783	1.95244	0.09138	0.00947
					0.46	1.09423	-8.02489									0.44	63.0078	0.44	64.6674	0.44	22.575	0.44	26.8202	0.44	17.9374	0.44	18.1265	0.44	12.0278	0.44	12.0092	0.44	8.03011	0.44	8.00401	0.44	4.03011	0.44	4.00401	0.44	0.01076	0.44	0.01407		0.44	0.84518	2.02893	0.09453	0.0101
					0.48	1.1347	-8.09978									0.46	62.9708	0.46	64.6741	0.46	22.6301	0.46	27.0101	0.46	17.9382	0.46	18.1325	0.46	12.0305	0.46	12.0103	0.46	8.03227	0.46	8.00474	0.46	4.03227	0.46	4.00474	0.46	0.01206	0.46	0.01539		0.46	0.87159	2.10418	0.09715	0.01088
					0.5	1.17993	-8.55079									0.48	62.9359	0.48	64.6766	0.48	22.6868	0.48	27.2264	0.48	17.9388	0.48	18.1393	0.48	12.0331	0.48	12.0117	0.48	8.0345	0.48	8.00569	0.48	4.0345	0.48	4.00569	0.48	0.01322	0.48	0.01679		0.48	0.89703	2.17796	0.10027	0.01149
					0.52	1.24392	-8.84421									0.5	62.9018	0.5	64.6777	0.5	22.7573	0.5	27.4384	0.5	17.9397	0.5	18.1462	0.5	12.0357	0.5	12.0131	0.5	8.03679	0.5	8.00673	0.5	4.03679	0.5	4.00673	0.5	0.01453	0.5	0.01766		0.5	0.92156	2.25025	0.10329	0.01204
					0.54	1.26404	-9.285									0.52	62.8722	0.52	64.6762	0.52	22.8253	0.52	27.6319	0.52	17.9409	0.52	18.1539	0.52	12.0381	0.52	12.0147	0.52	8.03918	0.52	8.008	0.52	4.03918	0.52	4.008	0.52	0.01568	0.52	0.01887		0.52	0.9452	2.32108	0.10647	0.01263
					0.56	1.30547	-9.56604									0.54	62.8343	0.54	64.672	0.54	22.9036	0.54	27.8269	0.54	17.9426	0.54	18.1618	0.54	12.0407	0.54	12.0163	0.54	8.04165	0.54	8.00943	0.54	4.04165	0.54	4.00943	0.54	0.01699	0.54	0.02032		0.54	0.96799	2.39055	0.10961	0.01318
					0.58	1.34114	-10.14									0.56	62.7925	0.56	64.6705	0.56	22.9783	0.56	28.0231	0.56	17.9438	0.56	18.17	0.56	12.0433	0.56	12.018	0.56	8.04415	0.56	8.01067	0.56	4.04415	0.56	4.01067	0.56	0.0182	0.56	0.0219		0.56	0.98985	2.45881	0.11313	0.01379
					0.6	1.37497	-10.3477									0.58	62.7503	0.58	64.6687	0.58	23.0468	0.58	28.2059	0.58	17.9455	0.58	18.1787	0.58	12.0457	0.58	12.0197	0.58	8.04672	0.58	8.01192	0.58	4.04672	0.58	4.01192	0.58	0.01969	0.58	0.02309		0.58	1.01079	2.52565	0.11663	0.01422
					0.62	1.41751	-10.6623									0.6	62.7158	0.6	64.6692	0.6	23.1268	0.6	28.3752	0.6	17.9471	0.6	18.1865	0.6	12.0484	0.6	12.0213	0.6	8.04936	0.6	8.01342	0.6	4.04936	0.6	4.01342	0.6	0.02111	0.6	0.02454		0.6	1.03077	2.59071	0.1197	0.01484
					0.64	1.45586	-10.913									0.62	62.6794	0.62	64.6677	0.62	23.2042	0.62	28.5563	0.62	17.9482	0.62	18.1947	0.62	12.0512	0.62	12.0229	0.62	8.05205	0.62	8.01502	0.62	4.05205	0.62	4.01502	0.62	0.02266	0.62	0.02586		0.62	1.04979	2.65365	0.12327	0.01549
					0.66	1.4901	-11.2318									0.64	62.641	0.64	64.6718	0.64	23.2912	0.64	28.7357	0.64	17.9491	0.64	18.2029	0.64	12.0541	0.64	12.0246	0.64	8.05483	0.64	8.01672	0.64	4.05483	0.64	4.01672	0.64	0.0241	0.64	0.02757		0.64	1.06802	2.71394	0.1269	0.01619
					0.68	1.52511	-11.6729									0.66	62.6028	0.66	64.6704	0.66	23.3683	0.66	28.9123	0.66	17.9494	0.66	18.211	0.66	12.0572	0.66	12.0266	0.66	8.05765	0.66	8.01822	0.66	4.05765	0.66	4.01822	0.66	0.02576	0.66	0.02915		0.66	1.08549	2.77202	0.13079	0.01679
					0.7	1.55327	-11.939									0.68	62.5619	0.68	64.6737	0.68	23.4494	0.68	29.089	0.68	17.9496	0.68	18.2187	0.68	12.0601	0.68	12.0284	0.68	8.06053	0.68	8.01992	0.68	4.06053	0.68	4.01992	0.68	0.02741	0.68	0.03107		0.68	1.10216	2.8277	0.13459	0.01739
					0.72	1.59073	-12.3504									0.7	62.5214	0.7	64.6729	0.7	23.5284	0.7	29.2746	0.7	17.9501	0.7	18.2274	0.7	12.0629	0.7	12.0303	0.7	8.06353	0.7	8.02176	0.7	4.06353	0.7	4.02176	0.7	0.02904	0.7	0.033		0.7	1.11806	2.88089	0.13864	0.0181
					0.74	1.62476	-12.8318									0.72	62.4845	0.72	64.6616	0.72	23.6075	0.72	29.4418	0.72	17.9504	0.72	18.236	0.72	12.0657	0.72	12.0321	0.72	8.06654	0.72	8.02354	0.72	4.06654	0.72	4.02354	0.72	0.03065	0.72	0.03474		0.72	1.13321	2.93156	0.14278	0.01875
					0.76	1.65878	-13.0537									0.74	62.428	0.74	64.6568	0.74	23.706	0.74	29.6109	0.74	17.9515	0.74	18.2447	0.74	12.0687	0.74	12.034	0.74	8.06965	0.74	8.02528	0.74	4.06965	0.74	4.02528	0.74	0.03258	0.74	0.03645		0.74	1.14781	2.97925	0.14663	0.01946
					0.78	1.68964	-13.5091									0.76	62.3862	0.76	64.6353	0.76	23.7995	0.76	29.7881	0.76	17.953	0.76	18.2526	0.76	12.0721	0.76	12.036	0.76	8.07278	0.76	8.02699	0.76	4.07278	0.76	4.02699	0.76	0.03449	0.76	0.03867		0.76	1.16193	3.02405	0.14982	0.02022
					0.8	1.72557	-13.6784									0.78	62.3602	0.78	64.6025	0.78	23.8833	0.78	29.9664	0.78	17.9548	0.78	18.2604	0.78	12.0752	0.78	12.0381	0.78	8.076	0.78	8.02873	0.78	4.076	0.78	4.02873	0.78	0.03654	0.78	0.04067		0.78	1.17576	3.06565	0.15279	0.02086
					0.82	1.7539	-13.9276									0.8	62.3603	0.8	64.5557	0.8	23.9851	0.8	30.1294	0.8	17.9567	0.8	18.2691	0.8	12.0786	0.8	12.0403	0.8	8.07929	0.8	8.03066	0.8	4.07929	0.8	4.03066	0.8	0.03837	0.8	0.04289		0.8	1.18933	3.10458	0.15619	0.02152
					0.84	1.78518	-14.3466									0.82	62.3633	0.82	64.4835	0.82	24.0987	0.82	30.2846	0.82	17.9588	0.82	18.2775	0.82	12.0818	0.82	12.0427	0.82	8.0827	0.82	8.0327	0.82	4.0827	0.82	4.0327	0.82	0.04065	0.82	0.04495		0.82	1.20268	3.14082	0.15935	0.02221
					0.86	1.81447	-14.6629									0.84	62.3823	0.84	64.407	0.84	24.2077	0.84	30.4642	0.84	17.9608	0.84	18.2861	0.84	12.0851	0.84	12.0451	0.84	8.08611	0.84	8.03456	0.84	4.08611	0.84	4.03456	0.84	0.04296	0.84	0.04729		0.84	1.21584	3.17472	0.16265	0.02307
					0.88	1.83294	-14.9146									0.86	62.3887	0.86	64.3356	0.86	24.3149	0.86	30.6452	0.86	17.9627	0.86	18.2941	0.86	12.0885	0.86	12.0475	0.86	8.08966	0.86	8.03666	0.86	4.08966	0.86	4.03666	0.86	0.04524	0.86	0.04948		0.86	1.22887	3.20652	0.16571	0.02385
					0.9	1.87279	-15.5538									0.88	62.3804	0.88	64.2664	0.88	24.4171	0.88	30.8292	0.88	17.9646	0.88	18.3023	0.88	12.0923	0.88	12.0501	0.88	8.09317	0.88	8.03876	0.88	4.09317	0.88	4.03876	0.88	0.04743	0.88	0.05127		0.88	1.2418	3.23612	0.16887	0.02463
					0.92	1.90127	-15.8391									0.9	62.3679	0.9	64.2071	0.9	24.5197	0.9	30.9957	0.9	17.9662	0.9	18.3096	0.9	12.0959	0.9	12.0529	0.9	8.09675	0.9	8.04105	0.9	4.09675	0.9	4.04105	0.9	0.0498	0.9	0.05284		0.9	1.25463	3.26378	0.17171	0.02526
					0.94	1.92539	-15.9931									0.92	62.3562	0.92	64.1618	0.92	24.6257	0.92	31.156	0.92	17.9681	0.92	18.3166	0.92	12.0999	0.92	12.0556	0.92	8.1004	0.92	8.04327	0.92	4.1004	0.92	4.04327	0.92	0.05199	0.92	0.05517		0.92	1.26739	3.28949	0.17428	0.02602
					0.96	1.95544	-16.5972									0.94	62.3489	0.94	64.1285	0.94	24.7212	0.94	31.3333	0.94	17.97	0.94	18.3237	0.94	12.1043	0.94	12.0584	0.94	8.10416	0.94	8.04567	0.94	4.10416	0.94	4.04567	0.94	0.05458	0.94	0.05737		0.94	1.28001	3.31368	0.17683	0.02678
					0.98	1.977	-16.8278									0.96	62.3259	0.96	64.1062	0.96	24.8226	0.96	31.5137	0.96	17.9718	0.96	18.3309	0.96	12.1083	0.96	12.0613	0.96	8.10793	0.96	8.04767	0.96	4.10793	0.96	4.04767	0.96	0.05728	0.96	0.05968		0.96	1.29251	3.33637	0.17954	0.0275
					1	2.00813	-17.2973									0.98	62.2927	0.98	64.0963	0.98	24.9257	0.98	31.6791	0.98	17.9737	0.98	18.3383	0.98	12.1126	0.98	12.0643	0.98	8.1118	0.98	8.05002	0.98	4.1118	0.98	4.05002	0.98	0.05976	0.98	0.06188		0.98	1.30491	3.35729	0.18229	0.02815
					1.02	2.03021	-17.4177									1	62.2464	1	64.1006	1	25.0336	1	31.8486	1	17.9753	1	18.3449	1	12.1171	1	12.0672	1	8.11567	1	8.05226	1	4.11567	1	4.05226	1	0.06236	1	0.06439		1	1.31719	3.37659	0.18481	0.02909
					1.04	2.03995	-17.9695									1.02	62.1618	1.02	64.1156	1.02	25.143	1.02	32.0195	1.02	17.977	1.02	18.3525	1.02	12.122	1.02	12.0702	1.02	8.11965	1.02	8.05478	1.02	4.11965	1.02	4.05478	1.02	0.06494	1.02	0.06701		1.02	1.32943	3.39405	0.18774	0.0302
					1.06	2.07821	-18.5147									1.04	62.0771	1.04	64.1462	1.04	25.249	1.04	32.1937	1.04	17.9788	1.04	18.3598	1.04	12.1265	1.04	12.0732	1.04	8.12365	1.04	8.05717	1.04	4.12365	1.04	4.05717	1.04	0.06756	1.04	0.06996		1.04	1.34162	3.40997	0.19046	0.03106
					1.08	2.0991	-18.592									1.06	62.0127	1.06	64.1812	1.06	25.357	1.06	32.3581	1.06	17.981	1.06	18.3677	1.06	12.1314	1.06	12.0761	1.06	8.12773	1.06	8.05959	1.06	4.12773	1.06	4.05959	1.06	0.07053	1.06	0.07251		1.06	1.35378	3.42455	0.19338	0.03203
					1.1	2.12515	-18.7137									1.08	61.9422	1.08	64.2283	1.08	25.4616	1.08	32.5089	1.08	17.9836	1.08	18.3758	1.08	12.1362	1.08	12.0788	1.08	8.13188	1.08	8.0622	1.08	4.13188	1.08	4.0622	1.08	0.07363	1.08	0.07549		1.08	1.36595	3.43782	0.19609	0.03302
					1.12	2.14616	-19.3413									1.1	61.8624	1.1	64.2718	1.1	25.571	1.1	32.6667	1.1	17.9864	1.1	18.3846	1.1	12.1406	1.1	12.0818	1.1	8.1361	1.1	8.06495	1.1	4.1361	1.1	4.06495	1.1	0.07628	1.1	0.07845		1.1	1.37819	3.44999	0.19906	0.03387
					1.14	2.16803	-19.5775									1.12	61.7725	1.12	64.3145	1.12	25.6814	1.12	32.8107	1.12	17.9886	1.12	18.3936	1.12	12.1452	1.12	12.0847	1.12	8.14031	1.12	8.06736	1.12	4.14031	1.12	4.06736	1.12	0.07932	1.12	0.08129		1.12	1.39055	3.46111	0.20245	0.03465
					1.16	2.17204	-20.0273									1.14	61.6811	1.14	64.3613	1.14	25.8047	1.14	32.9573	1.14	17.9916	1.14	18.4029	1.14	12.1499	1.14	12.0877	1.14	8.1446	1.14	8.06992	1.14	4.1446	1.14	4.06992	1.14	0.08228	1.14	0.08397		1.14	1.403	3.47108	0.20566	0.0356
					1.18	2.21859	-20.3442									1.16	61.6223	1.16	64.3862	1.16	25.9262	1.16	33.0994	1.16	17.9947	1.16	18.4128	1.16	12.1547	1.16	12.0907	1.16	8.14892	1.16	8.0722	1.16	4.14892	1.16	4.0722	1.16	0.08535	1.16	0.08638		1.16	1.41556	3.48005	0.20902	0.03667
					1.2	2.23088	-20.6544									1.18	61.5822	1.18	64.4024	1.18	26.0249	1.18	33.235	1.18	17.9976	1.18	18.4227	1.18	12.1586	1.18	12.0936	1.18	8.15335	1.18	8.07486	1.18	4.15335	1.18	4.07486	1.18	0.08848	1.18	0.08883		1.18	1.42824	3.48809	0.21258	0.0374
					1.22	2.25731	-20.8187									1.2	61.5596	1.2	64.4002	1.2	26.1442	1.2	33.3619	1.2	18.0007	1.2	18.4334	1.2	12.1635	1.2	12.0967	1.2	8.1578	1.2	8.07737	1.2	4.1578	1.2	4.07737	1.2	0.09162	1.2	0.09151		1.2	1.44094	3.49567	0.21638	0.03845
					1.24	2.27364	-21.4448									1.22	61.5341	1.22	64.3837	1.22	26.2575	1.22	33.4922	1.22	18.004	1.22	18.4427	1.22	12.1681	1.22	12.0998	1.22	8.16233	1.22	8.08013	1.22	4.16233	1.22	4.08013	1.22	0.09506	1.22	0.09381		1.22	1.45361	3.50267	0.21935	0.03952
					1.26	2.29693	-21.6762									1.24	61.5257	1.24	64.3815	1.24	26.3907	1.24	33.6312	1.24	18.0072	1.24	18.4522	1.24	12.1734	1.24	12.103	1.24	8.16688	1.24	8.08261	1.24	4.16688	1.24	4.08261	1.24	0.09864	1.24	0.09628		1.24	1.46625	3.50883	0.22251	0.04076
					1.28	2.32252	-22.2125									1.26	61.4984	1.26	64.3858	1.26	26.5343	1.26	33.7548	1.26	18.0099	1.26	18.4614	1.26	12.1789	1.26	12.1059	1.26	8.17151	1.26	8.08547	1.26	4.17151	1.26	4.08547	1.26	0.1019	1.26	0.09876		1.26	1.47888	3.51425	0.22574	0.0419
					1.3	2.33861	-22.4199									1.28	61.4778	1.28	64.3932	1.28	26.6909	1.28	33.8804	1.28	18.0127	1.28	18.4715	1.28	12.1845	1.28	12.1093	1.28	8.17615	1.28	8.08794	1.28	4.17615	1.28	4.08794	1.28	0.10548	1.28	0.10117		1.28	1.49153	3.51893	0.22938	0.04308
					1.32	2.34518	-22.6691									1.3	61.4733	1.3	64.4035	1.3	26.8491	1.3	34.0036	1.3	18.0154	1.3	18.4816	1.3	12.1904	1.3	12.1128	1.3	8.18087	1.3	8.09076	1.3	4.18087	1.3	4.09076	1.3	0.1088	1.3	0.10399		1.3	1.50422	3.52316	0.23308	0.04431
					1.34	2.38228	-22.8911									1.32	61.4809	1.32	64.4157	1.32	27.0275	1.32	34.1321	1.32	18.0174	1.32	18.4914	1.32	12.1964	1.32	12.1162	1.32	8.18561	1.32	8.09335	1.32	4.18561	1.32	4.09335	1.32	0.11245	1.32	0.10662		1.32	1.51694	3.52689	0.23699	0.0456
					1.36	2.39105	-23.0322									1.34	61.4901	1.34	64.4239	1.34	27.2071	1.34	34.258	1.34	18.0199	1.34	18.5015	1.34	12.2023	1.34	12.1197	1.34	8.19043	1.34	8.0963	1.34	4.19043	1.34	4.0963	1.34	0.11599	1.34	0.10942		1.34	1.52965	3.53006	0.24078	0.0469
					1.38	2.42096	-23.0728									1.36	61.4833	1.36	64.4316	1.36	27.4086	1.36	34.3801	1.36	18.0222	1.36	18.5111	1.36	12.2077	1.36	12.1233	1.36	8.19525	1.36	8.09888	1.36	4.19525	1.36	4.09888	1.36	0.11981	1.36	0.11269		1.36	1.54244	3.53272	0.24444	0.04806
					1.4	2.43542	-24.086									1.38	61.4799	1.38	64.4414	1.38	27.6054	1.38	34.5031	1.38	18.0247	1.38	18.5207	1.38	12.2137	1.38	12.127	1.38	8.20016	1.38	8.10191	1.38	4.20016	1.38	4.10191	1.38	0.12307	1.38	0.11611		1.38	1.55538	3.53498	0.24801	0.04926
					1.42	2.44951	-24.2703									1.4	61.4714	1.4	64.4525	1.4	27.7886	1.4	34.6381	1.4	18.0275	1.4	18.5295	1.4	12.2198	1.4	12.1303	1.4	8.2051	1.4	8.10464	1.4	4.2051	1.4	4.10464	1.4	0.12693	1.4	0.11901		1.4	1.5686	3.537	0.25101	0.05066
					1.44	2.46393	-24.7997									1.42	61.4622	1.42	64.4641	1.42	27.9618	1.42	34.7729	1.42	18.0309	1.42	18.5393	1.42	12.2258	1.42	12.134	1.42	8.21012	1.42	8.10777	1.42	4.21012	1.42	4.10777	1.42	0.13054	1.42	0.1224		1.42	1.58207	3.5386	0.25422	0.05188
					1.46	2.49336	-25.0737									1.44	61.4789	1.44	64.4771	1.44	28.1108	1.44	34.8963	1.44	18.0344	1.44	18.5491	1.44	12.2317	1.44	12.1378	1.44	8.21516	1.44	8.11043	1.44	4.21516	1.44	4.11043	1.44	0.13457	1.44	0.12552		1.44	1.5958	3.53978	0.25733	0.05287
					1.48	2.49844	-25.1878									1.46	61.5052	1.46	64.4886	1.46	28.25	1.46	35.0068	1.46	18.038	1.46	18.5586	1.46	12.2378	1.46	12.1413	1.46	8.22028	1.46	8.11354	1.46	4.22028	1.46	4.11354	1.46	0.13849	1.46	0.12874		1.46	1.60989	3.54049	0.26028	0.05409
					1.5	2.52724	-25.4159									1.48	61.5111	1.48	64.498	1.48	28.3748	1.48	35.1149	1.48	18.042	1.48	18.5684	1.48	12.2435	1.48	12.1449	1.48	8.22542	1.48	8.11652	1.48	4.22542	1.48	4.11652	1.48	0.1427	1.48	0.132		1.48	1.62425	3.54091	0.2632	0.05525
					1.52	2.5342	-26.3207									1.5	61.5083	1.5	64.5065	1.5	28.4973	1.5	35.24	1.5	18.0461	1.5	18.5782	1.5	12.2488	1.5	12.1486	1.5	8.23064	1.5	8.1199	1.5	4.23064	1.5	4.1199	1.5	0.1464	1.5	0.13538		1.5	1.63885	3.54111	0.26606	0.05635
					1.54	2.55234	-26.3977									1.52	61.504	1.52	64.5149	1.52	28.6006	1.52	35.3653	1.52	18.0503	1.52	18.5883	1.52	12.2545	1.52	12.1523	1.52	8.23588	1.52	8.1229	1.52	4.23588	1.52	4.1229	1.52	0.15073	1.52	0.13878		1.52	1.65363	3.54128	0.26898	0.05746
					1.56	2.57626	-27.036									1.54	61.5016	1.54	64.5237	1.54	28.6849	1.54	35.485	1.54	18.0551	1.54	18.5977	1.54	12.2601	1.54	12.1556	1.54	8.24116	1.54	8.1263	1.54	4.24116	1.54	4.1263	1.54	0.15444	1.54	0.14236		1.54	1.66841	3.54138	0.27132	0.05877
					1.58	2.58686	-27.0889									1.56	61.4938	1.56	64.5305	1.56	28.7554	1.56	35.612	1.56	18.0599	1.56	18.6073	1.56	12.2656	1.56	12.1592	1.56	8.24646	1.56	8.12941	1.56	4.24646	1.56	4.12941	1.56	0.15869	1.56	0.14547		1.56	1.68336	3.54125	0.27372	0.05988
					1.6	2.59907	-27.4358									1.58	61.4917	1.58	64.5336	1.58	28.8026	1.58	35.7342	1.58	18.0644	1.58	18.6163	1.58	12.2708	1.58	12.1629	1.58	8.25182	1.58	8.13291	1.58	4.25182	1.58	4.13291	1.58	0.16254	1.58	0.14917		1.58	1.69843	3.54104	0.27593	0.06081
					1.62	2.62691	-27.8296									1.6	61.485	1.6	64.5337	1.6	28.8713	1.6	35.8586	1.6	18.0694	1.6	18.626	1.6	12.2767	1.6	12.1666	1.6	8.2572	1.6	8.13595	1.6	4.2572	1.6	4.13595	1.6	0.16685	1.6	0.15274		1.6	1.71349	3.54092	0.27832	0.06197
					1.64	2.63251	-28.0692									1.62	61.4725	1.62	64.5323	1.62	28.9285	1.62	35.9789	1.62	18.0745	1.62	18.6355	1.62	12.2824	1.62	12.1702	1.62	8.26265	1.62	8.13958	1.62	4.26265	1.62	4.13958	1.62	0.1709	1.62	0.15644		1.62	1.72827	3.54066	0.28051	0.06314
					1.66	2.65856	-28.3358									1.64	61.4551	1.64	64.5326	1.64	29.0096	1.64	36.0928	1.64	18.0784	1.64	18.645	1.64	12.2885	1.64	12.1739	1.64	8.26816	1.64	8.14306	1.64	4.26816	1.64	4.14306	1.64	0.17543	1.64	0.16029		1.64	1.7425	3.54014	0.28328	0.06436
					1.68	2.66263	-28.9369									1.66	61.4343	1.66	64.5316	1.66	29.0953	1.66	36.2017	1.66	18.0823	1.66	18.6547	1.66	12.2944	1.66	12.1775	1.66	8.27372	1.66	8.14664	1.66	4.27372	1.66	4.14664	1.66	0.17946	1.66	0.16444		1.66	1.75593	3.53972	0.28619	0.06563
					1.7	2.67814	-29.0635									1.68	61.4111	1.68	64.5309	1.68	29.1958	1.68	36.3135	1.68	18.0862	1.68	18.6648	1.68	12.3004	1.68	12.1815	1.68	8.27928	1.68	8.14987	1.68	4.27928	1.68	4.14987	1.68	0.18397	1.68	0.16781		1.68	1.76843	3.53953	0.28933	0.06685
					1.72	2.68393	-29.7491									1.7	61.3859	1.7	64.531	1.7	29.2988	1.7	36.4291	1.7	18.0899	1.7	18.6749	1.7	12.3063	1.7	12.1854	1.7	8.28488	1.7	8.15355	1.7	4.28488	1.7	4.15355	1.7	0.18796	1.7	0.17155		1.7	1.78004	3.53976	0.29252	0.06804
					1.74	2.71095	-29.8207									1.72	61.3592	1.72	64.533	1.72	29.4099	1.72	36.5339	1.72	18.0929	1.72	18.6841	1.72	12.3123	1.72	12.1888	1.72	8.29046	1.72	8.15691	1.72	4.29046	1.72	4.15691	1.72	0.19255	1.72	0.17477		1.72	1.7908	3.54036	0.29562	0.06936
					1.76	2.72137	-30.0604									1.74	61.3323	1.74	64.5348	1.74	29.5223	1.74	36.6411	1.74	18.0968	1.74	18.6941	1.74	12.3186	1.74	12.1927	1.74	8.29613	1.74	8.16066	1.74	4.29613	1.74	4.16066	1.74	0.19662	1.74	0.17861		1.74	1.80079	3.54132	0.29865	0.07063
					1.78	2.74097	-30.3152									1.76	61.3086	1.76	64.5398	1.76	29.6353	1.76	36.7418	1.76	18.1003	1.76	18.7038	1.76	12.3245	1.76	12.1966	1.76	8.30178	1.76	8.16425	1.76	4.30178	1.76	4.16425	1.76	0.2014	1.76	0.18226		1.76	1.81006	3.54301	0.3017	0.07175
					1.8	2.75054	-30.8329									1.78	61.2882	1.78	64.5458	1.78	29.7344	1.78	36.8552	1.78	18.1044	1.78	18.7129	1.78	12.331	1.78	12.2004	1.78	8.30751	1.78	8.16776	1.78	4.30751	1.78	4.16776	1.78	0.20579	1.78	0.1861		1.78	1.81881	3.54547	0.30429	0.07303
					1.82	2.76419	-31.1107									1.8	61.2683	1.8	64.5528	1.8	29.8308	1.8	36.9648	1.8	18.1083	1.8	18.7222	1.8	12.3371	1.8	12.2042	1.8	8.31329	1.8	8.17114	1.8	4.31329	1.8	4.17114	1.8	0.2106	1.8	0.18938		1.8	1.82717	3.54868	0.30693	0.07424
					1.84	2.78074	-31.7443									1.82	61.2508	1.82	64.5592	1.82	29.9342	1.82	37.062	1.82	18.1121	1.82	18.7315	1.82	12.3433	1.82	12.2082	1.82	8.31909	1.82	8.1747	1.82	4.31909	1.82	4.1747	1.82	0.21498	1.82	0.19348		1.82	1.83528	3.55265	0.3097	0.07543
					1.86	2.78853	-31.9247									1.84	61.2326	1.84	64.5654	1.84	30.0278	1.84	37.1527	1.84	18.116	1.84	18.7408	1.84	12.3492	1.84	12.2123	1.84	8.3249	1.84	8.178	1.84	4.3249	1.84	4.178	1.84	0.21986	1.84	0.19706		1.84	1.84342	3.55748	0.31238	0.07655
					1.88	2.79901	-32.4332									1.86	61.2164	1.86	64.5687	1.86	30.1116	1.86	37.2428	1.86	18.1199	1.86	18.7496	1.86	12.3556	1.86	12.2162	1.86	8.33079	1.86	8.18185	1.86	4.33079	1.86	4.18185	1.86	0.22419	1.86	0.20122		1.86	1.8517	3.5633	0.31484	0.07794
					1.9	2.81965	-32.6136									1.88	61.2008	1.88	64.5716	1.88	30.1982	1.88	37.3455	1.88	18.1245	1.88	18.7595	1.88	12.3623	1.88	12.2204	1.88	8.33666	1.88	8.1853	1.88	4.33666	1.88	4.1853	1.88	0.22918	1.88	0.205		1.88	1.86004	3.57005	0.31751	0.07928
					1.92	2.82925	-33.065									1.9	61.1878	1.9	64.5742	1.9	30.282	1.9	37.4446	1.9	18.1292	1.9	18.7688	1.9	12.3687	1.9	12.2246	1.9	8.34261	1.9	8.18926	1.9	4.34261	1.9	4.18926	1.9	0.23364	1.9	0.20945		1.9	1.86857	3.5778	0.31981	0.08056
					1.94	2.85214	-33.3478									1.92	61.1784	1.92	64.5774	1.92	30.3569	1.92	37.5407	1.92	18.1338	1.92	18.7786	1.92	12.3752	1.92	12.2289	1.92	8.34863	1.92	8.19315	1.92	4.34863	1.92	4.19315	1.92	0.23874	1.92	0.21353		1.92	1.87742	3.58669	0.32242	0.08166
					1.96	2.85641	-33.7448									1.94	61.167	1.94	64.5857	1.94	30.4251	1.94	37.6356	1.94	18.1388	1.94	18.7883	1.94	12.3817	1.94	12.2331	1.94	8.35461	1.94	8.19709	1.94	4.35461	1.94	4.19709	1.94	0.24347	1.94	0.21772		1.94	1.88672	3.59654	0.32472	0.08298
					1.98	2.86322	-33.8349									1.96	61.158	1.96	64.5903	1.96	30.5018	1.96	37.7384	1.96	18.1445	1.96	18.7983	1.96	12.3882	1.96	12.2375	1.96	8.36062	1.96	8.20083	1.96	4.36062	1.96	4.20083	1.96	0.24849	1.96	0.22138		1.96	1.89672	3.60713	0.32687	0.08416
					2	2.87725	-34.5522									1.98	61.1486	1.98	64.592	1.98	30.5757	1.98	37.8366	1.98	18.1501	1.98	18.808	1.98	12.3945	1.98	12.2417	1.98	8.36666	1.98	8.20457	1.98	4.36666	1.98	4.20457	1.98	0.25294	1.98	0.22569		1.98	1.90727	3.61836	0.32894	0.08526
					2.02	2.89649	-34.679									2	61.1299	2	64.5889	2	30.6541	2	37.9293	2	18.1555	2	18.8178	2	12.4012	2	12.2459	2	8.3727	2	8.20799	2	4.3727	2	4.20799	2	0.25809	2	0.22963		2	1.91817	3.63066	0.33118	0.08654
					2.04	2.90203	-35.1666									2.02	61.107	2.02	64.5842	2.02	30.7289	2.02	38.0214	2.02	18.1606	2.02	18.827	2.02	12.4077	2.02	12.2499	2.02	8.3788	2.02	8.21183	2.02	4.3788	2.02	4.21183	2.02	0.2628	2.02	0.234		2.02	1.92913	3.6436	0.33322	0.08788
					2.06	2.91808	-35.5688									2.04	61.0827	2.04	64.5805	2.04	30.804	2.04	38.1113	2.04	18.1653	2.04	18.836	2.04	12.415	2.04	12.2538	2.04	8.38498	2.04	8.21562	2.04	4.38498	2.04	4.21562	2.04	0.26812	2.04	0.23786		2.04	1.94003	3.65699	0.33531	0.08943
					2.08	2.92655	-35.6331									2.06	61.0585	2.06	64.5769	2.06	30.8843	2.06	38.2098	2.06	18.1701	2.06	18.8458	2.06	12.4223	2.06	12.2579	2.06	8.39114	2.06	8.21888	2.06	4.39114	2.06	4.21888	2.06	0.27316	2.06	0.24205		2.06	1.95085	3.67066	0.33786	0.09082
					2.1	2.9375	-35.9969									2.08	61.033	2.08	64.5722	2.08	30.9669	2.08	38.3085	2.08	18.1753	2.08	18.8564	2.08	12.4291	2.08	12.2623	2.08	8.39733	2.08	8.22219	2.08	4.39733	2.08	4.22219	2.08	0.27829	2.08	0.24585		2.08	1.96165	3.68432	0.34054	0.09209
					2.12	2.95111	-36.6028									2.1	61.0068	2.1	64.5699	2.1	31.044	2.1	38.4088	2.1	18.1809	2.1	18.8675	2.1	12.4358	2.1	12.2665	2.1	8.40352	2.1	8.22553	2.1	4.40352	2.1	4.22553	2.1	0.28306	2.1	0.25003		2.1	1.97249	3.69792	0.34329	0.09358
					2.14	2.96443	-36.7229									2.12	60.9814	2.12	64.5682	2.12	31.117	2.12	38.5048	2.12	18.1866	2.12	18.8783	2.12	12.4427	2.12	12.2707	2.12	8.40974	2.12	8.22894	2.12	4.40974	2.12	4.22894	2.12	0.28831	2.12	0.25397		2.12	1.98333	3.71137	0.34585	0.09495
					2.16	2.972	-37.2322									2.14	60.9579	2.14	64.5683	2.14	31.1903	2.14	38.6022	2.14	18.1924	2.14	18.8893	2.14	12.4497	2.14	12.2751	2.14	8.41598	2.14	8.2324	2.14	4.41598	2.14	4.2324	2.14	0.29318	2.14	0.25836		2.14	1.9941	3.72458	0.34845	0.09632
					2.18	2.98416	-37.3261									2.16	60.9387	2.16	64.571	2.16	31.2604	2.16	38.6925	2.16	18.1977	2.16	18.9002	2.16	12.4559	2.16	12.2794	2.16	8.42219	2.16	8.23591	2.16	4.42219	2.16	4.23591	2.16	0.29856	2.16	0.26227		2.16	2.00475	3.73745	0.35124	0.09753
					2.2	2.99186	-37.6639									2.18	60.9229	2.18	64.5771	2.18	31.3287	2.18	38.784	2.18	18.2032	2.18	18.9104	2.18	12.4629	2.18	12.2835	2.18	8.42844	2.18	8.23932	2.18	4.42844	2.18	4.23932	2.18	0.30338	2.18	0.2666		2.18	2.01535	3.74965	0.35361	0.09896
					2.22	2.99991	-37.9643									2.2	60.9135	2.2	64.5848	2.2	31.4056	2.2	38.8672	2.2	18.2082	2.2	18.9207	2.2	12.4698	2.2	12.288	2.2	8.43475	2.2	8.24325	2.2	4.43475	2.2	4.24325	2.2	0.30866	2.2	0.27065		2.2	2.02586	3.76117	0.35628	0.10022
					2.24	3.00715	-38.2064									2.22	60.9049	2.22	64.5919	2.22	31.4814	2.22	38.9519	2.22	18.2133	2.22	18.9309	2.22	12.4764	2.22	12.2926	2.22	8.44105	2.22	8.24699	2.22	4.44105	2.22	4.24699	2.22	0.31414	2.22	0.27449		2.22	2.03635	3.77224	0.35879	0.10144
					2.26	3.02555	-38.5351									2.24	60.8992	2.24	64.5998	2.24	31.5418	2.24	39.0415	2.24	18.2184	2.24	18.9415	2.24	12.4829	2.24	12.2975	2.24	8.44742	2.24	8.2512	2.24	4.44742	2.24	4.2512	2.24	0.31938	2.24	0.27806		2.24	2.04683	3.78289	0.36155	0.10245
					2.28	3.03785	-39.3546									2.26	60.8927	2.26	64.6089	2.26	31.5986	2.26	39.1319	2.26	18.2234	2.26	18.9517	2.26	12.4897	2.26	12.3023	2.26	8.45375	2.26	8.25532	2.26	4.45375	2.26	4.25532	2.26	0.32436	2.26	0.28218		2.26	2.05714	3.79324	0.36416	0.10373
					2.3	3.04396	-39.555									2.28	60.8827	2.28	64.6204	2.28	31.662	2.28	39.2268	2.28	18.2287	2.28	18.9619	2.28	12.4964	2.28	12.3072	2.28	8.46008	2.28	8.25969	2.28	4.46008	2.28	4.25969	2.28	0.32969	2.28	0.28591		2.28	2.06724	3.80318	0.3666	0.10504
					2.32	3.05435	-39.8302									2.3	60.8736	2.3	64.6322	2.3	31.7262	2.3	39.3187	2.3	18.2344	2.3	18.9714	2.3	12.5023	2.3	12.3117	2.3	8.46641	2.3	8.26429	2.3	4.46641	2.3	4.26429	2.3	0.33461	2.3	0.29012		2.3	2.07724	3.81289	0.3685	0.10609
					2.34	3.07009	-40.3088									2.32	60.87	2.32	64.6465	2.32	31.7901	2.32	39.4127	2.32	18.2403	2.32	18.9812	2.32	12.509	2.32	12.3162	2.32	8.47281	2.32	8.26906	2.32	4.47281	2.32	4.26906	2.32	0.3402	2.32	0.29383		2.32	2.08721	3.82262	0.37047	0.10725
					2.36	3.07607	-40.5833									2.34	60.8628	2.34	64.6616	2.34	31.8588	2.34	39.5063	2.34	18.2462	2.34	18.9906	2.34	12.516	2.34	12.3206	2.34	8.4792	2.34	8.27327	2.34	4.4792	2.34	4.27327	2.34	0.34581	2.34	0.29826		2.34	2.09719	3.83262	0.37223	0.10867
					2.38	3.08603	-40.7771									2.36	60.8546	2.36	64.67	2.36	31.9269	2.36	39.6059	2.36	18.2521	2.36	18.9996	2.36	12.5226	2.36	12.3251	2.36	8.48564	2.36	8.27779	2.36	4.48564	2.36	4.27779	2.36	0.35091	2.36	0.30259		2.36	2.10721	3.84314	0.37377	0.1099
					2.4	3.09607	-41.2188									2.38	60.8434	2.38	64.6757	2.38	31.9891	2.38	39.7068	2.38	18.2569	2.38	19.0082	2.38	12.5291	2.38	12.3297	2.38	8.49207	2.38	8.28201	2.38	4.49207	2.38	4.28201	2.38	0.356	2.38	0.30702		2.38	2.11722	3.85451	0.37565	0.11115
					2.42	3.10582	-41.5074									2.4	60.8282	2.4	64.6787	2.4	32.0524	2.4	39.8106	2.4	18.2619	2.4	19.017	2.4	12.5357	2.4	12.3339	2.4	8.49855	2.4	8.28646	2.4	4.49855	2.4	4.28646	2.4	0.36121	2.4	0.31111		2.4	2.12711	3.86702	0.37754	0.11262
					2.44	3.11362	-42.0188									2.42	60.8137	2.42	64.6818	2.42	32.1182	2.42	39.9181	2.42	18.2668	2.42	19.0252	2.42	12.5425	2.42	12.3379	2.42	8.505	2.42	8.29072	2.42	4.505	2.42	4.29072	2.42	0.36656	2.42	0.31536		2.42	2.13694	3.88013	0.3792	0.11417
					2.46	3.11839	-42.3725									2.44	60.7948	2.44	64.6818	2.44	32.1835	2.44	40.0243	2.44	18.2712	2.44	19.0337	2.44	12.5496	2.44	12.3421	2.44	8.5115	2.44	8.29515	2.44	4.5115	2.44	4.29515	2.44	0.3723	2.44	0.31934		2.44	2.14672	3.89383	0.38124	0.11562
					2.48	3.13222	-42.6542									2.46	60.7747	2.46	64.6815	2.46	32.2506	2.46	40.1316	2.46	18.2759	2.46	19.0427	2.46	12.5565	2.46	12.3466	2.46	8.51794	2.46	8.29883	2.46	4.51794	2.46	4.29883	2.46	0.37815	2.46	0.32392		2.46	2.15646	3.90808	0.3834	0.11688
					2.5	3.14416	-42.8995									2.48	60.7482	2.48	64.6781	2.48	32.3174	2.48	40.2338	2.48	18.2809	2.48	19.0516	2.48	12.5624	2.48	12.3507	2.48	8.52444	2.48	8.30306	2.48	4.52444	2.48	4.30306	2.48	0.38336	2.48	0.32858		2.48	2.16616	3.92286	0.38539	0.11801
					2.52	3.15303	-43.1901									2.5	60.7177	2.5	64.6753	2.5	32.3845	2.5	40.3337	2.5	18.2862	2.5	19.0608	2.5	12.5697	2.5	12.355	2.5	8.53091	2.5	8.30679	2.5	4.53091	2.5	4.30679	2.5	0.38903	2.5	0.33307		2.5	2.17584	3.938	0.3873	0.11953
					2.54	3.16132	-43.7137									2.52	60.6885	2.52	64.6701	2.52	32.4485	2.52	40.4261	2.52	18.2914	2.52	19.0695	2.52	12.577	2.52	12.3589	2.52	8.53743	2.52	8.31097	2.52	4.53743	2.52	4.31097	2.52	0.39451	2.52	0.33786		2.52	2.18554	3.95335	0.38904	0.12093
					2.56	3.16635	-43.9003									2.54	60.6566	2.54	64.6657	2.54	32.5156	2.54	40.5193	2.54	18.2969	2.54	19.0791	2.54	12.5843	2.54	12.3632	2.54	8.54392	2.54	8.31472	2.54	4.54392	2.54	4.31472	2.54	0.39994	2.54	0.34194		2.54	2.19525	3.96866	0.39113	0.12236
					2.58	3.17371	-44.2481									2.56	60.6239	2.56	64.6615	2.56	32.5796	2.56	40.6042	2.56	18.3024	2.56	19.0889	2.56	12.5916	2.56	12.3679	2.56	8.55042	2.56	8.31905	2.56	4.55042	2.56	4.31905	2.56	0.40551	2.56	0.34595		2.56	2.205	3.98378	0.39323	0.12373
					2.6	3.18442	-44.6301									2.58	60.592	2.58	64.656	2.58	32.6462	2.58	40.6927	2.58	18.3075	2.58	19.0978	2.58	12.5993	2.58	12.3724	2.58	8.55693	2.58	8.32334	2.58	4.55693	2.58	4.32334	2.58	0.41112	2.58	0.35031		2.58	2.21483	3.99846	0.39518	0.12508
					2.62	3.18762	-44.9173									2.6	60.564	2.6	64.649	2.6	32.7152	2.6	40.7756	2.6	18.3127	2.6	19.1067	2.6	12.607	2.6	12.3772	2.6	8.56348	2.6	8.32802	2.6	4.56348	2.6	4.32802	2.6	0.41704	2.6	0.35389		2.6	2.22477	4.01282	0.39698	0.12648
					2.64	3.19681	-45.092									2.62	60.535	2.62	64.6402	2.62	32.779	2.62	40.8563	2.62	18.3179	2.62	19.1159	2.62	12.6141	2.62	12.3818	2.62	8.57001	2.62	8.33212	2.62	4.57001	2.62	4.33212	2.62	0.42306	2.62	0.35775		2.62	2.23481	4.02671	0.399	0.12762
					2.66	3.21159	-45.7821									2.64	60.5083	2.64	64.6305	2.64	32.8428	2.64	40.9331	2.64	18.323	2.64	19.1248	2.64	12.6217	2.64	12.3866	2.64	8.57658	2.64	8.33666	2.64	4.57658	2.64	4.33666	2.64	0.42811	2.64	0.36234		2.64	2.24495	4.03977	0.40093	0.12882
					2.68	3.22058	-46.0969									2.66	60.4795	2.66	64.6201	2.66	32.9073	2.66	41.008	2.66	18.3282	2.66	19.1325	2.66	12.6292	2.66	12.3909	2.66	8.58311	2.66	8.34056	2.66	4.58311	2.66	4.34056	2.66	0.4338	2.66	0.36674		2.66	2.25518	4.05182	0.40215	0.13028
					2.7	3.23297	-46.5365									2.68	60.452	2.68	64.6098	2.68	32.9794	2.68	41.0904	2.68	18.3343	2.68	19.141	2.68	12.6369	2.68	12.3956	2.68	8.58967	2.68	8.34497	2.68	4.58967	2.68	4.34497	2.68	0.439	2.68	0.37126		2.68	2.26551	4.06279	0.40338	0.13171
					2.72	3.24052	-46.9342									2.7	60.4299	2.7	64.5996	2.7	33.0521	2.7	41.16	2.7	18.3404	2.7	19.1501	2.7	12.6443	2.7	12.4003	2.7	8.59621	2.7	8.3489	2.7	4.59621	2.7	4.3489	2.7	0.44465	2.7	0.37585		2.7	2.27598	4.07293	0.40483	0.1329
					2.74	3.24219	-47.2889									2.72	60.4124	2.72	64.5905	2.72	33.1319	2.72	41.2263	2.72	18.3459	2.72	19.1597	2.72	12.6518	2.72	12.405	2.72	8.6028	2.72	8.35336	2.72	4.6028	2.72	4.35336	2.72	0.45015	2.72	0.38046		2.72	2.28654	4.08229	0.40687	0.1343
					2.76	3.25135	-47.4079									2.74	60.397	2.74	64.5829	2.74	33.2108	2.74	41.294	2.74	18.3513	2.74	19.1692	2.74	12.6592	2.74	12.4099	2.74	8.60939	2.74	8.35726	2.74	4.60939	2.74	4.35726	2.74	0.45593	2.74	0.38561		2.74	2.29713	4.09098	0.40893	0.13583
					2.78	3.25735	-47.7157									2.76	60.3827	2.76	64.5769	2.76	33.2823	2.76	41.3704	2.76	18.357	2.76	19.1782	2.76	12.6658	2.76	12.4146	2.76	8.616	2.76	8.3617	2.76	4.616	2.76	4.3617	2.76	0.46086	2.76	0.39089		2.76	2.30773	4.09905	0.41058	0.13704
					2.8	3.2684	-47.9321									2.78	60.3693	2.78	64.5724	2.78	33.3498	2.78	41.4497	2.78	18.3626	2.78	19.1872	2.78	12.6726	2.78	12.4194	2.78	8.62258	2.78	8.36561	2.78	4.62258	2.78	4.36561	2.78	0.46648	2.78	0.39559		2.78	2.31827	4.10649	0.41229	0.1383
					2.82	3.27717	-48.6598									2.8	60.3532	2.8	64.5691	2.8	33.4439	2.8	41.5286	2.8	18.3684	2.8	19.1954	2.8	12.6793	2.8	12.4235	2.8	8.62918	2.8	8.37013	2.8	4.62918	2.8	4.37013	2.8	0.47169	2.8	0.40044		2.8	2.32875	4.11328	0.41348	0.13967
					2.84	3.28273	-48.9254									2.82	60.3398	2.82	64.5672	2.82	33.5296	2.82	41.6129	2.82	18.374	2.82	19.204	2.82	12.6861	2.82	12.4283	2.82	8.63575	2.82	8.37419	2.82	4.63575	2.82	4.37419	2.82	0.47783	2.82	0.40505		2.82	2.33921	4.11928	0.41499	0.14082
					2.86	3.28448	-49.425									2.84	60.3257	2.84	64.5663	2.84	33.5804	2.84	41.694	2.84	18.3787	2.84	19.2128	2.84	12.6929	2.84	12.4331	2.84	8.64236	2.84	8.37875	2.84	4.64236	2.84	4.37875	2.84	0.48357	2.84	0.40994		2.84	2.34968	4.12458	0.41704	0.14191
					2.88	3.29801	-49.6645									2.86	60.3125	2.86	64.568	2.86	33.6269	2.86	41.7805	2.86	18.3837	2.86	19.2217	2.86	12.7001	2.86	12.4377	2.86	8.64896	2.86	8.38268	2.86	4.64896	2.86	4.38268	2.86	0.48973	2.86	0.41492		2.86	2.36015	4.12921	0.41899	0.14323
					2.9	3.30292	-49.8611									2.88	60.2965	2.88	64.5689	2.88	33.6652	2.88	41.8655	2.88	18.3885	2.88	19.2305	2.88	12.707	2.88	12.4423	2.88	8.65559	2.88	8.38727	2.88	4.65559	2.88	4.38727	2.88	0.49524	2.88	0.42022		2.88	2.37057	4.13319	0.42096	0.14452
					2.92	3.31394	-50.0764									2.9	60.2812	2.9	64.5715	2.9	33.716	2.9	41.9592	2.9	18.3936	2.9	19.2392	2.9	12.7147	2.9	12.4469	2.9	8.6622	2.9	8.39143	2.9	4.6622	2.9	4.39143	2.9	0.50133	2.9	0.42491		2.9	2.38095	4.1364	0.42281	0.14608
					2.94	3.3227	-50.6556									2.92	60.2683	2.92	64.5761	2.92	33.7606	2.92	42.0476	2.92	18.3986	2.92	19.2481	2.92	12.7219	2.92	12.4515	2.92	8.66883	2.92	8.39605	2.92	4.66883	2.92	4.39605	2.92	0.50665	2.92	0.42979		2.92	2.39132	4.13896	0.42475	0.14744
					2.96	3.32536	-50.7558									2.94	60.2506	2.94	64.5829	2.94	33.8022	2.94	42.1255	2.94	18.4034	2.94	19.2577	2.94	12.7289	2.94	12.4563	2.94	8.67545	2.94	8.40006	2.94	4.67545	2.94	4.40006	2.94	0.51273	2.94	0.4338		2.94	2.40167	4.14099	0.42715	0.1487
					2.98	3.33518	-51.3291									2.96	60.2312	2.96	64.5911	2.96	33.8375	2.96	42.198	2.96	18.4083	2.96	19.2673	2.96	12.7361	2.96	12.4612	2.96	8.68208	2.96	8.40482	2.96	4.68208	2.96	4.40482	2.96	0.51832	2.96	0.43866		2.96	2.41208	4.14255	0.42946	0.14983
					3	3.3405	-51.6447									2.98	60.2138	2.98	64.5988	2.98	33.8678	2.98	42.2691	2.98	18.413	2.98	19.2762	2.98	12.7433	2.98	12.4656	2.98	8.68871	2.98	8.4091	2.98	4.68871	2.98	4.4091	2.98	0.52455	2.98	0.44301		2.98	2.42259	4.14364	0.4316	0.15105
					3.02	3.34184	-52.156									3	60.1964	3	64.6073	3	33.9043	3	42.3421	3	18.4188	3	19.2858	3	12.7509	3	12.4706	3	8.69538	3	8.41385	3	4.69538	3	4.41385	3	0.53028	3	0.44732		3	2.43316	4.14427	0.43346	0.15223
					3.04	3.35297	-52.5773									3.02	60.1798	3.02	64.6148	3.02	33.9412	3.02	42.4104	3.02	18.4242	3.02	19.2951	3.02	12.7579	3.02	12.4755	3.02	8.70207	3.02	8.41823	3.02	4.70207	3.02	4.41823	3.02	0.53661	3.02	0.45233		3.02	2.44377	4.14427	0.43544	0.15339
					3.06	3.35583	-52.7611									3.04	60.1635	3.04	64.622	3.04	33.9794	3.04	42.4785	3.04	18.43	3.04	19.3033	3.04	12.7651	3.04	12.4802	3.04	8.70875	3.04	8.42287	3.04	4.70875	3.04	4.42287	3.04	0.54202	3.04	0.45747		3.04	2.45442	4.14365	0.43669	0.1546
					3.08	3.36585	-52.8297									3.06	60.1478	3.06	64.631	3.06	34.0215	3.06	42.544	3.06	18.4357	3.06	19.3115	3.06	12.7724	3.06	12.485	3.06	8.71545	3.06	8.42694	3.06	4.71545	3.06	4.42694	3.06	0.54833	3.06	0.46187		3.06	2.46507	4.14259	0.43785	0.15594
					3.1	3.37016	-53.4818									3.08	60.1311	3.08	64.64	3.08	34.0609	3.08	42.6131	3.08	18.4423	3.08	19.3206	3.08	12.7796	3.08	12.4901	3.08	8.72213	3.08	8.43171	3.08	4.72213	3.08	4.43171	3.08	0.55386	3.08	0.46692		3.08	2.47571	4.1412	0.43918	0.15726
					3.12	3.37642	-53.6813									3.1	60.1157	3.1	64.6479	3.1	34.1077	3.1	42.6733	3.1	18.4485	3.1	19.3303	3.1	12.7868	3.1	12.4953	3.1	8.72878	3.1	8.4362	3.1	4.72878	3.1	4.4362	3.1	0.56028	3.1	0.47145		3.1	2.48633	4.13954	0.44089	0.15835
					3.14	3.37969	-54.3121									3.12	60.1017	3.12	64.6538	3.12	34.1598	3.12	42.7281	3.12	18.4538	3.12	19.339	3.12	12.7941	3.12	12.5	3.12	8.73546	3.12	8.44114	3.12	4.73546	3.12	4.44114	3.12	0.56582	3.12	0.47658		3.12	2.49689	4.13765	0.44262	0.15968
					3.16	3.39001	-54.4626									3.14	60.0872	3.14	64.6591	3.14	34.2303	3.14	42.7882	3.14	18.459	3.14	19.348	3.14	12.8015	3.14	12.505	3.14	8.74215	3.14	8.44594	3.14	4.74215	3.14	4.44594	3.14	0.57229	3.14	0.48177		3.14	2.50742	4.13556	0.4445	0.16098
					3.18	3.39149	-54.8245									3.16	60.0697	3.16	64.6668	3.16	34.3154	3.16	42.8457	3.16	18.4639	3.16	19.3564	3.16	12.8083	3.16	12.5099	3.16	8.74882	3.16	8.45047	3.16	4.74882	3.16	4.45047	3.16	0.57824	3.16	0.48716		3.16	2.51794	4.13326	0.44627	0.16208
					3.2	3.39834	-55.0172									3.18	60.0481	3.18	64.6713	3.18	34.4245	3.18	42.9067	3.18	18.4685	3.18	19.3652	3.18	12.8152	3.18	12.5148	3.18	8.75551	3.18	8.45479	3.18	4.75551	3.18	4.45479	3.18	0.58459	3.18	0.49169		3.18	2.52844	4.13083	0.44838	0.16318
					3.22	3.40502	-55.4153									3.2	60.0256	3.2	64.674	3.2	34.5466	3.2	42.9663	3.2	18.4732	3.2	19.3735	3.2	12.8218	3.2	12.5196	3.2	8.76217	3.2	8.45945	3.2	4.76217	3.2	4.45945	3.2	0.59021	3.2	0.49672		3.2	2.53889	4.1284	0.45016	0.16442
					3.24	3.40844	-55.6194									3.22	60.005	3.22	64.6735	3.22	34.6372	3.22	43.0301	3.22	18.4783	3.22	19.3824	3.22	12.8284	3.22	12.5249	3.22	8.76882	3.22	8.46372	3.22	4.76882	3.22	4.46372	3.22	0.59661	3.22	0.50088		3.22	2.54931	4.12596	0.45209	0.16554
					3.26	3.4201	-56.0245									3.24	59.9842	3.24	64.6699	3.24	34.7155	3.24	43.091	3.24	18.483	3.24	19.3914	3.24	12.835	3.24	12.5298	3.24	8.77544	3.24	8.46819	3.24	4.77544	3.24	4.46819	3.24	0.60225	3.24	0.5056		3.24	2.55969	4.12361	0.4542	0.16667
					3.28	3.42578	-56.1541									3.26	59.9615	3.26	64.6656	3.26	34.8159	3.26	43.1455	3.26	18.4879	3.26	19.3996	3.26	12.8417	3.26	12.5342	3.26	8.78204	3.26	8.47215	3.26	4.78204	3.26	4.47215	3.26	0.60866	3.26	0.50963		3.26	2.56995	4.12139	0.45585	0.16807
					3.3	3.4297	-56.8728									3.28	59.9353	3.28	64.6586	3.28	34.9253	3.28	43.1961	3.28	18.4926	3.28	19.4081	3.28	12.8478	3.28	12.5391	3.28	8.78867	3.28	8.47663	3.28	4.78867	3.28	4.47663	3.28	0.61471	3.28	0.51429		3.28	2.58007	4.11936	0.45773	0.16907
					3.32	3.43935	-57.1409									3.3	59.9073	3.3	64.6515	3.3	35.0392	3.3	43.2469	3.3	18.497	3.3	19.416	3.3	12.8547	3.3	12.5436	3.3	8.79531	3.3	8.48107	3.3	4.79531	3.3	4.48107	3.3	0.62064	3.3	0.51845		3.3	2.59006	4.1175	0.4595	0.17034
					3.34	3.44115	-57.3598									3.32	59.8806	3.32	64.6424	3.32	35.1381	3.32	43.2916	3.32	18.5021	3.32	19.4247	3.32	12.8619	3.32	12.5485	3.32	8.80189	3.32	8.48533	3.32	4.80189	3.32	4.48533	3.32	0.62631	3.32	0.52303		3.32	2.59996	4.1159	0.46132	0.17154
					3.36	3.45282	-57.5912									3.34	59.8492	3.34	64.6329	3.34	35.2315	3.34	43.3297	3.34	18.5073	3.34	19.4336	3.34	12.8685	3.34	12.5532	3.34	8.80851	3.34	8.48953	3.34	4.80851	3.34	4.48953	3.34	0.6324	3.34	0.52697		3.34	2.60974	4.1146	0.46313	0.17268
					3.38	3.45592	-58.1539									3.36	59.8158	3.36	64.6218	3.36	35.3197	3.36	43.3699	3.36	18.5132	3.36	19.4424	3.36	12.8749	3.36	12.5581	3.36	8.81509	3.36	8.49401	3.36	4.81509	3.36	4.49401	3.36	0.63772	3.36	0.53173		3.36	2.61939	4.11363	0.46458	0.17376
					3.4	3.45989	-58.279									3.38	59.7826	3.38	64.6113	3.38	35.4012	3.38	43.415	3.38	18.5189	3.38	19.4507	3.38	12.8817	3.38	12.5628	3.38	8.82161	3.38	8.49813	3.38	4.82161	3.38	4.49813	3.38	0.64397	3.38	0.53598		3.38	2.62889	4.11299	0.4659	0.17495
					3.42	3.46551	-58.9342									3.4	59.7528	3.4	64.6005	3.4	35.4827	3.4	43.4649	3.4	18.5251	3.4	19.4592	3.4	12.8885	3.4	12.5678	3.4	8.82816	3.4	8.50278	3.4	4.82816	3.4	4.50278	3.4	0.64951	3.4	0.54101		3.4	2.63817	4.11271	0.46705	0.1761
					3.44	3.47698	-59.0575									3.42	59.7224	3.42	64.589	3.42	35.5541	3.42	43.5162	3.42	18.5311	3.42	19.4672	3.42	12.8948	3.42	12.5725	3.42	8.83471	3.42	8.50742	3.42	4.83471	3.42	4.50742	3.42	0.65593	3.42	0.54603		3.42	2.64724	4.11269	0.46806	0.1772
					3.46	3.47949	-59.4132									3.44	59.6901	3.44	64.5756	3.44	35.6093	3.44	43.5695	3.44	18.5369	3.44	19.4747	3.44	12.902	3.44	12.5771	3.44	8.84124	3.44	8.51166	3.44	4.84124	3.44	4.51166	3.44	0.66185	3.44	0.55149		3.44	2.6561	4.11292	0.4689	0.17844
					3.48	3.4858	-59.6407									3.46	59.6583	3.46	64.5638	3.46	35.657	3.46	43.6327	3.46	18.5422	3.46	19.4826	3.46	12.9096	3.46	12.5817	3.46	8.8478	3.46	8.51607	3.46	4.8478	3.46	4.51607	3.46	0.66822	3.46	0.55646		3.46	2.66474	4.11333	0.4702	0.17978
					3.5	3.48712	-60.2409									3.48	59.6287	3.48	64.5537	3.48	35.6884	3.48	43.6985	3.48	18.5477	3.48	19.4905	3.48	12.9171	3.48	12.5864	3.48	8.85434	3.48	8.52072	3.48	4.85434	3.48	4.52072	3.48	0.67413	3.48	0.56184		3.48	2.67322	4.11394	0.47141	0.1811
					3.52	3.49019	-60.4515									3.5	59.6026	3.5	64.544	3.5	35.7282	3.5	43.7574	3.5	18.5526	3.5	19.4984	3.5	12.9249	3.5	12.5913	3.5	8.86083	3.5	8.52533	3.5	4.86083	3.5	4.52533	3.5	0.68056	3.5	0.56631		3.5	2.68149	4.11477	0.47291	0.18219
					3.54	3.49923	-61.1075									3.52	59.5754	3.52	64.5367	3.52	35.768	3.52	43.8121	3.52	18.5565	3.52	19.5059	3.52	12.9322	3.52	12.5961	3.52	8.86734	3.52	8.52982	3.52	4.86734	3.52	4.52982	3.52	0.68646	3.52	0.5717		3.52	2.68958	4.11566	0.47466	0.18351
					3.56	3.50688	-61.2082									3.54	59.5428	3.54	64.5326	3.54	35.8156	3.54	43.8681	3.54	18.5603	3.54	19.5137	3.54	12.9395	3.54	12.6009	3.54	8.87385	3.54	8.53447	3.54	4.87385	3.54	4.53447	3.54	0.69299	3.54	0.57659		3.54	2.69749	4.11641	0.47668	0.18482
					3.58	3.5096	-61.6411									3.56	59.5151	3.56	64.5303	3.56	35.8596	3.56	43.9241	3.56	18.5639	3.56	19.5209	3.56	12.9462	3.56	12.6058	3.56	8.88034	3.56	8.53848	3.56	4.88034	3.56	4.53848	3.56	0.69931	3.56	0.58186		3.56	2.70517	4.11698	0.47849	0.1859
					3.6	3.51694	-61.913									3.58	59.4897	3.58	64.5226	3.58	35.9001	3.58	43.9773	3.58	18.5674	3.58	19.5276	3.58	12.9535	3.58	12.6105	3.58	8.88685	3.58	8.54302	3.58	4.88685	3.58	4.54302	3.58	0.70529	3.58	0.58675		3.58	2.71266	4.11749	0.48011	0.1872
					3.62	3.51796	-62.1343									3.6	59.4669	3.6	64.5166	3.6	35.9296	3.6	44.0235	3.6	18.5711	3.6	19.534	3.6	12.9609	3.6	12.6152	3.6	8.8933	3.6	8.54706	3.6	4.8933	3.6	4.54706	3.6	0.7113	3.6	0.59173		3.6	2.71992	4.11795	0.48145	0.18855
					3.64	3.52483	-62.5519									3.62	59.447	3.62	64.5096	3.62	35.9533	3.62	44.0717	3.62	18.575	3.62	19.5406	3.62	12.968	3.62	12.6201	3.62	8.89975	3.62	8.55135	3.62	4.89975	3.62	4.55135	3.62	0.71733	3.62	0.59628		3.62	2.72702	4.11807	0.48281	0.18976
					3.66	3.52969	-62.9971									3.64	59.4341	3.64	64.504	3.64	35.9797	3.64	44.1165	3.64	18.5781	3.64	19.5481	3.64	12.9751	3.64	12.625	3.64	8.90618	3.64	8.55546	3.64	4.90618	3.64	4.55546	3.64	0.72297	3.64	0.60104		3.64	2.73397	4.11794	0.485	0.1909
					3.68	3.53399	-63.2702									3.66	59.4195	3.66	64.5002	3.66	36.0089	3.66	44.1602	3.66	18.5815	3.66	19.5552	3.66	12.9822	3.66	12.6298	3.66	8.91251	3.66	8.55966	3.66	4.91251	3.66	4.55966	3.66	0.72923	3.66	0.60519		3.66	2.74056	4.11788	0.48685	0.1923
					3.7	3.53636	-63.9093									3.68	59.3965	3.68	64.4962	3.68	36.0352	3.68	44.2054	3.68	18.5851	3.68	19.5623	3.68	12.9895	3.68	12.6348	3.68	8.91889	3.68	8.56417	3.68	4.91889	3.68	4.56417	3.68	0.73502	3.68	0.61037		3.68	2.74694	4.1181	0.48862	0.19363
					3.72	3.54478	-64.1105									3.7	59.377	3.7	64.4938	3.7	36.0536	3.7	44.2539	3.7	18.5888	3.7	19.569	3.7	12.9969	3.7	12.6395	3.7	8.92529	3.7	8.56897	3.7	4.92529	3.7	4.56897	3.7	0.74087	3.7	0.61492		3.7	2.75322	4.11871	0.49011	0.19503
					3.74	3.54916	-64.1903									3.72	59.3632	3.72	64.4933	3.72	36.0758	3.72	44.305	3.72	18.5931	3.72	19.5758	3.72	13.0044	3.72	12.6443	3.72	8.93172	3.72	8.57309	3.72	4.93172	3.72	4.57309	3.72	0.74716	3.72	0.62008		3.72	2.75955	4.11972	0.49134	0.19634
					3.76	3.55829	-64.4406									3.74	59.347	3.74	64.4937	3.74	36.105	3.74	44.353	3.74	18.5979	3.74	19.5827	3.74	13.0108	3.74	12.6491	3.74	8.93817	3.74	8.57769	3.74	4.93817	3.74	4.57769	3.74	0.75292	3.74	0.62526		3.74	2.76592	4.12117	0.4924	0.1974
					3.78	3.56104	-64.8853									3.76	59.3326	3.76	64.4917	3.76	36.1365	3.76	44.4005	3.76	18.6029	3.76	19.5899	3.76	13.0182	3.76	12.6538	3.76	8.94459	3.76	8.58191	3.76	4.94459	3.76	4.58191	3.76	0.75864	3.76	0.63084		3.76	2.77241	4.12304	0.49348	0.19869
					3.8	3.56596	-65.1413									3.78	59.3231	3.78	64.4909	3.78	36.172	3.78	44.4494	3.78	18.6075	3.78	19.5976	3.78	13.0257	3.78	12.6584	3.78	8.95095	3.78	8.58649	3.78	4.95095	3.78	4.58649	3.78	0.76485	3.78	0.63573		3.78	2.77908	4.12542	0.49509	0.1998
					3.82	3.56842	-65.7142									3.8	59.3156	3.8	64.4906	3.8	36.2107	3.8	44.5048	3.8	18.613	3.8	19.6059	3.8	13.033	3.8	12.6632	3.8	8.95734	3.8	8.59085	3.8	4.95734	3.8	4.59085	3.8	0.77078	3.8	0.64113		3.8	2.78593	4.12845	0.49641	0.20104
					3.84	3.57276	-66.047									3.82	59.307	3.82	64.4913	3.82	36.2475	3.82	44.5638	3.82	18.6191	3.82	19.614	3.82	13.0403	3.82	12.6682	3.82	8.96372	3.82	8.59556	3.82	4.96372	3.82	4.59556	3.82	0.77713	3.82	0.64637		3.82	2.79299	4.13215	0.49746	0.2023
					3.86	3.57759	-66.7544									3.84	59.2976	3.84	64.4932	3.84	36.2859	3.84	44.6253	3.84	18.6246	3.84	19.6218	3.84	13.048	3.84	12.673	3.84	8.97006	3.84	8.59984	3.84	4.97006	3.84	4.59984	3.84	0.78352	3.84	0.65176		3.84	2.8001	4.13651	0.49855	0.2037
					3.88	3.58536	-67.0065									3.86	59.2903	3.86	64.4992	3.86	36.3247	3.86	44.6906	3.86	18.6306	3.86	19.6293	3.86	13.0556	3.86	12.6775	3.86	8.97638	3.86	8.60464	3.86	4.97638	3.86	4.60464	3.86	0.78938	3.86	0.65686		3.86	2.80738	4.1416	0.49934	0.20505
					3.9	3.58797	-67.2332									3.88	59.2801	3.88	64.5071	3.88	36.3644	3.88	44.7539	3.88	18.6368	3.88	19.6362	3.88	13.0624	3.88	12.6823	3.88	8.9827	3.88	8.60881	3.88	4.9827	3.88	4.60881	3.88	0.79569	3.88	0.66104		3.88	2.81494	4.14742	0.4997	0.20601
					3.92	3.59303	-67.3559									3.9	59.2668	3.9	64.5134	3.9	36.4058	3.9	44.8156	3.9	18.6433	3.9	19.6432	3.9	13.0695	3.9	12.6873	3.9	8.98899	3.9	8.61355	3.9	4.98899	3.9	4.61355	3.9	0.80161	3.9	0.66523		3.9	2.82284	4.15415	0.49999	0.20704
					3.94	3.59658	-67.5421									3.92	59.2461	3.92	64.5201	3.92	36.449	3.92	44.8737	3.92	18.649	3.92	19.6497	3.92	13.0764	3.92	12.692	3.92	8.99529	3.92	8.61775	3.92	4.99529	3.92	4.61775	3.92	0.80763	3.92	0.66982		3.92	2.83103	4.16169	0.50033	0.20822
					3.96	3.60632	-67.982									3.94	59.2242	3.94	64.5245	3.94	36.4916	3.94	44.9316	3.94	18.6548	3.94	19.6565	3.94	13.0835	3.94	12.697	3.94	9.00156	3.94	8.62261	3.94	5.00156	3.94	4.62261	3.94	0.81376	3.94	0.67412		3.94	2.83933	4.16996	0.50082	0.2093
					3.98	3.60917	-68.3633									3.96	59.2074	3.96	64.5269	3.96	36.5284	3.96	44.985	3.96	18.6602	3.96	19.6632	3.96	13.0903	3.96	12.7022	3.96	9.00785	3.96	8.6269	3.96	5.00785	3.96	4.6269	3.96	0.82021	3.96	0.679		3.96	2.84767	4.17888	0.50146	0.21032
					4	3.60822	-68.5844									3.98	59.1936	3.98	64.53	3.98	36.5641	3.98	45.0364	3.98	18.6658	3.98	19.6698	3.98	13.097	3.98	12.7071	3.98	9.01411	3.98	8.63169	3.98	5.01411	3.98	4.63169	3.98	0.82581	3.98	0.6839		3.98	2.85611	4.18822	0.50203	0.21149
					4.02	3.61176	-69.0806									4	59.1786	4	64.5365	4	36.5996	4	45.0861	4	18.6711	4	19.6769	4	13.1039	4	12.7121	4	9.02037	4	8.63577	4	5.02037	4	4.63577	4	0.83204	4	0.68845		4	2.86455	4.19766	0.50293	0.21272
					4.04	3.61796	-69.5073									4.02	59.1662	4.02	64.5409	4.02	36.6356	4.02	45.142	4.02	18.6758	4.02	19.6839	4.02	13.11	4.02	12.7171	4.02	9.02659	4.02	8.64062	4.02	5.02659	4.02	4.64062	4.02	0.8376	4.02	0.69323		4.02	2.87299	4.20698	0.50402	0.21367
					4.06	3.62228	-69.7454									4.04	59.1591	4.04	64.545	4.04	36.6715	4.04	45.1952	4.04	18.6802	4.04	19.691	4.04	13.1164	4.04	12.7221	4.04	9.03283	4.04	8.64484	4.04	5.03283	4.04	4.64484	4.04	0.84375	4.04	0.6979		4.04	2.88119	4.21642	0.50543	0.21477
					4.08	3.62622	-70.205									4.06	59.1443	4.06	64.5479	4.06	36.7043	4.06	45.2435	4.06	18.6844	4.06	19.6975	4.06	13.1221	4.06	12.7265	4.06	9.03901	4.06	8.64961	4.06	5.03901	4.06	4.64961	4.06	0.84963	4.06	0.70297		4.06	2.88915	4.22601	0.50652	0.2159
					4.1	3.62968	-70.5432									4.08	59.1282	4.08	64.5483	4.08	36.738	4.08	45.2905	4.08	18.6888	4.08	19.704	4.08	13.1284	4.08	12.7313	4.08	9.04517	4.08	8.65404	4.08	5.04517	4.08	4.65404	4.08	0.85557	4.08	0.70839		4.08	2.8971	4.2354	0.50762	0.21694
					4.12	3.63808	-70.803									4.1	59.1209	4.1	64.5466	4.1	36.7652	4.1	45.3339	4.1	18.6931	4.1	19.7105	4.1	13.1349	4.1	12.7362	4.1	9.0513	4.1	8.65891	4.1	5.0513	4.1	4.65891	4.1	0.86176	4.1	0.71345		4.1	2.90511	4.24431	0.50867	0.21783
					4.14	3.63878	-71.2513									4.12	59.1159	4.12	64.5424	4.12	36.8028	4.12	45.378	4.12	18.698	4.12	19.717	4.12	13.1422	4.12	12.7407	4.12	9.05741	4.12	8.66319	4.12	5.05741	4.12	4.66319	4.12	0.86822	4.12	0.71911		4.12	2.9132	4.25252	0.50951	0.21907
					4.16	3.64136	-71.4087									4.14	59.1098	4.14	64.534	4.14	36.8408	4.14	45.4159	4.14	18.7029	4.14	19.7236	4.14	13.1492	4.14	12.7454	4.14	9.06347	4.14	8.6681	4.14	5.06347	4.14	4.6681	4.14	0.87369	4.14	0.7247		4.14	2.92132	4.26003	0.51031	0.22035
					4.18	3.64795	-71.9606									4.16	59.1046	4.16	64.5236	4.16	36.8822	4.16	45.4536	4.16	18.7072	4.16	19.73	4.16	13.157	4.16	12.7499	4.16	9.06954	4.16	8.6724	4.16	5.06954	4.16	4.6724	4.16	0.87998	4.16	0.72927		4.16	2.92952	4.26676	0.51141	0.22177
					4.2	3.65541	-72.3168									4.18	59.1021	4.18	64.5155	4.18	36.926	4.18	45.4889	4.18	18.7112	4.18	19.7369	4.18	13.1646	4.18	12.7544	4.18	9.07557	4.18	8.67728	4.18	5.07557	4.18	4.67728	4.18	0.8858	4.18	0.73392		4.18	2.93776	4.2727	0.51285	0.22319
					4.22	3.65807	-72.3287									4.2	59.0985	4.2	64.5089	4.2	36.9762	4.2	45.5277	4.2	18.7156	4.2	19.7433	4.2	13.172	4.2	12.7588	4.2	9.0816	4.2	8.68162	4.2	5.0816	4.2	4.68162	4.2	0.89213	4.2	0.73885		4.2	2.946	4.27788	0.51384	0.22452
					4.24	3.66143	-72.8427									4.22	59.0949	4.22	64.5017	4.22	37.0257	4.22	45.5677	4.22	18.7201	4.22	19.7499	4.22	13.1796	4.22	12.7635	4.22	9.08759	4.22	8.68669	4.22	5.08759	4.22	4.68669	4.22	0.89804	4.22	0.74404		4.22	2.95415	4.28229	0.51494	0.22584
					4.26	3.66687	-73.5617									4.24	59.0872	4.24	64.4939	4.24	37.0707	4.24	45.6078	4.24	18.7247	4.24	19.756	4.24	13.1874	4.24	12.7678	4.24	9.0936	4.24	8.69132	4.24	5.0936	4.24	4.69132	4.24	0.90448	4.24	0.74883		4.24	2.96223	4.28598	0.51567	0.22703
					4.28	3.6684	-73.7356									4.26	59.0788	4.26	64.4852	4.26	37.1171	4.26	45.6523	4.26	18.7297	4.26	19.763	4.26	13.1953	4.26	12.7726	4.26	9.09956	4.26	8.69601	4.26	5.09956	4.26	4.69601	4.26	0.91002	4.26	0.75369		4.26	2.97038	4.28907	0.5166	0.22819
					4.3	3.6716	-73.8465									4.28	59.0689	4.28	64.4706	4.28	37.1644	4.28	45.6934	4.28	18.7345	4.28	19.7699	4.28	13.2029	4.28	12.7777	4.28	9.10553	4.28	8.70025	4.28	5.10553	4.28	4.70025	4.28	0.91645	4.28	0.75768		4.28	2.97862	4.2918	0.5177	0.22925
					4.32	3.67437	-74.2093									4.3	59.0553	4.3	64.461	4.3	37.2133	4.3	45.7308	4.3	18.7403	4.3	19.7775	4.3	13.2107	4.3	12.7828	4.3	9.11147	4.3	8.70507	4.3	5.11147	4.3	4.70507	4.3	0.92198	4.3	0.76258		4.3	2.98689	4.29446	0.51859	0.2304
					4.34	3.67867	-74.312									4.32	59.0404	4.32	64.4512	4.32	37.2597	4.32	45.7691	4.32	18.746	4.32	19.7852	4.32	13.2182	4.32	12.7878	4.32	9.1174	4.32	8.70922	4.32	5.1174	4.32	4.70922	4.32	0.9284	4.32	0.76693		4.32	2.99504	4.29693	0.51963	0.23164
					4.36	3.68248	-75.0739									4.34	59.0255	4.34	64.4496	4.34	37.3045	4.34	45.8142	4.34	18.7519	4.34	19.7938	4.34	13.2252	4.34	12.7931	4.34	9.1233	4.34	8.71407	4.34	5.1233	4.34	4.71407	4.34	0.93436	4.34	0.77172		4.34	3.003	4.29919	0.52097	0.23261
					4.38	3.68414	-75.2707									4.36	59.008	4.36	64.4562	4.36	37.3406	4.36	45.8551	4.36	18.7578	4.36	19.8025	4.36	13.2321	4.36	12.7983	4.36	9.12915	4.36	8.71828	4.36	5.12915	4.36	4.71828	4.36	0.94088	4.36	0.77645		4.36	3.01092	4.3012	0.52237	0.2336
					4.4	3.68775	-75.6622									4.38	58.9901	4.38	64.4638	4.38	37.3719	4.38	45.8921	4.38	18.7631	4.38	19.8102	4.38	13.239	4.38	12.8031	4.38	9.13497	4.38	8.72308	4.38	5.13497	4.38	4.72308	4.38	0.94687	4.38	0.78156		4.38	3.01884	4.30302	0.52352	0.23469
					4.42	3.69245	-75.9595									4.4	58.9718	4.4	64.4802	4.4	37.4009	4.4	45.9332	4.4	18.7681	4.4	19.818	4.4	13.2462	4.4	12.808	4.4	9.14081	4.4	8.72741	4.4	5.14081	4.4	4.72741	4.4	0.95322	4.4	0.78615		4.4	3.02668	4.30458	0.52495	0.23573
					4.44	3.69379	-76.5023									4.42	58.9557	4.42	64.4965	4.42	37.4223	4.42	45.9734	4.42	18.7722	4.42	19.825	4.42	13.2528	4.42	12.8129	4.42	9.14662	4.42	8.73208	4.42	5.14662	4.42	4.73208	4.42	0.9587	4.42	0.79129		4.42	3.03435	4.30596	0.52639	0.23645
					4.46	3.69644	-76.6822									4.44	58.9407	4.44	64.5225	4.44	37.4371	4.44	46.0097	4.44	18.7766	4.44	19.8329	4.44	13.2592	4.44	12.8176	4.44	9.15242	4.44	8.73621	4.44	5.15242	4.44	4.73621	4.44	0.96496	4.44	0.79611		4.44	3.04174	4.30716	0.52813	0.23732
					4.48	3.70312	-76.9466									4.46	58.9249	4.46	64.5898	4.46	37.4505	4.46	46.0444	4.46	18.781	4.46	19.8408	4.46	13.2653	4.46	12.8222	4.46	9.15817	4.46	8.74088	4.46	5.15817	4.46	4.74088	4.46	0.97031	4.46	0.80138		4.46	3.04888	4.30808	0.5299	0.23835
					4.5	3.70751	-77.1413									4.48	58.9113	4.48	64.6425	4.48	37.4675	4.48	46.0748	4.48	18.7861	4.48	19.8488	4.48	13.2721	4.48	12.8268	4.48	9.16389	4.48	8.7449	4.48	5.16389	4.48	4.7449	4.48	0.97658	4.48	0.8059		4.48	3.05579	4.30873	0.53137	0.23946
					4.52	3.71348	-77.7805									4.5	58.8961	4.5	64.6782	4.5	37.4819	4.5	46.1052	4.5	18.7911	4.5	19.8564	4.5	13.2787	4.5	12.8314	4.5	9.16962	4.5	8.74961	4.5	5.16962	4.5	4.74961	4.5	0.98244	4.5	0.81065		4.5	3.06247	4.30909	0.53268	0.24044
					4.54	3.71448	-77.939									4.52	58.8776	4.52	64.6885	4.52	37.5013	4.52	46.1388	4.52	18.7956	4.52	19.8631	4.52	13.2854	4.52	12.8356	4.52	9.17537	4.52	8.75423	4.52	5.17537	4.52	4.75423	4.52	0.98889	4.52	0.81533		4.52	3.06892	4.30932	0.53377	0.24166
					4.56	3.71496	-78.5143									4.54	58.8578	4.54	64.6967	4.54	37.5205	4.54	46.1772	4.54	18.7997	4.54	19.87	4.54	13.2915	4.54	12.84	4.54	9.18108	4.54	8.75866	4.54	5.18108	4.54	4.75866	4.54	0.9948	4.54	0.82012		4.54	3.07519	4.30935	0.53515	0.24267
					4.58	3.72502	-78.6649									4.56	58.8381	4.56	64.6967	4.56	37.5416	4.56	46.2172	4.56	18.8034	4.56	19.8761	4.56	13.2981	4.56	12.844	4.56	9.1868	4.56	8.76289	4.56	5.1868	4.56	4.76289	4.56	1.00112	4.56	0.8242		4.56	3.08132	4.30899	0.53638	0.24385
					4.6	3.72913	-78.8917									4.58	58.82	4.58	64.6971	4.58	37.5667	4.58	46.2591	4.58	18.8069	4.58	19.8828	4.58	13.3049	4.58	12.8484	4.58	9.19247	4.58	8.76739	4.58	5.19247	4.58	4.76739	4.58	1.00655	4.58	0.82902		4.58	3.08729	4.30814	0.53798	0.24496
					4.62	3.73493	-79.1111									4.6	58.7994	4.6	64.6936	4.6	37.5968	4.6	46.2989	4.6	18.8104	4.6	19.8895	4.6	13.3115	4.6	12.8527	4.6	9.19809	4.6	8.77143	4.6	5.19809	4.6	4.77143	4.6	1.01286	4.6	0.83325		4.6	3.09321	4.3068	0.5395	0.24599
					4.64	3.73792	-79.8378									4.62	58.7769	4.62	64.6888	4.62	37.6256	4.62	46.3372	4.62	18.8144	4.62	19.8962	4.62	13.3184	4.62	12.8574	4.62	9.20374	4.62	8.7759	4.62	5.20374	4.62	4.7759	4.62	1.01827	4.62	0.83807		4.62	3.09904	4.30506	0.54088	0.24708
					4.66	3.73567	-79.9336									4.64	58.7561	4.64	64.7105	4.64	37.6563	4.64	46.3755	4.64	18.8188	4.64	19.9027	4.64	13.3251	4.64	12.862	4.64	9.20939	4.64	8.78032	4.64	5.20939	4.64	4.78032	4.64	1.0246	4.64	0.84266		4.64	3.10469	4.30301	0.54195	0.24818
					4.68	3.73687	-80.5977									4.66	58.7412	4.66	64.7146	4.66	37.6919	4.66	46.4164	4.66	18.8232	4.66	19.9098	4.66	13.3318	4.66	12.8668	4.66	9.21499	4.66	8.78438	4.66	5.21499	4.66	4.78438	4.66	1.03057	4.66	0.84779		4.66	3.11006	4.30069	0.54327	0.24933
					4.7	3.74084	-80.8741									4.68	58.7264	4.68	64.6992	4.68	37.7326	4.68	46.4566	4.68	18.8276	4.68	19.9166	4.68	13.3378	4.68	12.8716	4.68	9.22059	4.68	8.78853	4.68	5.22059	4.68	4.78853	4.68	1.03671	4.68	0.85219		4.68	3.11519	4.29822	0.5445	0.2502
					4.72	3.7432	-81.4328									4.7	58.7078	4.7	64.6549	4.7	37.7791	4.7	46.492	4.7	18.832	4.7	19.9229	4.7	13.3443	4.7	12.8762	4.7	9.22617	4.7	8.79279	4.7	5.22617	4.7	4.79279	4.7	1.04226	4.7	0.857		4.7	3.12012	4.29568	0.54541	0.25118
					4.74	3.74546	-81.7019									4.72	58.6896	4.72	64.6141	4.72	37.8311	4.72	46.5287	4.72	18.8359	4.72	19.9297	4.72	13.3511	4.72	12.8807	4.72	9.23175	4.72	8.79697	4.72	5.23175	4.72	4.79697	4.72	1.04842	4.72	0.86114		4.72	3.12492	4.29315	0.5469	0.25225
					4.76	3.74838	-82.0381									4.74	58.6722	4.74	64.6046	4.74	37.8872	4.74	46.5647	4.74	18.8397	4.74	19.9364	4.74	13.3575	4.74	12.8854	4.74	9.2373	4.74	8.80157	4.74	5.2373	4.74	4.80157	4.74	1.05383	4.74	0.8658		4.74	3.1296	4.29069	0.54836	0.25315
					4.78	3.75317	-82.2994									4.76	58.6553	4.76	64.6021	4.76	37.9464	4.76	46.5972	4.76	18.8435	4.76	19.9428	4.76	13.3642	4.76	12.89	4.76	9.24278	4.76	8.80588	4.76	5.24278	4.76	4.80588	4.76	1.06014	4.76	0.86972		4.76	3.13419	4.28847	0.54968	0.25404
					4.8	3.75442	-82.7148									4.78	58.6379	4.78	64.5693	4.78	38.0032	4.78	46.6266	4.78	18.8468	4.78	19.9486	4.78	13.3704	4.78	12.8944	4.78	9.24831	4.78	8.81066	4.78	5.24831	4.78	4.81066	4.78	1.06563	4.78	0.87435		4.78	3.13864	4.28666	0.55091	0.2551
					4.82	3.75706	-82.8873									4.8	58.6226	4.8	64.5586	4.8	38.0519	4.8	46.6561	4.8	18.8504	4.8	19.9545	4.8	13.3765	4.8	12.8988	4.8	9.25382	4.8	8.81529	4.8	5.25382	4.8	4.81529	4.8	1.07146	4.8	0.87843		4.8	3.14288	4.28528	0.55208	0.25608
					4.84	3.7628	-83.4955									4.82	58.6077	4.82	64.5626	4.82	38.0906	4.82	46.6737	4.82	18.8534	4.82	19.9597	4.82	13.3822	4.82	12.9033	4.82	9.25932	4.82	8.81944	4.82	5.25932	4.82	4.81944	4.82	1.07726	4.82	0.88322		4.82	3.14678	4.28443	0.55312	0.2569
					4.86	3.76442	-83.7672									4.84	58.5934	4.84	64.6135	4.84	38.1249	4.84	46.6899	4.84	18.8572	4.84	19.9657	4.84	13.3884	4.84	12.9072	4.84	9.26481	4.84	8.82359	4.84	5.26481	4.84	4.82359	4.84	1.08331	4.84	0.88764		4.84	3.15033	4.28419	0.55428	0.25807
					4.88	3.76729	-83.9882									4.86	58.5772	4.86	64.6696	4.86	38.1564	4.86	46.7041	4.86	18.8611	4.86	19.9716	4.86	13.394	4.86	12.9116	4.86	9.27027	4.86	8.82761	4.86	5.27027	4.86	4.82761	4.86	1.08885	4.86	0.89241		4.86	3.15346	4.28463	0.55523	0.25902
					4.9	3.77591	-84.1728									4.88	58.5583	4.88	64.6778	4.88	38.1904	4.88	46.7207	4.88	18.8653	4.88	19.9773	4.88	13.4004	4.88	12.916	4.88	9.27564	4.88	8.83141	4.88	5.27564	4.88	4.83141	4.88	1.09507	4.88	0.89659		4.88	3.15622	4.2859	0.55599	0.26009
					4.92	3.77588	-84.5411									4.9	58.5368	4.9	64.6703	4.9	38.2252	4.9	46.7501	4.9	18.8694	4.9	19.9833	4.9	13.4067	4.9	12.9208	4.9	9.28107	4.9	8.83566	4.9	5.28107	4.9	4.83566	4.9	1.10058	4.9	0.90168		4.9	3.15862	4.28803	0.55695	0.26088
					4.94	3.77592	-84.8307									4.92	58.5133	4.92	64.6559	4.92	38.2574	4.92	46.7871	4.92	18.8739	4.92	19.9893	4.92	13.4129	4.92	12.9254	4.92	9.28646	4.92	8.83997	4.92	5.28646	4.92	4.83997	4.92	1.107	4.92	0.9064		4.92	3.16071	4.291	0.55769	0.26196
					4.96	3.78318	-85.5042									4.94	58.4914	4.94	64.6503	4.94	38.2902	4.94	46.8251	4.94	18.8787	4.94	19.9959	4.94	13.4191	4.94	12.9302	4.94	9.29183	4.94	8.84358	4.94	5.29183	4.94	4.84358	4.94	1.11328	4.94	0.91169		4.94	3.16243	4.29448	0.5586	0.26296
					4.98	3.78491	-85.6286									4.96	58.468	4.96	64.638	4.96	38.3196	4.96	46.8601	4.96	18.8836	4.96	20.0024	4.96	13.4256	4.96	12.9346	4.96	9.29722	4.96	8.84773	4.96	5.29722	4.96	4.84773	4.96	1.11902	4.96	0.91666		4.96	3.16379	4.29832	0.55938	0.26412
					5	3.78635	-86.165									4.98	58.4422	4.98	64.6255	4.98	38.3474	4.98	46.8962	4.98	18.8887	4.98	20.009	4.98	13.4323	4.98	12.9391	4.98	9.30258	4.98	8.85156	4.98	5.30258	4.98	4.85156	4.98	1.12459	4.98	0.92167		4.98	3.16483	4.30251	0.56015	0.26527
					5.02	3.78733	-86.4912									5	58.4138	5	64.6143	5	38.3715	5	46.9307	5	18.8941	5	20.0157	5	13.4385	5	12.9437	5	9.30788	5	8.85547	5	5.30788	5	4.85547	5	1.13062	5	0.92632		5	3.16554	4.30695	0.56079	0.2662
					5.04	3.7868	-86.658									5.02	58.3867	5.02	64.6099	5.02	38.3941	5.02	46.9639	5.02	18.8997	5.02	20.0222	5.02	13.4452	5.02	12.9482	5.02	9.31319	5.02	8.85956	5.02	5.31319	5.02	4.85956	5.02	1.13621	5.02	0.93167		5.02	3.1658	4.31154	0.56124	0.26732
					5.06	3.7953	-86.8456									5.04	58.3652	5.04	64.6117	5.04	38.4185	5.04	47.0037	5.04	18.9051	5.04	20.029	5.04	13.4516	5.04	12.9526	5.04	9.31843	5.04	8.86378	5.04	5.31843	5.04	4.86378	5.04	1.14228	5.04	0.93656		5.04	3.1655	4.31617	0.56193	0.26829
					5.08	3.79797	-87.3669									5.06	58.3449	5.06	64.5777	5.06	38.4416	5.06	47.0453	5.06	18.9109	5.06	20.036	5.06	13.458	5.06	12.9572	5.06	9.32371	5.06	8.86761	5.06	5.32371	5.06	4.86761	5.06	1.14825	5.06	0.94162		5.06	3.16465	4.32081	0.56256	0.26929
					5.1	3.8004	-87.5863									5.08	58.3205	5.08	64.534	5.08	38.4654	5.08	47.0794	5.08	18.9163	5.08	20.0426	5.08	13.4642	5.08	12.9619	5.08	9.32895	5.08	8.87215	5.08	5.32895	5.08	4.87215	5.08	1.15342	5.08	0.94626		5.08	3.16332	4.32539	0.56318	0.27014
					5.12	3.79974	-87.9972									5.1	58.2972	5.1	64.4846	5.1	38.493	5.1	47.1073	5.1	18.9209	5.1	20.0487	5.1	13.4706	5.1	12.9664	5.1	9.3342	5.1	8.87634	5.1	5.3342	5.1	4.87634	5.1	1.15888	5.1	0.9509		5.1	3.16147	4.32986	0.56389	0.27111
					5.14	3.80187	-88.1247									5.12	58.2798	5.12	64.4672	5.12	38.5259	5.12	47.1382	5.12	18.926	5.12	20.055	5.12	13.477	5.12	12.9708	5.12	9.33945	5.12	8.88092	5.12	5.33945	5.12	4.88092	5.12	1.16406	5.12	0.95507		5.12	3.15918	4.33421	0.56451	0.27208
					5.16	3.80288	-88.3392									5.14	58.2634	5.14	64.4587	5.14	38.5561	5.14	47.1667	5.14	18.9314	5.14	20.0613	5.14	13.4823	5.14	12.9751	5.14	9.34468	5.14	8.88537	5.14	5.34468	5.14	4.88537	5.14	1.16937	5.14	0.95956		5.14	3.15645	4.33847	0.56496	0.27276
					5.18	3.80629	-88.7925									5.16	58.2465	5.16	64.4307	5.16	38.5926	5.16	47.1979	5.16	18.9365	5.16	20.0673	5.16	13.4882	5.16	12.9795	5.16	9.34983	5.16	8.89008	5.16	5.34983	5.16	4.89008	5.16	1.17479	5.16	0.96347		5.16	3.15333	4.34274	0.56542	0.27366
					5.2	3.80799	-89.3919									5.18	58.2312	5.18	64.3885	5.18	38.6364	5.18	47.2308	5.18	18.9408	5.18	20.0728	5.18	13.4939	5.18	12.9833	5.18	9.35502	5.18	8.89448	5.18	5.35502	5.18	4.89448	5.18	1.17995	5.18	0.96813		5.18	3.1499	4.3471	0.56597	0.27468
					5.22	3.81162	-89.7038									5.2	58.216	5.2	64.3868	5.2	38.6683	5.2	47.2596	5.2	18.9451	5.2	20.0779	5.2	13.4997	5.2	12.9875	5.2	9.36018	5.2	8.89897	5.2	5.36018	5.2	4.89897	5.2	1.18577	5.2	0.9724		5.2	3.14617	4.3516	0.56639	0.27561
					5.24	3.81719	-90.1389									5.22	58.2007	5.22	64.3987	5.22	38.6954	5.22	47.2799	5.22	18.9489	5.22	20.0821	5.22	13.5054	5.22	12.9921	5.22	9.36534	5.22	8.90274	5.22	5.36534	5.22	4.90274	5.22	1.19158	5.22	0.9772		5.22	3.14228	4.35643	0.56663	0.27628
					5.26	3.81994	-90.1769									5.24	58.1849	5.24	64.4242	5.24	38.7201	5.24	47.3047	5.24	18.9526	5.24	20.0872	5.24	13.5111	5.24	12.9962	5.24	9.37048	5.24	8.90701	5.24	5.37048	5.24	4.90701	5.24	1.19687	5.24	0.98196		5.24	3.13833	4.36169	0.56727	0.27722
					5.28	3.82082	-91.1803									5.26	58.1674	5.26	64.4278	5.26	38.7405	5.26	47.3313	5.26	18.9564	5.26	20.0922	5.26	13.517	5.26	13.0008	5.26	9.37563	5.26	8.91067	5.26	5.37563	5.26	4.91067	5.26	1.20241	5.26	0.98673		5.26	3.13446	4.36746	0.56788	0.2781
					5.3	3.82832	-91.2963									5.28	58.1498	5.28	64.4258	5.28	38.7748	5.28	47.3701	5.28	18.9603	5.28	20.0974	5.28	13.5233	5.28	13.0053	5.28	9.38074	5.28	8.91481	5.28	5.38074	5.28	4.91481	5.28	1.20786	5.28	0.99128		5.28	3.13103	4.37377	0.56855	0.27904
					5.32	3.8311	-91.6144									5.3	58.134	5.3	64.4196	5.3	38.8015	5.3	47.4085	5.3	18.964	5.3	20.1027	5.3	13.5294	5.3	13.0098	5.3	9.38586	5.3	8.91876	5.3	5.38586	5.3	4.91876	5.3	1.21331	5.3	0.99572		5.3	3.12801	4.38046	0.56933	0.27988
					5.34	3.83273	-91.6024									5.32	58.115	5.32	64.4105	5.32	38.8265	5.32	47.441	5.32	18.9678	5.32	20.1079	5.32	13.5349	5.32	13.014	5.32	9.39095	5.32	8.92305	5.32	5.39095	5.32	4.92305	5.32	1.21906	5.32	0.99981		5.32	3.12542	4.38743	0.57008	0.2807
					5.36	3.83413	-92.2381									5.34	58.0965	5.34	64.3915	5.34	38.8395	5.34	47.4733	5.34	18.9715	5.34	20.1136	5.34	13.5413	5.34	13.0186	5.34	9.39603	5.34	8.92677	5.34	5.39603	5.34	4.92677	5.34	1.22486	5.34	1.00454		5.34	3.12317	4.39465	0.57106	0.28164
					5.38	3.83846	-92.6561									5.36	58.0765	5.36	64.3655	5.36	38.8344	5.36	47.5021	5.36	18.9752	5.36	20.1192	5.36	13.5476	5.36	13.0229	5.36	9.40108	5.36	8.93093	5.36	5.40108	5.36	4.93093	5.36	1.22979	5.36	1.00924		5.36	3.12134	4.40226	0.57198	0.28255
					5.4	3.84159	-93.2349									5.38	58.0566	5.38	64.323	5.38	38.8203	5.38	47.5353	5.38	18.9792	5.38	20.1244	5.38	13.5541	5.38	13.0272	5.38	9.40613	5.38	8.93449	5.38	5.40613	5.38	4.93449	5.38	1.23531	5.38	1.01371		5.38	3.11993	4.41031	0.57262	0.28359
					5.42	3.84084	-93.3351									5.4	58.0407	5.4	64.2631	5.4	38.797	5.4	47.5655	5.4	18.9829	5.4	20.1298	5.4	13.5604	5.4	13.0318	5.4	9.41115	5.4	8.9386	5.4	5.41115	5.4	4.9386	5.4	1.24056	5.4	1.01835		5.4	3.1189	4.41875	0.57343	0.2845
					5.44	3.83879	-93.7638									5.42	58.0245	5.42	64.216	5.42	38.7707	5.42	47.5909	5.42	18.9862	5.42	20.1353	5.42	13.5668	5.42	13.0362	5.42	9.41618	5.42	8.94245	5.42	5.41618	5.42	4.94245	5.42	1.24612	5.42	1.0226		5.42	3.1182	4.42744	0.57456	0.28546
					5.46	3.84452	-94.1957									5.44	58.0102	5.44	64.1888	5.44	38.7407	5.44	47.6168	5.44	18.9895	5.44	20.141	5.44	13.5729	5.44	13.0407	5.44	9.42116	5.44	8.94676	5.44	5.42116	5.44	4.94676	5.44	1.25141	5.44	1.0266		5.44	3.11775	4.43639	0.57574	0.28638
					5.48	3.85022	-94.3789									5.46	57.9927	5.46	64.1864	5.46	38.7047	5.46	47.6412	5.46	18.9932	5.46	20.1463	5.46	13.5784	5.46	13.0452	5.46	9.42615	5.46	8.95074	5.46	5.42615	5.46	4.95074	5.46	1.2571	5.46	1.03066		5.46	3.11768	4.44558	0.57655	0.28702
					5.5	3.85387	-94.5645									5.48	57.975	5.48	64.1814	5.48	38.667	5.48	47.6629	5.48	18.9969	5.48	20.1516	5.48	13.5844	5.48	13.0497	5.48	9.4311	5.48	8.95519	5.48	5.4311	5.48	4.95519	5.48	1.26195	5.48	1.0348		5.48	3.11788	4.45493	0.57732	0.28772
					5.52	3.85248	-94.9308									5.5	57.9594	5.5	64.1749	5.5	38.6365	5.5	47.6896	5.5	19.0001	5.5	20.1557	5.5	13.5902	5.5	13.0538	5.5	9.43606	5.5	8.95912	5.5	5.43606	5.5	4.95912	5.5	1.26755	5.5	1.0385		5.5	3.11827	4.46459	0.57785	0.28831
					5.54	3.85443	-95									5.52	57.945	5.52	64.168	5.52	38.6142	5.52	47.7191	5.52	19.0038	5.52	20.1613	5.52	13.596	5.52	13.0582	5.52	9.44099	5.52	8.96343	5.52	5.44099	5.52	4.96343	5.52	1.27243	5.52	1.04256		5.52	3.11872	4.47426	0.57878	0.28898
					5.56	3.85537	-96.0637									5.54	57.9282	5.54	64.1608	5.54	38.5958	5.54	47.7463	5.54	19.0075	5.54	20.1674	5.54	13.6014	5.54	13.0624	5.54	9.44594	5.54	8.9676	5.54	5.44594	5.54	4.9676	5.54	1.27805	5.54	1.04654		5.54	3.11916	4.48383	0.57992	0.28962
					5.58	3.85928	-96.2427									5.56	57.9121	5.56	64.155	5.56	38.5952	5.56	47.7788	5.56	19.0116	5.56	20.1738	5.56	13.6071	5.56	13.0665	5.56	9.45085	5.56	8.97215	5.56	5.45085	5.56	4.97215	5.56	1.28323	5.56	1.05084		5.56	3.11968	4.49307	0.58108	0.29045
					5.6	3.86166	-96.5346									5.58	57.8986	5.58	64.1559	5.58	38.6079	5.58	47.8102	5.58	19.0158	5.58	20.18	5.58	13.6129	5.58	13.0705	5.58	9.45572	5.58	8.97605	5.58	5.45572	5.58	4.97605	5.58	1.28892	5.58	1.05507		5.58	3.12033	4.50181	0.58211	0.29142
					5.62	3.8624	-96.7661									5.6	57.8823	5.6	64.1611	5.6	38.607	5.6	47.8273	5.6	19.0206	5.6	20.1858	5.6	13.6183	5.6	13.0746	5.6	9.4606	5.6	8.98053	5.6	5.4606	5.6	4.98053	5.6	1.29445	5.6	1.05944		5.6	3.12094	4.50997	0.58264	0.2922
					5.64	3.86234	-97.0644									5.62	57.8659	5.62	64.1647	5.62	38.6162	5.62	47.8423	5.62	19.0254	5.62	20.1917	5.62	13.6238	5.62	13.0788	5.62	9.46548	5.62	8.98466	5.62	5.46548	5.62	4.98466	5.62	1.30023	5.62	1.064		5.62	3.12163	4.51746	0.58315	0.29289
					5.66	3.86794	-97.4401									5.64	57.8508	5.64	64.1678	5.64	38.6312	5.64	47.8602	5.64	19.0295	5.64	20.1979	5.64	13.6291	5.64	13.0825	5.64	9.47034	5.64	8.98897	5.64	5.47034	5.64	4.98897	5.64	1.3053	5.64	1.06888		5.64	3.12242	4.52403	0.58421	0.29373
					5.68	3.87198	-98.0981									5.66	57.8346	5.66	64.1674	5.66	38.6599	5.66	47.883	5.66	19.0341	5.66	20.2044	5.66	13.6348	5.66	13.0866	5.66	9.47521	5.66	8.99273	5.66	5.47521	5.66	4.99273	5.66	1.31067	5.66	1.07347		5.66	3.12353	4.5296	0.58517	0.29458
					5.7	3.87319	-98.2606									5.68	57.8202	5.68	64.1612	5.68	38.7066	5.68	47.904	5.68	19.0385	5.68	20.2101	5.68	13.6406	5.68	13.0907	5.68	9.48004	5.68	8.99695	5.68	5.48004	5.68	4.99695	5.68	1.31524	5.68	1.0781		5.68	3.125	4.53412	0.58577	0.29532
					5.72	3.87286	-98.8087									5.7	57.8048	5.7	64.1516	5.7	38.7533	5.7	47.9141	5.7	19.0433	5.7	20.2154	5.7	13.6464	5.7	13.0947	5.7	9.48483	5.7	9.00073	5.7	5.48483	5.7	5.00073	5.7	1.32026	5.7	1.08216		5.7	3.1266	4.53761	0.58609	0.29618
					5.74	3.87536	-98.9267									5.72	57.786	5.72	64.1334	5.72	38.8007	5.72	47.9252	5.72	19.0481	5.72	20.2208	5.72	13.6521	5.72	13.0987	5.72	9.48963	5.72	9.005	5.72	5.48963	5.72	5.005	5.72	1.32471	5.72	1.08656		5.72	3.1283	4.54022	0.58637	0.29713
					5.76	3.87787	-99.2845									5.74	57.7658	5.74	64.1076	5.74	38.8369	5.74	47.95	5.74	19.0536	5.74	20.2257	5.74	13.6584	5.74	13.1028	5.74	9.49443	5.74	9.00895	5.74	5.49443	5.74	5.00895	5.74	1.3297	5.74	1.09085		5.74	3.13009	4.54204	0.58602	0.2982
					5.78	3.88089	-99.6092									5.76	57.746	5.76	64.0749	5.76	38.8673	5.76	47.9733	5.76	19.0588	5.76	20.2306	5.76	13.6643	5.76	13.1071	5.76	9.49919	5.76	9.01283	5.76	5.49919	5.76	5.01283	5.76	1.33405	5.76	1.09544		5.76	3.132	4.54326	0.58587	0.29919
					5.8	3.88144	-99.8761									5.78	57.731	5.78	64.0332	5.78	38.8966	5.78	47.9928	5.78	19.0632	5.78	20.2355	5.78	13.67	5.78	13.1107	5.78	9.50399	5.78	9.01633	5.78	5.50399	5.78	5.01633	5.78	1.33887	5.78	1.09976		5.78	3.13397	4.5441	0.58616	0.30017
					5.82	3.88175	-100.23									5.8	57.7132	5.8	63.9952	5.8	38.9202	5.8	48.0073	5.8	19.067	5.8	20.2409	5.8	13.6755	5.8	13.1149	5.8	9.50876	5.8	9.0203	5.8	5.50876	5.8	5.0203	5.8	1.34312	5.8	1.10423		5.8	3.13598	4.54471	0.58696	0.3009
					5.84	3.88757	-100.588									5.82	57.6898	5.82	63.9862	5.82	38.9402	5.82	48.0227	5.82	19.0704	5.82	20.2459	5.82	13.6813	5.82	13.1188	5.82	9.51354	5.82	9.02368	5.82	5.51354	5.82	5.02368	5.82	1.34791	5.82	1.10756		5.82	3.13804	4.54522	0.58774	0.30166
					5.86	3.8895	-100.669									5.84	57.6644	5.84	63.9895	5.84	38.9554	5.84	48.0443	5.84	19.0742	5.84	20.2512	5.84	13.6871	5.84	13.1231	5.84	9.51828	5.84	9.02766	5.84	5.51828	5.84	5.02766	5.84	1.35208	5.84	1.1115		5.84	3.14027	4.5459	0.58851	0.3024
					5.88	3.88738	-101.167									5.86	57.6355	5.86	63.9976	5.86	38.9643	5.86	48.0665	5.86	19.0779	5.86	20.2561	5.86	13.6926	5.86	13.1274	5.86	9.52296	5.86	9.03121	5.86	5.52296	5.86	5.03121	5.86	1.35708	5.86	1.11512		5.86	3.14271	4.54697	0.58912	0.30295
					5.9	3.89096	-101.693									5.88	57.6052	5.88	63.991	5.88	38.9619	5.88	48.0886	5.88	19.0814	5.88	20.261	5.88	13.6982	5.88	13.1318	5.88	9.52767	5.88	9.03535	5.88	5.52767	5.88	5.03535	5.88	1.36175	5.88	1.11937		5.88	3.14512	4.54855	0.58979	0.30357
					5.92	3.89383	-101.735									5.9	57.5769	5.9	63.9871	5.9	38.9599	5.9	48.1111	5.9	19.0844	5.9	20.2654	5.9	13.7038	5.9	13.136	5.9	9.53239	5.9	9.03913	5.9	5.53239	5.9	5.03913	5.9	1.36684	5.9	1.12317		5.9	3.14748	4.55075	0.5905	0.30421
					5.94	3.89889	-101.99									5.92	57.5493	5.92	63.9836	5.92	38.9582	5.92	48.132	5.92	19.0879	5.92	20.2709	5.92	13.7092	5.92	13.1403	5.92	9.53705	5.92	9.04316	5.92	5.53705	5.92	5.04316	5.92	1.3715	5.92	1.12764		5.92	3.14967	4.55337	0.59149	0.30491
					5.96	3.89853	-102.505									5.94	57.5218	5.94	63.9806	5.94	38.955	5.94	48.1491	5.94	19.0915	5.94	20.2764	5.94	13.7142	5.94	13.1446	5.94	9.54174	5.94	9.04708	5.94	5.54174	5.94	5.04708	5.94	1.3769	5.94	1.13202		5.94	3.15169	4.55649	0.59246	0.30543
					5.98	3.89858	-102.815									5.96	57.4944	5.96	63.9822	5.96	38.9484	5.96	48.1598	5.96	19.0953	5.96	20.2816	5.96	13.7195	5.96	13.1483	5.96	9.54639	5.96	9.05119	5.96	5.54639	5.96	5.05119	5.96	1.38188	5.96	1.13689		5.96	3.15355	4.56005	0.59316	0.30618
					6	3.89911	-103.389									5.98	57.4697	5.98	63.983	5.98	38.9416	5.98	48.1685	5.98	19.0985	5.98	20.2855	5.98	13.7252	5.98	13.1525	5.98	9.55095	5.98	9.0548	5.98	5.55095	5.98	5.0548	5.98	1.38726	5.98	1.1408		5.98	3.15523	4.56402	0.5935	0.30682
					6.02	3.9034	-103.465									6	57.4448	6	63.9883	6	38.9368	6	48.1732	6	19.1019	6	20.2896	6	13.7305	6	13.1567	6	9.55557	6	9.05895	6	5.55557	6	5.05895	6	1.39223	6	1.14543		6	3.15661	4.56826	0.59383	0.30729
					6.04	3.90715	-103.798									6.02	57.4217	6.02	63.9874	6.02	38.947	6.02	48.1783	6.02	19.1053	6.02	20.2939	6.02	13.7357	6.02	13.161	6.02	9.56019	6.02	9.06286	6.02	5.56019	6.02	5.06286	6.02	1.39784	6.02	1.15014		6.02	3.15783	4.57264	0.59429	0.30766
					6.06	3.90859	-104.573									6.04	57.4012	6.04	63.9856	6.04	38.964	6.04	48.1857	6.04	19.1086	6.04	20.2982	6.04	13.7407	6.04	13.1653	6.04	9.56479	6.04	9.06666	6.04	5.56479	6.04	5.06666	6.04	1.40298	6.04	1.15528		6.04	3.15896	4.57715	0.59482	0.30817
					6.08	3.90617	-104.75									6.06	57.3807	6.06	63.9746	6.06	38.9935	6.06	48.1972	6.06	19.1127	6.06	20.3028	6.06	13.746	6.06	13.1696	6.06	9.56939	6.06	9.07042	6.06	5.56939	6.06	5.07042	6.06	1.40834	6.06	1.15973		6.06	3.16015	4.58183	0.59504	0.30877
					6.1	3.91022	-105.285									6.08	57.3636	6.08	63.957	6.08	39.0327	6.08	48.214	6.08	19.117	6.08	20.3071	6.08	13.751	6.08	13.174	6.08	9.57395	6.08	9.07449	6.08	5.57395	6.08	5.07449	6.08	1.41329	6.08	1.16404		6.08	3.16139	4.58669	0.59501	0.30917
					6.12	3.91279	-105.542									6.1	57.3455	6.1	63.937	6.1	39.0663	6.1	48.2315	6.1	19.1213	6.1	20.3114	6.1	13.756	6.1	13.178	6.1	9.57846	6.1	9.07869	6.1	5.57846	6.1	5.07869	6.1	1.4187	6.1	1.16772		6.1	3.16275	4.59168	0.59509	0.30972
					6.14	3.91333	-105.816									6.12	57.3259	6.12	63.9083	6.12	39.0916	6.12	48.2546	6.12	19.1252	6.12	20.3161	6.12	13.761	6.12	13.1823	6.12	9.583	6.12	9.08319	6.12	5.583	6.12	5.08319	6.12	1.42355	6.12	1.17187		6.12	3.16435	4.59676	0.59544	0.31024
					6.16	3.91522	-106.227									6.14	57.3092	6.14	63.878	6.14	39.12	6.14	48.2814	6.14	19.1296	6.14	20.3206	6.14	13.7665	6.14	13.1864	6.14	9.58754	6.14	9.08703	6.14	5.58754	6.14	5.08703	6.14	1.42906	6.14	1.17567		6.14	3.16623	4.60173	0.59553	0.31093
					6.18	3.91905	-106.629									6.16	57.2966	6.16	63.8404	6.16	39.1494	6.16	48.2995	6.16	19.1336	6.16	20.3261	6.16	13.772	6.16	13.1905	6.16	9.59208	6.16	9.09085	6.16	5.59208	6.16	5.09085	6.16	1.43434	6.16	1.18024		6.16	3.16848	4.60679	0.59625	0.31155
					6.2	3.92387	-106.894									6.18	57.2848	6.18	63.7987	6.18	39.1824	6.18	48.3129	6.18	19.1375	6.18	20.331	6.18	13.777	6.18	13.1942	6.18	9.59662	6.18	9.09474	6.18	5.59662	6.18	5.09474	6.18	1.43947	6.18	1.18458		6.18	3.17117	4.612	0.59677	0.31219
					6.22	3.92583	-107.222									6.2	57.2661	6.2	63.7513	6.2	39.2162	6.2	48.3309	6.2	19.1419	6.2	20.3356	6.2	13.7821	6.2	13.1983	6.2	9.60115	6.2	9.09867	6.2	5.60115	6.2	5.09867	6.2	1.44429	6.2	1.18872		6.2	3.17426	4.61735	0.59685	0.31288
					6.24	3.92283	-107.294									6.22	57.2461	6.22	63.7006	6.22	39.2497	6.22	48.353	6.22	19.1462	6.22	20.3403	6.22	13.7874	6.22	13.2022	6.22	9.60567	6.22	9.10244	6.22	5.60567	6.22	5.10244	6.22	1.44941	6.22	1.1923		6.22	3.17765	4.62289	0.59704	0.31367
					6.26	3.92441	-107.781									6.24	57.2222	6.24	63.6549	6.24	39.2826	6.24	48.374	6.24	19.1504	6.24	20.3452	6.24	13.7927	6.24	13.2062	6.24	9.61015	6.24	9.10638	6.24	5.61015	6.24	5.10638	6.24	1.45416	6.24	1.19652		6.24	3.18137	4.62867	0.59741	0.31449
					6.28	3.92881	-108.415									6.26	57.1992	6.26	63.609	6.26	39.3165	6.26	48.3933	6.26	19.1544	6.26	20.3495	6.26	13.7974	6.26	13.2102	6.26	9.61455	6.26	9.11006	6.26	5.61455	6.26	5.11006	6.26	1.45951	6.26	1.20027		6.26	3.18532	4.63466	0.59753	0.31509
					6.3	3.92971	-108.619									6.28	57.1793	6.28	63.5629	6.28	39.3424	6.28	48.4096	6.28	19.1586	6.28	20.3536	6.28	13.8029	6.28	13.214	6.28	9.619	6.28	9.11392	6.28	5.619	6.28	5.11392	6.28	1.46442	6.28	1.20468		6.28	3.18941	4.64092	0.5975	0.31588
					6.32	3.92913	-108.619									6.3	57.1643	6.3	63.5198	6.3	39.3888	6.3	48.4212	6.3	19.1624	6.3	20.3577	6.3	13.8085	6.3	13.2178	6.3	9.62341	6.3	9.11774	6.3	5.62341	6.3	5.11774	6.3	1.46944	6.3	1.2087		6.3	3.19358	4.64751	0.59765	0.31665
					6.34	3.93115	-109.341									6.32	57.1481	6.32	63.4815	6.32	39.4217	6.32	48.4347	6.32	19.1667	6.32	20.3618	6.32	13.8138	6.32	13.2218	6.32	9.62784	6.32	9.12135	6.32	5.62784	6.32	5.12135	6.32	1.47455	6.32	1.21339		6.32	3.19772	4.65443	0.59757	0.31734
					6.36	3.93349	-109.604									6.34	57.1294	6.34	63.4477	6.34	39.4464	6.34	48.4441	6.34	19.1708	6.34	20.3659	6.34	13.819	6.34	13.2259	6.34	9.63229	6.34	9.12507	6.34	5.63229	6.34	5.12507	6.34	1.47956	6.34	1.21784		6.34	3.20168	4.66155	0.59759	0.31802
					6.38	3.93634	-110.057									6.36	57.1129	6.36	63.4217	6.36	39.4605	6.36	48.4584	6.36	19.175	6.36	20.3697	6.36	13.8243	6.36	13.2296	6.36	9.63675	6.36	9.1285	6.36	5.63675	6.36	5.1285	6.36	1.48438	6.36	1.22226		6.36	3.20538	4.66882	0.59733	0.31882
					6.4	3.93545	-110.128									6.38	57.1014	6.38	63.3979	6.38	39.4658	6.38	48.4735	6.38	19.1793	6.38	20.3731	6.38	13.8297	6.38	13.2338	6.38	9.64112	6.38	9.13176	6.38	5.64112	6.38	5.13176	6.38	1.48929	6.38	1.22605		6.38	3.20873	4.67615	0.59693	0.31939
					6.42	3.93854	-110.283									6.4	57.0883	6.4	63.3813	6.4	39.4648	6.4	48.4855	6.4	19.1838	6.4	20.3771	6.4	13.8344	6.4	13.2379	6.4	9.64553	6.4	9.13503	6.4	5.64553	6.4	5.13503	6.4	1.49384	6.4	1.23068		6.4	3.21175	4.68338	0.59665	0.31979
					6.44	3.9426	-110.667									6.42	57.0764	6.42	63.3635	6.42	39.4478	6.42	48.4999	6.42	19.1886	6.42	20.3808	6.42	13.8396	6.42	13.2419	6.42	9.6499	6.42	9.13848	6.42	5.6499	6.42	5.13848	6.42	1.49906	6.42	1.23482		6.42	3.21459	4.69051	0.5961	0.32029
					6.46	3.94133	-111.126									6.44	57.0665	6.44	63.3483	6.44	39.4141	6.44	48.5226	6.44	19.193	6.44	20.3848	6.44	13.844	6.44	13.2458	6.44	9.65427	6.44	9.14175	6.44	5.65427	6.44	5.14175	6.44	1.50421	6.44	1.23916		6.44	3.21731	4.69756	0.59591	0.32071
					6.48	3.94201	-111.184									6.46	57.0568	6.46	63.3318	6.46	39.3689	6.46	48.5507	6.46	19.1976	6.46	20.389	6.46	13.8492	6.46	13.2498	6.46	9.6586	6.46	9.1454	6.46	5.6586	6.46	5.1454	6.46	1.50906	6.46	1.24309		6.46	3.21981	4.70451	0.59571	0.3213
					6.5	3.94348	-111.972									6.48	57.0444	6.48	63.3183	6.48	39.3151	6.48	48.581	6.48	19.202	6.48	20.3934	6.48	13.8544	6.48	13.254	6.48	9.66297	6.48	9.14893	6.48	5.66297	6.48	5.14893	6.48	1.51386	6.48	1.24722		6.48	3.22211	4.71131	0.5957	0.32163
					6.52	3.9448	-112.214									6.5	57.0336	6.5	63.3098	6.5	39.2499	6.5	48.6037	6.5	19.2061	6.5	20.3976	6.5	13.8596	6.5	13.2579	6.5	9.66729	6.5	9.15282	6.5	5.66729	6.5	5.15282	6.5	1.51853	6.5	1.25122		6.5	3.22418	4.71773	0.59576	0.32224
					6.54	3.9495	-112.888									6.52	57.0261	6.52	63.2964	6.52	39.1802	6.52	48.6268	6.52	19.2104	6.52	20.4016	6.52	13.8648	6.52	13.2619	6.52	9.67164	6.52	9.15624	6.52	5.67164	6.52	5.15624	6.52	1.52322	6.52	1.2555		6.52	3.22612	4.72361	0.59559	0.3229
					6.56	3.94893	-113.019									6.54	57.0185	6.54	63.281	6.54	39.1084	6.54	48.655	6.54	19.215	6.54	20.405	6.54	13.8699	6.54	13.2656	6.54	9.67593	6.54	9.15969	6.54	5.67593	6.54	5.15969	6.54	1.5282	6.54	1.25944		6.54	3.22776	4.72887	0.595	0.3235
					6.58	3.94931	-113.317									6.56	57.0087	6.56	63.2646	6.56	39.0447	6.56	48.6818	6.56	19.2196	6.56	20.4084	6.56	13.8749	6.56	13.2691	6.56	9.68026	6.56	9.16354	6.56	5.68026	6.56	5.16354	6.56	1.53323	6.56	1.26377		6.56	3.22925	4.7338	0.59442	0.3241
					6.6	3.95045	-113.617									6.58	56.9952	6.58	63.2454	6.58	38.9964	6.58	48.7077	6.58	19.224	6.58	20.4116	6.58	13.8795	6.58	13.2724	6.58	9.68455	6.58	9.16751	6.58	5.68455	6.58	5.16751	6.58	1.53757	6.58	1.26802		6.58	3.23065	4.7384	0.59378	0.32472
					6.62	3.95319	-113.906									6.6	56.981	6.6	63.2204	6.6	38.9559	6.6	48.7345	6.6	19.2281	6.6	20.415	6.6	13.8848	6.6	13.276	6.6	9.68888	6.6	9.17114	6.6	5.68888	6.6	5.17114	6.6	1.54219	6.6	1.27167		6.6	3.23188	4.7426	0.59344	0.32548
					6.64	3.95574	-113.959									6.62	56.9677	6.62	63.1916	6.62	38.9197	6.62	48.7593	6.62	19.2311	6.62	20.4187	6.62	13.8899	6.62	13.2796	6.62	9.6932	6.62	9.17499	6.62	5.6932	6.62	5.17499	6.62	1.54665	6.62	1.27548		6.62	3.23307	4.74644	0.59378	0.32606
					6.66	3.95418	-114.572									6.64	56.9525	6.64	63.1491	6.64	38.9031	6.64	48.7768	6.64	19.2344	6.64	20.4223	6.64	13.8946	6.64	13.2833	6.64	9.6975	6.64	9.17847	6.64	5.6975	6.64	5.17847	6.64	1.55123	6.64	1.27936		6.64	3.2344	4.74989	0.59396	0.32666
					6.68	3.95514	-114.86									6.66	56.9406	6.66	63.0973	6.66	38.9029	6.66	48.793	6.66	19.2376	6.66	20.4258	6.66	13.8993	6.66	13.2871	6.66	9.70176	6.66	9.18239	6.66	5.70176	6.66	5.18239	6.66	1.55571	6.66	1.28297		6.66	3.23593	4.75297	0.59409	0.32715
					6.7	3.9569	-115.608									6.68	56.929	6.68	63.0612	6.68	38.9121	6.68	48.8087	6.68	19.2408	6.68	20.429	6.68	13.9042	6.68	13.2907	6.68	9.70605	6.68	9.18627	6.68	5.70605	6.68	5.18627	6.68	1.56008	6.68	1.28679		6.68	3.23778	4.75574	0.59408	0.32775
					6.72	3.9573	-115.874									6.7	56.9199	6.7	63.0283	6.7	38.9403	6.7	48.8205	6.7	19.244	6.7	20.4324	6.7	13.9088	6.7	13.2944	6.7	9.71031	6.7	9.19043	6.7	5.71031	6.7	5.19043	6.7	1.56463	6.7	1.28995		6.7	3.24001	4.75828	0.59417	0.32829
					6.74	3.95794	-116.035									6.72	56.9059	6.72	63.0166	6.72	38.959	6.72	48.8284	6.72	19.2475	6.72	20.4357	6.72	13.9128	6.72	13.2981	6.72	9.71457	6.72	9.19402	6.72	5.71457	6.72	5.19402	6.72	1.56945	6.72	1.29376		6.72	3.24257	4.76057	0.59414	0.32867
					6.76	3.96702	-116.178									6.74	56.8912	6.74	63.037	6.74	38.9936	6.74	48.8367	6.74	19.251	6.74	20.4395	6.74	13.9174	6.74	13.3017	6.74	9.71881	6.74	9.19778	6.74	5.71881	6.74	5.19778	6.74	1.57366	6.74	1.29755		6.74	3.24537	4.76261	0.59428	0.32924
					6.78	3.96561	-116.725									6.76	56.8807	6.76	63.0733	6.76	39.0317	6.76	48.8472	6.76	19.2542	6.76	20.4437	6.76	13.9219	6.76	13.3051	6.76	9.72304	6.76	9.20089	6.76	5.72304	6.76	5.20089	6.76	1.57832	6.76	1.3012		6.76	3.24839	4.76451	0.59473	0.32972
					6.8	3.96516	-116.877									6.78	56.87	6.78	63.1146	6.78	39.0756	6.78	48.8556	6.78	19.2577	6.78	20.4479	6.78	13.9263	6.78	13.309	6.78	9.72724	6.78	9.20438	6.78	5.72724	6.78	5.20438	6.78	1.5827	6.78	1.30481		6.78	3.25183	4.76622	0.5951	0.33014
					6.82	3.9692	-117.587									6.8	56.8525	6.8	63.1606	6.8	39.1225	6.8	48.8667	6.8	19.2612	6.8	20.452	6.8	13.9307	6.8	13.3131	6.8	9.73142	6.8	9.20766	6.8	5.73142	6.8	5.20766	6.8	1.58737	6.8	1.30857		6.8	3.25577	4.76772	0.59541	0.33049
					6.84	3.97143	-117.587									6.82	56.8357	6.82	63.2079	6.82	39.1649	6.82	48.8865	6.82	19.265	6.82	20.4563	6.82	13.9351	6.82	13.3168	6.82	9.73557	6.82	9.21142	6.82	5.73557	6.82	5.21142	6.82	1.59234	6.82	1.31211		6.82	3.26018	4.76898	0.59566	0.33105
					6.86	3.97339	-118.242									6.84	56.8215	6.84	63.2546	6.84	39.2123	6.84	48.9036	6.84	19.2687	6.84	20.4607	6.84	13.9394	6.84	13.3205	6.84	9.73975	6.84	9.21486	6.84	5.73975	6.84	5.21486	6.84	1.59754	6.84	1.31623		6.84	3.26474	4.76987	0.596	0.33167
					6.88	3.97025	-118.242									6.86	56.8037	6.86	63.2942	6.86	39.2672	6.86	48.9222	6.86	19.2726	6.86	20.4647	6.86	13.9441	6.86	13.3243	6.86	9.74389	6.86	9.21845	6.86	5.74389	6.86	5.21845	6.86	1.60216	6.86	1.32044		6.86	3.26935	4.77034	0.59604	0.33229
					6.9	3.96902	-118.759									6.88	56.7853	6.88	63.3289	6.88	39.3225	6.88	48.9372	6.88	19.2765	6.88	20.4688	6.88	13.9485	6.88	13.3282	6.88	9.74807	6.88	9.2215	6.88	5.74807	6.88	5.2215	6.88	1.60731	6.88	1.32442		6.88	3.27403	4.77028	0.59613	0.33278
					6.92	3.96942	-119.014									6.9	56.7724	6.9	63.3602	6.9	39.3744	6.9	48.9454	6.9	19.2801	6.9	20.4728	6.9	13.9527	6.9	13.3317	6.9	9.75222	6.9	9.22483	6.9	5.75222	6.9	5.22483	6.9	1.61199	6.9	1.32862		6.9	3.27876	4.76968	0.59636	0.33341
					6.94	3.97261	-119.735									6.92	56.7606	6.92	63.3772	6.92	39.422	6.92	48.955	6.92	19.2839	6.92	20.4768	6.92	13.9574	6.92	13.3356	6.92	9.75636	6.92	9.2275	6.92	5.75636	6.92	5.2275	6.92	1.6171	6.92	1.33254		6.92	3.28363	4.76856	0.59643	0.33407
					6.96	3.97425	-119.824									6.94	56.7454	6.94	63.3814	6.94	39.4571	6.94	48.962	6.94	19.2873	6.94	20.4804	6.94	13.9621	6.94	13.3394	6.94	9.76047	6.94	9.2309	6.94	5.76047	6.94	5.2309	6.94	1.622	6.94	1.33654		6.94	3.28848	4.76702	0.59656	0.33452
					6.98	3.97326	-120.449									6.96	56.7301	6.96	63.361	6.96	39.499	6.96	48.9632	6.96	19.2907	6.96	20.4848	6.96	13.9672	6.96	13.3432	6.96	9.7646	6.96	9.23405	6.96	5.7646	6.96	5.23405	6.96	1.62722	6.96	1.34071		6.96	3.29339	4.76507	0.59705	0.33518
					7	3.97351	-120.597									6.98	56.7181	6.98	63.3019	6.98	39.5402	6.98	48.9652	6.98	19.2941	6.98	20.4891	6.98	13.9721	6.98	13.3469	6.98	9.76871	6.98	9.23762	6.98	5.76871	6.98	5.23762	6.98	1.63172	6.98	1.34505		6.98	3.29827	4.76252	0.59752	0.33588
					7.02	3.97424	-120.87									7	56.7068	7	63.224	7	39.5714	7	48.9704	7	19.2972	7	20.493	7	13.9771	7	13.3506	7	9.77284	7	9.24096	7	5.77284	7	5.24096	7	1.63667	7	1.34867		7	3.30293	4.75916	0.5979	0.33651
					7.04	3.97981	-121.12									7.02	56.6967	7.02	63.129	7.02	39.5987	7.02	48.9756	7.02	19.3003	7.02	20.4966	7.02	13.9817	7.02	13.3543	7.02	9.77695	7.02	9.2446	7.02	5.77695	7.02	5.2446	7.02	1.64114	7.02	1.35289		7.02	3.30737	4.755	0.59815	0.33699
					7.06	3.98136	-121.599									7.04	56.6843	7.04	63.015	7.04	39.6335	7.04	48.9818	7.04	19.304	7.04	20.4998	7.04	13.9858	7.04	13.358	7.04	9.78107	7.04	9.24793	7.04	5.78107	7.04	5.24793	7.04	1.64592	7.04	1.35666		7.04	3.31156	4.75	0.59788	0.33729
					7.08	3.98218	-121.679									7.06	56.6726	7.06	62.9213	7.06	39.6635	7.06	48.9919	7.06	19.3076	7.06	20.5027	7.06	13.9903	7.06	13.3619	7.06	9.78516	7.06	9.25173	7.06	5.78516	7.06	5.25173	7.06	1.65008	7.06	1.36045		7.06	3.31559	4.74413	0.59752	0.33756
					7.1	3.98618	-122.438									7.08	56.6643	7.08	62.8608	7.08	39.6875	7.08	48.9978	7.08	19.3107	7.08	20.5049	7.08	13.9948	7.08	13.3653	7.08	9.78922	7.08	9.25521	7.08	5.78922	7.08	5.25521	7.08	1.65458	7.08	1.36393		7.08	3.31941	4.73739	0.59707	0.3379
					7.12	3.98767	-122.492									7.1	56.6559	7.1	62.8012	7.1	39.7089	7.1	48.9975	7.1	19.3141	7.1	20.5076	7.1	13.9995	7.1	13.3693	7.1	9.79328	7.1	9.25894	7.1	5.79328	7.1	5.25894	7.1	1.65899	7.1	1.36734		7.1	3.32283	4.72985	0.59674	0.33812
					7.14	3.98639	-123.151									7.12	56.6437	7.12	62.7423	7.12	39.7267	7.12	48.9966	7.12	19.3174	7.12	20.5105	7.12	14.004	7.12	13.3732	7.12	9.79732	7.12	9.26219	7.12	5.79732	7.12	5.26219	7.12	1.66374	7.12	1.37119		7.12	3.3257	4.72127	0.59656	0.33832
					7.16	3.98447	-123.151									7.14	56.6308	7.14	62.7111	7.14	39.7444	7.14	49.0066	7.14	19.3208	7.14	20.5141	7.14	14.0087	7.14	13.3771	7.14	9.80134	7.14	9.2655	7.14	5.80134	7.14	5.2655	7.14	1.66772	7.14	1.37515		7.14	3.3281	4.71181	0.59666	0.33864
					7.18	3.98452	-123.531									7.16	56.6178	7.16	62.6921	7.16	39.7596	7.16	49.0183	7.16	19.3241	7.16	20.5178	7.16	14.0132	7.16	13.381	7.16	9.80536	7.16	9.26875	7.16	5.80536	7.16	5.26875	7.16	1.67228	7.16	1.37862		7.16	3.33013	4.70154	0.59687	0.33894
					7.2	3.98968	-123.775									7.18	56.6008	7.18	62.6906	7.18	39.7772	7.18	49.0351	7.18	19.3274	7.18	20.5215	7.18	14.0173	7.18	13.385	7.18	9.80934	7.18	9.27252	7.18	5.80934	7.18	5.27252	7.18	1.67629	7.18	1.38247		7.18	3.33183	4.69057	0.59704	0.33902
					7.22	3.98976	-124.436									7.2	56.5826	7.2	62.6922	7.2	39.7925	7.2	49.0551	7.2	19.3307	7.2	20.5249	7.2	14.0214	7.2	13.3891	7.2	9.8133	7.2	9.27626	7.2	5.8133	7.2	5.27626	7.2	1.68083	7.2	1.38622		7.2	3.33321	4.67902	0.59711	0.33908
					7.24	3.99029	-124.537									7.22	56.5678	7.22	62.6661	7.22	39.806	7.22	49.0749	7.22	19.3339	7.22	20.5276	7.22	14.0254	7.22	13.3925	7.22	9.81726	7.22	9.28037	7.22	5.81726	7.22	5.28037	7.22	1.68506	7.22	1.39007		7.22	3.33419	4.66692	0.59683	0.33936
					7.26	3.99081	-125.053									7.24	56.5545	7.24	62.6651	7.24	39.8248	7.24	49.0887	7.24	19.3372	7.24	20.5303	7.24	14.0296	7.24	13.3964	7.24	9.82122	7.24	9.28397	7.24	5.82122	7.24	5.28397	7.24	1.68982	7.24	1.39372		7.24	3.33462	4.65451	0.59655	0.33953
					7.28	3.9934	-125.105									7.26	56.5391	7.26	62.6951	7.26	39.8459	7.26	49.1005	7.26	19.3404	7.26	20.5326	7.26	14.0336	7.26	13.4002	7.26	9.82514	7.26	9.28768	7.26	5.82514	7.26	5.28768	7.26	1.69423	7.26	1.39765		7.26	3.33455	4.64214	0.59612	0.33963
					7.3	3.99221	-125.667									7.28	56.5249	7.28	62.7302	7.28	39.86	7.28	49.1041	7.28	19.3438	7.28	20.5355	7.28	14.0378	7.28	13.4041	7.28	9.82906	7.28	9.29121	7.28	5.82906	7.28	5.29121	7.28	1.69874	7.28	1.40106		7.28	3.33393	4.63009	0.59584	0.33983
					7.32	3.99382	-126.119									7.3	56.5134	7.3	62.7682	7.3	39.8729	7.3	49.1052	7.3	19.3471	7.3	20.5386	7.3	14.0418	7.3	13.4079	7.3	9.83297	7.3	9.29472	7.3	5.83297	7.3	5.29472	7.3	1.70284	7.3	1.40481		7.3	3.33295	4.61857	0.59576	0.34016
					7.34	3.99502	-126.519									7.32	56.502	7.32	62.7939	7.32	39.884	7.32	49.1069	7.32	19.3502	7.32	20.5417	7.32	14.0459	7.32	13.4116	7.32	9.83689	7.32	9.29785	7.32	5.83689	7.32	5.29785	7.32	1.70735	7.32	1.40801		7.32	3.33156	4.60767	0.59573	0.3405
					7.36	3.99567	-126.608									7.34	56.49	7.34	62.8101	7.34	39.8931	7.34	49.109	7.34	19.3527	7.34	20.5448	7.34	14.0501	7.34	13.4153	7.34	9.84078	7.34	9.30138	7.34	5.84078	7.34	5.30138	7.34	1.71136	7.34	1.4118		7.34	3.32962	4.5975	0.59607	0.34076
					7.38	3.99714	-126.985									7.36	56.4767	7.36	62.8107	7.36	39.9133	7.36	49.1123	7.36	19.3559	7.36	20.5482	7.36	14.0542	7.36	13.4185	7.36	9.84463	7.36	9.30453	7.36	5.84463	7.36	5.30453	7.36	1.71591	7.36	1.41538		7.36	3.32708	4.5882	0.59617	0.34126
					7.4	3.99965	-127.164									7.38	56.4638	7.38	62.7989	7.38	39.9383	7.38	49.1215	7.38	19.3596	7.38	20.5517	7.38	14.058	7.38	13.422	7.38	9.84852	7.38	9.3081	7.38	5.84852	7.38	5.3081	7.38	1.71982	7.38	1.41926		7.38	3.32385	4.57972	0.59605	0.34159
					7.42	4.0025	-128.121									7.4	56.4502	7.4	62.7973	7.4	39.9642	7.4	49.1309	7.4	19.3633	7.4	20.555	7.4	14.0621	7.4	13.4254	7.4	9.8524	7.4	9.31157	7.4	5.8524	7.4	5.31157	7.4	1.72434	7.4	1.42288		7.4	3.31983	4.57191	0.59584	0.34197
					7.44	4.00063	-128.136									7.42	56.4373	7.42	62.7841	7.42	39.9931	7.42	49.1386	7.42	19.3672	7.42	20.5579	7.42	14.0662	7.42	13.4289	7.42	9.85626	7.42	9.31487	7.42	5.85626	7.42	5.31487	7.42	1.72847	7.42	1.42696		7.42	3.31519	4.56488	0.59533	0.34226
					7.46	3.99809	-128.455									7.44	56.4246	7.44	62.7668	7.44	40.0203	7.44	49.1471	7.44	19.3712	7.44	20.5607	7.44	14.0702	7.44	13.4323	7.44	9.86011	7.44	9.31782	7.44	5.86011	7.44	5.31782	7.44	1.73294	7.44	1.43015		7.44	3.31002	4.55864	0.59474	0.34268
					7.48	4.00325	-128.617									7.46	56.4124	7.46	62.7516	7.46	40.0376	7.46	49.1535	7.46	19.375	7.46	20.5638	7.46	14.0745	7.46	13.4358	7.46	9.86395	7.46	9.32094	7.46	5.86395	7.46	5.32094	7.46	1.73712	7.46	1.43384		7.46	3.30436	4.55301	0.59441	0.34317
					7.5	4.00511	-129.271									7.48	56.4011	7.48	62.7227	7.48	40.053	7.48	49.1585	7.48	19.3786	7.48	20.567	7.48	14.0788	7.48	13.4391	7.48	9.86774	7.48	9.32382	7.48	5.86774	7.48	5.32382	7.48	1.74173	7.48	1.43736		7.48	3.29819	4.54782	0.5942	0.34368
					7.52	4.00601	-129.498									7.5	56.3865	7.5	62.6594	7.5	40.069	7.5	49.1668	7.5	19.3822	7.5	20.5701	7.5	14.0831	7.5	13.4428	7.5	9.87156	7.5	9.32698	7.5	5.87156	7.5	5.32698	7.5	1.74593	7.5	1.44121		7.5	3.29167	4.54296	0.59396	0.34413
					7.54	4.00865	-130.238									7.52	56.3713	7.52	62.5883	7.52	40.0846	7.52	49.1807	7.52	19.3852	7.52	20.573	7.52	14.0869	7.52	13.4463	7.52	9.87536	7.52	9.33009	7.52	5.87536	7.52	5.33009	7.52	1.75059	7.52	1.44448		7.52	3.28497	4.53823	0.59392	0.34442
					7.56	4.01139	-130.34									7.54	56.3551	7.54	62.5495	7.54	40.1004	7.54	49.1945	7.54	19.3877	7.54	20.5758	7.54	14.091	7.54	13.4496	7.54	9.87913	7.54	9.33308	7.54	5.87913	7.54	5.33308	7.54	1.75488	7.54	1.44814		7.54	3.27837	4.53379	0.59407	0.3448
					7.58	4.01005	-130.652									7.56	56.3391	7.56	62.5168	7.56	40.1206	7.56	49.2019	7.56	19.3898	7.56	20.5787	7.56	14.0952	7.56	13.4534	7.56	9.8829	7.56	9.33643	7.56	5.8829	7.56	5.33643	7.56	1.75932	7.56	1.45116		7.56	3.27206	4.52952	0.59446	0.34509
					7.6	4.00986	-130.485									7.58	56.3242	7.58	62.4672	7.58	40.1398	7.58	49.2099	7.58	19.3922	7.58	20.5816	7.58	14.0992	7.58	13.4572	7.58	9.88665	7.58	9.33968	7.58	5.88665	7.58	5.33968	7.58	1.76346	7.58	1.4545		7.58	3.26608	4.52542	0.5947	0.34531
					7.62	4.0105	-130.801									7.6	56.3139	7.6	62.408	7.6	40.1557	7.6	49.2178	7.6	19.3951	7.6	20.5841	7.6	14.1033	7.6	13.461	7.6	9.89036	7.6	9.34301	7.6	5.89036	7.6	5.34301	7.6	1.76796	7.6	1.45765		7.6	3.26051	4.52141	0.59448	0.34564
					7.64	4.00925	-131.373									7.62	56.3031	7.62	62.3533	7.62	40.1711	7.62	49.223	7.62	19.398	7.62	20.5863	7.62	14.1076	7.62	13.4647	7.62	9.8941	7.62	9.34641	7.62	5.8941	7.62	5.34641	7.62	1.77193	7.62	1.46087		7.62	3.25532	4.5175	0.59413	0.34593
					7.66	4.00731	-131.811									7.64	56.2918	7.64	62.3817	7.64	40.1881	7.64	49.229	7.64	19.4015	7.64	20.589	7.64	14.1119	7.64	13.4685	7.64	9.89777	7.64	9.3496	7.64	5.89777	7.64	5.3496	7.64	1.77656	7.64	1.46372		7.64	3.25047	4.51385	0.59375	0.34616
					7.68	4.01026	-132.274									7.66	56.2802	7.66	62.4117	7.66	40.2073	7.66	49.2358	7.66	19.4049	7.66	20.5914	7.66	14.1156	7.66	13.4723	7.66	9.90148	7.66	9.35316	7.66	5.90148	7.66	5.35316	7.66	1.78111	7.66	1.46727		7.66	3.24586	4.51043	0.59323	0.34632
					7.7	4.01001	-132.735									7.68	56.2689	7.68	62.423	7.68	40.2238	7.68	49.2407	7.68	19.4085	7.68	20.5936	7.68	14.1196	7.68	13.4758	7.68	9.90515	7.68	9.35668	7.68	5.90515	7.68	5.35668	7.68	1.78519	7.68	1.47071		7.68	3.24138	4.50721	0.59258	0.34658
					7.72	4.01003	-132.973									7.7	56.2598	7.7	62.4283	7.7	40.2447	7.7	49.2433	7.7	19.4116	7.7	20.5958	7.7	14.1229	7.7	13.4793	7.7	9.90881	7.7	9.35976	7.7	5.90881	7.7	5.35976	7.7	1.78928	7.7	1.47425		7.7	3.23696	4.50415	0.59208	0.34664
					7.74	4.01132	-133.35									7.72	56.2492	7.72	62.412	7.72	40.2669	7.72	49.2478	7.72	19.4148	7.72	20.5983	7.72	14.127	7.72	13.4829	7.72	9.91247	7.72	9.36287	7.72	5.91247	7.72	5.36287	7.72	1.79326	7.72	1.47775		7.72	3.23261	4.50123	0.59175	0.34687
					7.76	4.01667	-133.564									7.74	56.2353	7.74	62.3936	7.74	40.2903	7.74	49.2528	7.74	19.4183	7.74	20.6014	7.74	14.1312	7.74	13.4865	7.74	9.9161	7.74	9.36588	7.74	5.9161	7.74	5.36588	7.74	1.79718	7.74	1.48162		7.74	3.2284	4.49845	0.59154	0.3471
					7.78	4.01656	-133.872									7.76	56.2219	7.76	62.3782	7.76	40.3146	7.76	49.2574	7.76	19.4227	7.76	20.6047	7.76	14.1352	7.76	13.4901	7.76	9.91968	7.76	9.36896	7.76	5.91968	7.76	5.36896	7.76	1.80143	7.76	1.48524		7.76	3.22425	4.49589	0.59101	0.34745
					7.8	4.0141	-134.057									7.78	56.2124	7.78	62.3598	7.78	40.3357	7.78	49.2659	7.78	19.4267	7.78	20.6079	7.78	14.1392	7.78	13.4939	7.78	9.92326	7.78	9.37227	7.78	5.92326	7.78	5.37227	7.78	1.8053	7.78	1.48938		7.78	3.22001	4.49335	0.59056	0.34769
					7.82	4.01667	-134.534									7.8	56.203	7.8	62.3452	7.8	40.3506	7.8	49.2809	7.8	19.4302	7.8	20.6102	7.8	14.1433	7.8	13.4975	7.8	9.92679	7.8	9.37569	7.8	5.92679	7.8	5.37569	7.8	1.80966	7.8	1.49311		7.8	3.21556	4.49081	0.59001	0.34804
					7.84	4.01918	-135.106									7.82	56.1955	7.82	62.3224	7.82	40.3616	7.82	49.295	7.82	19.4337	7.82	20.6121	7.82	14.1475	7.82	13.5008	7.82	9.93033	7.82	9.37863	7.82	5.93033	7.82	5.37863	7.82	1.81383	7.82	1.49702		7.82	3.21094	4.48838	0.58921	0.34849
					7.86	4.0181	-135.599									7.84	56.1848	7.84	62.2998	7.84	40.3653	7.84	49.3079	7.84	19.4369	7.84	20.614	7.84	14.1513	7.84	13.504	7.84	9.93384	7.84	9.38172	7.84	5.93384	7.84	5.38172	7.84	1.81799	7.84	1.50053		7.84	3.20605	4.48609	0.58851	0.34887
					7.88	4.01842	-135.707									7.86	56.1719	7.86	62.2697	7.86	40.3652	7.86	49.3213	7.86	19.4402	7.86	20.6159	7.86	14.1553	7.86	13.5073	7.86	9.93733	7.86	9.38485	7.86	5.93733	7.86	5.38485	7.86	1.82217	7.86	1.50458		7.86	3.2009	4.48384	0.58788	0.34921
					7.9	4.01909	-136.003									7.88	56.1583	7.88	62.2385	7.88	40.3689	7.88	49.337	7.88	19.4431	7.88	20.618	7.88	14.1592	7.88	13.5108	7.88	9.94077	7.88	9.38813	7.88	5.94077	7.88	5.38813	7.88	1.82629	7.88	1.50837		7.88	3.19561	4.48166	0.58745	0.3494
					7.92	4.02057	-136.276									7.9	56.1436	7.9	62.2249	7.9	40.3755	7.9	49.3516	7.9	19.4459	7.9	20.62	7.9	14.1628	7.9	13.5141	7.9	9.94424	7.9	9.3913	7.9	5.94424	7.9	5.3913	7.9	1.83031	7.9	1.51206		7.9	3.19032	4.47951	0.58707	0.34977
					7.94	4.01924	-136.62									7.92	56.1287	7.92	62.2282	7.92	40.3826	7.92	49.3675	7.92	19.4482	7.92	20.622	7.92	14.1664	7.92	13.5174	7.92	9.94768	7.92	9.39463	7.92	5.94768	7.92	5.39463	7.92	1.83454	7.92	1.51512		7.92	3.18509	4.47744	0.5869	0.35007
					7.96	4.01995	-137.141									7.94	56.1131	7.94	62.224	7.94	40.3938	7.94	49.3809	7.94	19.4499	7.94	20.6244	7.94	14.1704	7.94	13.5206	7.94	9.95111	7.94	9.39751	7.94	5.95111	7.94	5.39751	7.94	1.83876	7.94	1.51872		7.94	3.18002	4.47548	0.58723	0.35053
					7.98	4.02131	-137.446									7.96	56.0971	7.96	62.2102	7.96	40.4032	7.96	49.3895	7.96	19.4521	7.96	20.6272	7.96	14.1742	7.96	13.5239	7.96	9.95451	7.96	9.40077	7.96	5.95451	7.96	5.40077	7.96	1.84246	7.96	1.52198		7.96	3.17522	4.4736	0.58753	0.35096
					8	4.02227	-137.524									7.98	56.0826	7.98	62.1902	7.98	40.4107	7.98	49.3968	7.98	19.4551	7.98	20.63	7.98	14.1775	7.98	13.527	7.98	9.95788	7.98	9.40354	7.98	5.95788	7.98	5.40354	7.98	1.84655	7.98	1.52541		7.98	3.17078	4.47181	0.58747	0.35122
					8.02	4.02282	-137.918									8	56.0703	8	62.1687	8	40.4182	8	49.4029	8	19.4581	8	20.6328	8	14.1813	8	13.53	8	9.9612	8	9.40675	8	5.9612	8	5.40675	8	1.85047	8	1.52891		8	3.16685	4.47014	0.58735	0.35155
					8.04	4.02365	-138.215									8.02	56.0552	8.02	62.1549	8.02	40.4249	8.02	49.4087	8.02	19.461	8.02	20.6356	8.02	14.1849	8.02	13.5328	8.02	9.96451	8.02	9.40996	8.02	5.96451	8.02	5.40996	8.02	1.85436	8.02	1.53234		8.02	3.16341	4.46861	0.58728	0.35175
					8.06	4.02386	-138.449									8.04	56.0405	8.04	62.179	8.04	40.4356	8.04	49.4144	8.04	19.4644	8.04	20.6387	8.04	14.1881	8.04	13.5359	8.04	9.96777	8.04	9.41315	8.04	5.96777	8.04	5.41315	8.04	1.85865	8.04	1.53565		8.04	3.16001	4.4672	0.58713	0.35201
					8.08	4.02675	-139.192									8.06	56.0284	8.06	62.1804	8.06	40.4554	8.06	49.4193	8.06	19.4676	8.06	20.6418	8.06	14.1913	8.06	13.539	8.06	9.97105	8.06	9.41637	8.06	5.97105	8.06	5.41637	8.06	1.86303	8.06	1.53933		8.06	3.15657	4.46587	0.58708	0.35212
					8.1	4.02801	-139.444									8.08	56.0163	8.08	62.1598	8.08	40.4752	8.08	49.4178	8.08	19.4707	8.08	20.6447	8.08	14.1947	8.08	13.5421	8.08	9.97431	8.08	9.41976	8.08	5.97431	8.08	5.41976	8.08	1.8669	8.08	1.54298		8.08	3.15321	4.46458	0.58698	0.35239
					8.12	4.02849	-139.789									8.1	56.0064	8.1	62.1151	8.1	40.4934	8.1	49.4114	8.1	19.474	8.1	20.648	8.1	14.1981	8.1	13.5453	8.1	9.97756	8.1	9.42262	8.1	5.97756	8.1	5.42262	8.1	1.87116	8.1	1.54614		8.1	3.1501	4.46338	0.587	0.35264
					8.14	4.02608	-140.138									8.12	55.9946	8.12	62.0658	8.12	40.5111	8.12	49.4065	8.12	19.477	8.12	20.6519	8.12	14.2017	8.12	13.5485	8.12	9.9808	8.12	9.42588	8.12	5.9808	8.12	5.42588	8.12	1.87508	8.12	1.54962		8.12	3.1475	4.46225	0.58744	0.35292
					8.16	4.02645	-140.601									8.14	55.9837	8.14	62.0176	8.14	40.5246	8.14	49.3999	8.14	19.4804	8.14	20.656	8.14	14.2051	8.14	13.5517	8.14	9.98405	8.14	9.42899	8.14	5.98405	8.14	5.42899	8.14	1.87932	8.14	1.55311		8.14	3.14548	4.46118	0.58779	0.35312
					8.18	4.02742	-140.751									8.16	55.9762	8.16	61.9787	8.16	40.5338	8.16	49.3926	8.16	19.4835	8.16	20.6591	8.16	14.2083	8.16	13.5549	8.16	9.98726	8.16	9.43245	8.16	5.98726	8.16	5.43245	8.16	1.88332	8.16	1.5562		8.16	3.14405	4.46014	0.58779	0.35335
					8.2	4.03058	-141.115									8.18	55.9705	8.18	61.9607	8.18	40.5387	8.18	49.3912	8.18	19.4867	8.18	20.6619	8.18	14.2119	8.18	13.5584	8.18	9.99048	8.18	9.43565	8.18	5.99048	8.18	5.43565	8.18	1.88755	8.18	1.55923		8.18	3.14311	4.45906	0.58759	0.35359
					8.22	4.02963	-141.391									8.2	55.9632	8.2	61.9735	8.2	40.5366	8.2	49.3923	8.2	19.4897	8.2	20.6645	8.2	14.2156	8.2	13.5619	8.2	9.99368	8.2	9.43902	8.2	5.99368	8.2	5.43902	8.2	1.8915	8.2	1.56221		8.2	3.14249	4.45796	0.5874	0.35374
					8.24	4.03156	-142.096									8.22	55.9569	8.22	61.9894	8.22	40.5336	8.22	49.387	8.22	19.4931	8.22	20.6673	8.22	14.2192	8.22	13.5652	8.22	9.99688	8.22	9.44184	8.22	5.99688	8.22	5.44184	8.22	1.89568	8.22	1.5656		8.22	3.1421	4.45686	0.58711	0.35398
					8.26	4.03288	-142.399									8.24	55.9494	8.24	62.0182	8.24	40.5278	8.24	49.3813	8.24	19.4968	8.24	20.6701	8.24	14.2227	8.24	13.5685	8.24	10	8.24	9.44505	8.24	6.00005	8.24	5.44505	8.24	1.89925	8.24	1.56883		8.24	3.1418	4.45574	0.58668	0.35412
					8.28	4.03293	-142.461									8.26	55.9402	8.26	62.0399	8.26	40.5251	8.26	49.381	8.26	19.5005	8.26	20.6731	8.26	14.2264	8.26	13.5718	8.26	10.0032	8.26	9.44776	8.26	6.00321	8.26	5.44776	8.26	1.90336	8.26	1.57153		8.26	3.14162	4.45464	0.5863	0.35435
					8.3	4.03189	-142.809									8.28	55.9294	8.28	62.0611	8.28	40.519	8.28	49.383	8.28	19.5043	8.28	20.6762	8.28	14.2302	8.28	13.5752	8.28	10.0063	8.28	9.45071	8.28	6.00633	8.28	5.45071	8.28	1.90714	8.28	1.57445		8.28	3.14146	4.45364	0.58592	0.35464
					8.32	4.0307	-143.487									8.3	55.9167	8.3	62.0816	8.3	40.5063	8.3	49.3886	8.3	19.5078	8.3	20.6793	8.3	14.2338	8.3	13.5783	8.3	10.0094	8.3	9.45326	8.3	6.00943	8.3	5.45326	8.3	1.91142	8.3	1.57712		8.3	3.14122	4.45277	0.58574	0.3549
					8.34	4.0321	-143.487									8.32	55.9038	8.32	62.0782	8.32	40.494	8.32	49.3978	8.32	19.5116	8.32	20.6821	8.32	14.2376	8.32	13.5816	8.32	10.0125	8.32	9.4562	8.32	6.01251	8.32	5.4562	8.32	1.91558	8.32	1.57996		8.32	3.14091	4.45211	0.58527	0.35511
					8.36	4.03555	-143.698									8.34	55.8928	8.34	62.0488	8.34	40.4875	8.34	49.4035	8.34	19.5156	8.34	20.6844	8.34	14.2414	8.34	13.5843	8.34	10.0156	8.34	9.45855	8.34	6.01558	8.34	5.45855	8.34	1.92015	8.34	1.5833		8.34	3.14048	4.45169	0.58439	0.35538
					8.38	4.03501	-143.98									8.36	55.8803	8.36	62.0132	8.36	40.4794	8.36	49.4069	8.36	19.5205	8.36	20.6866	8.36	14.2451	8.36	13.5875	8.36	10.0186	8.36	9.4614	8.36	6.01862	8.36	5.4614	8.36	1.92418	8.36	1.58659		8.36	3.13985	4.45153	0.58304	0.35556
					8.4	4.03514	-144.655									8.38	55.8689	8.38	61.9794	8.38	40.4704	8.38	49.4114	8.38	19.5257	8.38	20.6888	8.38	14.2487	8.38	13.5907	8.38	10.0217	8.38	9.46412	8.38	6.02169	8.38	5.46412	8.38	1.92884	8.38	1.58926		8.38	3.139	4.45151	0.58154	0.35563
					8.42	4.03748	-145.022									8.4	55.8578	8.4	61.9312	8.4	40.4639	8.4	49.4167	8.4	19.5309	8.4	20.6907	8.4	14.2523	8.4	13.5939	8.4	10.0247	8.4	9.46727	8.4	6.02473	8.4	5.46727	8.4	1.93297	8.4	1.59232		8.4	3.13775	4.45166	0.57988	0.35572
					8.44	4.03828	-145.576									8.42	55.8502	8.42	61.886	8.42	40.4588	8.42	49.4234	8.42	19.536	8.42	20.6925	8.42	14.2556	8.42	13.5972	8.42	10.0278	8.42	9.47005	8.42	6.02783	8.42	5.47005	8.42	1.93746	8.42	1.59533		8.42	3.13592	4.45205	0.57827	0.35585
					8.46	4.04155	-145.589									8.44	55.8428	8.44	61.8439	8.44	40.461	8.44	49.4338	8.44	19.5408	8.44	20.6945	8.44	14.2585	8.44	13.6004	8.44	10.0309	8.44	9.47308	8.44	6.03091	8.44	5.47308	8.44	1.94164	8.44	1.59848		8.44	3.13359	4.45272	0.57688	0.35581
					8.48	4.04292	-146.006									8.46	55.8336	8.46	61.7994	8.46	40.4683	8.46	49.4422	8.46	19.5454	8.46	20.6967	8.46	14.2617	8.46	13.6036	8.46	10.034	8.46	9.47603	8.46	6.03396	8.46	5.47603	8.46	1.94618	8.46	1.60136		8.46	3.1313	4.4536	0.57564	0.35588
					8.5	4.04214	-146.167									8.48	55.8194	8.48	61.7619	8.48	40.4715	8.48	49.4433	8.48	19.5496	8.48	20.6985	8.48	14.2647	8.48	13.6065	8.48	10.037	8.48	9.47927	8.48	6.03699	8.48	5.47927	8.48	1.95036	8.48	1.60443		8.48	3.12926	4.45466	0.57443	0.35606
					8.52	4.04167	-146.679									8.5	55.804	8.5	61.7273	8.5	40.4757	8.5	49.4421	8.5	19.5537	8.5	20.7008	8.5	14.2678	8.5	13.6098	8.5	10.04	8.5	9.48208	8.5	6.04003	8.5	5.48208	8.5	1.95452	8.5	1.60748		8.5	3.12748	4.45585	0.57356	0.35614
					8.54	4.04019	-146.915									8.52	55.7883	8.52	61.7016	8.52	40.4822	8.52	49.438	8.52	19.557	8.52	20.7036	8.52	14.2708	8.52	13.6132	8.52	10.043	8.52	9.48524	8.52	6.04305	8.52	5.48524	8.52	1.95816	8.52	1.61108		8.52	3.12593	4.45701	0.57332	0.35618
					8.56	4.04019	-147.362									8.54	55.7727	8.54	61.6747	8.54	40.4864	8.54	49.4326	8.54	19.5606	8.54	20.7063	8.54	14.2739	8.54	13.6163	8.54	10.0461	8.54	9.48828	8.54	6.04608	8.54	5.48828	8.54	1.96209	8.54	1.61432		8.54	3.12448	4.45804	0.57285	0.35633
					8.58	4.04128	-147.66									8.56	55.7558	8.56	61.6706	8.56	40.4914	8.56	49.4266	8.56	19.564	8.56	20.7088	8.56	14.2772	8.56	13.6194	8.56	10.0491	8.56	9.49153	8.56	6.04908	8.56	5.49153	8.56	1.96549	8.56	1.61762		8.56	3.12329	4.45886	0.57238	0.35667
					8.6	4.04137	-148.14									8.58	55.7364	8.58	61.6818	8.58	40.4957	8.58	49.4244	8.58	19.5675	8.58	20.7114	8.58	14.2806	8.58	13.6226	8.58	10.0521	8.58	9.49422	8.58	6.05206	8.58	5.49422	8.58	1.96915	8.58	1.62094		8.58	3.12229	4.45944	0.57195	0.3569
					8.62	4.04281	-148.233									8.6	55.7184	8.6	61.6971	8.6	40.4994	8.6	49.4223	8.6	19.5705	8.6	20.7143	8.6	14.2839	8.6	13.6258	8.6	10.055	8.6	9.4973	8.6	6.05504	8.6	5.4973	8.6	1.97218	8.6	1.62471		8.6	3.12146	4.45977	0.57187	0.35712
					8.64	4.04497	-148.76									8.62	55.7019	8.62	61.6946	8.62	40.507	8.62	49.4193	8.62	19.5736	8.62	20.7174	8.62	14.287	8.62	13.6284	8.62	10.058	8.62	9.50015	8.62	6.058	8.62	5.50015	8.62	1.97576	8.62	1.62849		8.62	3.12084	4.45993	0.57191	0.35745
					8.66	4.04729	-149.006									8.64	55.6857	8.64	61.6904	8.64	40.516	8.64	49.4192	8.64	19.5765	8.64	20.7204	8.64	14.2901	8.64	13.6312	8.64	10.061	8.64	9.50326	8.64	6.06096	8.64	5.50326	8.64	1.97876	8.64	1.63221		8.64	3.12035	4.4599	0.57196	0.35766
					8.68	4.04789	-149.551									8.66	55.6688	8.66	61.6698	8.66	40.5287	8.66	49.421	8.66	19.579	8.66	20.7232	8.66	14.2935	8.66	13.6339	8.66	10.0639	8.66	9.50603	8.66	6.06388	8.66	5.50603	8.66	1.98248	8.66	1.6352		8.66	3.11994	4.45971	0.57208	0.35796
					8.7	4.04546	-149.826									8.68	55.6511	8.68	61.6379	8.68	40.5357	8.68	49.4217	8.68	19.5819	8.68	20.726	8.68	14.2969	8.68	13.637	8.68	10.0668	8.68	9.50888	8.68	6.06678	8.68	5.50888	8.68	1.98568	8.68	1.63879		8.68	3.11939	4.45939	0.57209	0.35811
					8.72	4.04537	-149.954									8.7	55.6351	8.7	61.6044	8.7	40.5382	8.7	49.4232	8.7	19.5846	8.7	20.7287	8.7	14.3001	8.7	13.6399	8.7	10.0696	8.7	9.51137	8.7	6.06965	8.7	5.51137	8.7	1.98947	8.7	1.64173		8.7	3.11866	4.45896	0.57202	0.35815
					8.74	4.04511	-150.084									8.72	55.6214	8.72	61.5623	8.72	40.5484	8.72	49.4189	8.72	19.588	8.72	20.7308	8.72	14.3033	8.72	13.6426	8.72	10.0725	8.72	9.51402	8.72	6.07254	8.72	5.51402	8.72	1.99288	8.72	1.64526		8.72	3.1179	4.45845	0.57139	0.35826
					8.76	4.04553	-150.6									8.74	55.6093	8.74	61.5136	8.74	40.5593	8.74	49.4139	8.74	19.5912	8.74	20.7323	8.74	14.3063	8.74	13.6451	8.74	10.0754	8.74	9.51626	8.74	6.07543	8.74	5.51626	8.74	1.99669	8.74	1.64855		8.74	3.11706	4.45787	0.57055	0.3584
					8.78	4.0466	-150.703									8.76	55.5948	8.76	61.4602	8.76	40.5619	8.76	49.4131	8.76	19.5944	8.76	20.7342	8.76	14.3092	8.76	13.6482	8.76	10.0783	8.76	9.51921	8.76	6.07829	8.76	5.51921	8.76	2.00027	8.76	1.65188		8.76	3.11604	4.45718	0.5699	0.35832
					8.8	4.04472	-151.384									8.78	55.5804	8.78	61.4076	8.78	40.5635	8.78	49.4145	8.78	19.5977	8.78	20.7361	8.78	14.3118	8.78	13.6512	8.78	10.0811	8.78	9.52213	8.78	6.08113	8.78	5.52213	8.78	2.0038	8.78	1.6547		8.78	3.11482	4.45637	0.56922	0.35815
					8.82	4.04874	-151.51									8.8	55.5651	8.8	61.3231	8.8	40.5636	8.8	49.4141	8.8	19.6011	8.8	20.7374	8.8	14.3146	8.8	13.654	8.8	10.084	8.8	9.52475	8.8	6.08396	8.8	5.52475	8.8	2.00689	8.8	1.65812		8.8	3.11342	4.45562	0.56816	0.35807
					8.84	4.04894	-152.352									8.82	55.5509	8.82	61.2464	8.82	40.5616	8.82	49.4178	8.82	19.6044	8.82	20.7386	8.82	14.3175	8.82	13.6571	8.82	10.0868	8.82	9.5273	8.82	6.0868	8.82	5.5273	8.82	2.01028	8.82	1.66103		8.82	3.11188	4.45494	0.56712	0.35792
					8.86	4.05047	-152.619									8.84	55.5357	8.84	61.2244	8.84	40.5578	8.84	49.425	8.84	19.6076	8.84	20.7398	8.84	14.3202	8.84	13.6601	8.84	10.0896	8.84	9.53013	8.84	6.08961	8.84	5.53013	8.84	2.01328	8.84	1.66413		8.84	3.11034	4.45431	0.56613	0.35766
					8.88	4.05059	-153.032									8.86	55.5192	8.86	61.2251	8.86	40.5531	8.86	49.4289	8.86	19.6104	8.86	20.7411	8.86	14.3232	8.86	13.6634	8.86	10.0924	8.86	9.53276	8.86	6.09239	8.86	5.53276	8.86	2.01681	8.86	1.66702		8.86	3.10895	4.4536	0.56535	0.35754
					8.9	4.05012	-153.176									8.88	55.504	8.88	61.2292	8.88	40.5487	8.88	49.4325	8.88	19.6129	8.88	20.7425	8.88	14.326	8.88	13.6666	8.88	10.0952	8.88	9.53567	8.88	6.09517	8.88	5.53567	8.88	2.01999	8.88	1.67052		8.88	3.10769	4.45271	0.56484	0.35737
					8.92	4.05006	-153.732									8.9	55.4952	8.9	61.2129	8.9	40.5513	8.9	49.4389	8.9	19.6155	8.9	20.7447	8.9	14.3288	8.9	13.6699	8.9	10.0979	8.9	9.53851	8.9	6.09794	8.9	5.53851	8.9	2.02338	8.9	1.67381		8.9	3.1066	4.45159	0.56462	0.35722
					8.94	4.05018	-153.811									8.92	55.4853	8.92	61.1936	8.92	40.5564	8.92	49.4466	8.92	19.6182	8.92	20.7471	8.92	14.3318	8.92	13.6733	8.92	10.1007	8.92	9.54137	8.92	6.10069	8.92	5.54137	8.92	2.02652	8.92	1.67733		8.92	3.10564	4.4502	0.56445	0.35708
					8.96	4.05076	-154.396									8.94	55.4721	8.94	61.1543	8.94	40.5576	8.94	49.4559	8.94	19.6213	8.94	20.7484	8.94	14.3349	8.94	13.6764	8.94	10.1035	8.94	9.54422	8.94	6.10345	8.94	5.54422	8.94	2.03003	8.94	1.68081		8.94	3.10494	4.44856	0.56356	0.35709
					8.98	4.05027	-154.584									8.96	55.4562	8.96	61.1236	8.96	40.5546	8.96	49.4676	8.96	19.6245	8.96	20.7497	8.96	14.338	8.96	13.6799	8.96	10.1062	8.96	9.54702	8.96	6.10619	8.96	5.54702	8.96	2.03339	8.96	1.6846		8.96	3.10466	4.44664	0.56259	0.35708
					9	4.04907	-155.034									8.98	55.4416	8.98	61.0866	8.98	40.5511	8.98	49.4788	8.98	19.6282	8.98	20.751	8.98	14.3413	8.98	13.6833	8.98	10.1089	8.98	9.54959	8.98	6.10888	8.98	5.54959	8.98	2.03708	8.98	1.6877		8.98	3.10483	4.44443	0.56139	0.35712
					9.02	4.05338	-155.259									9	55.4301	9	61.062	9	40.5484	9	49.4881	9	19.632	9	20.753	9	14.3445	9	13.6865	9	10.1116	9	9.55271	9	6.11162	9	5.55271	9	2.04035	9	1.6911		9	3.10563	4.44201	0.56051	0.35719
					9.04	4.05338	-155.692									9.02	55.419	9.02	61.0568	9.02	40.5466	9.02	49.4957	9.02	19.6367	9.02	20.7551	9.02	14.3477	9.02	13.6897	9.02	10.1143	9.02	9.5558	9.02	6.11432	9.02	5.5558	9.02	2.04405	9.02	1.6941		9.02	3.10706	4.43949	0.55918	0.35733
					9.06	4.05462	-155.745									9.04	55.4122	9.04	61.0599	9.04	40.5445	9.04	49.5022	9.04	19.6421	9.04	20.7565	9.04	14.3509	9.04	13.6929	9.04	10.1171	9.04	9.55862	9.04	6.11705	9.04	5.55862	9.04	2.04772	9.04	1.69719		9.04	3.10897	4.43682	0.55722	0.35752
					9.08	4.05365	-156.079									9.06	55.4039	9.06	61.0693	9.06	40.5436	9.06	49.5053	9.06	19.648	9.06	20.7581	9.06	14.354	9.06	13.6962	9.06	10.1197	9.06	9.56142	9.06	6.11974	9.06	5.56142	9.06	2.05126	9.06	1.69975		9.06	3.11126	4.43398	0.55503	0.35774
					9.1	4.05379	-156.343									9.08	55.3903	9.08	61.0863	9.08	40.5405	9.08	49.5039	9.08	19.6539	9.08	20.7598	9.08	14.3571	9.08	13.6993	9.08	10.1224	9.08	9.56418	9.08	6.1224	9.08	5.56418	9.08	2.05452	9.08	1.70262		9.08	3.11382	4.431	0.55296	0.3579
					9.12	4.05381	-157.186									9.1	55.3757	9.1	61.1032	9.1	40.5363	9.1	49.4989	9.1	19.6595	9.1	20.7614	9.1	14.36	9.1	13.7019	9.1	10.1251	9.1	9.56701	9.1	6.12508	9.1	5.56701	9.1	2.05817	9.1	1.70514		9.1	3.1166	4.42801	0.55094	0.35808
					9.14	4.05601	-157.276									9.12	55.3599	9.12	61.0796	9.12	40.5359	9.12	49.4903	9.12	19.6649	9.12	20.7629	9.12	14.363	9.12	13.7045	9.12	10.1278	9.12	9.56968	9.12	6.12776	9.12	5.56968	9.12	2.06169	9.12	1.70807		9.12	3.11965	4.42514	0.549	0.35828
					9.16	4.05614	-157.484									9.14	55.3446	9.14	61.0655	9.14	40.5373	9.14	49.4845	9.14	19.6699	9.14	20.7647	9.14	14.3659	9.14	13.7073	9.14	10.1304	9.14	9.57221	9.14	6.13038	9.14	5.57221	9.14	2.06548	9.14	1.71063		9.14	3.123	4.42247	0.54743	0.35833
					9.18	4.05447	-157.726									9.16	55.3266	9.16	61.0712	9.16	40.5389	9.16	49.477	9.16	19.675	9.16	20.7667	9.16	14.3689	9.16	13.7103	9.16	10.133	9.16	9.57507	9.16	6.13303	9.16	5.57507	9.16	2.06906	9.16	1.71359		9.16	3.1265	4.41999	0.54585	0.35844
					9.2	4.05468	-158.277									9.18	55.3038	9.18	61.089	9.18	40.5392	9.18	49.4679	9.18	19.6801	9.18	20.7684	9.18	14.3719	9.18	13.7132	9.18	10.1357	9.18	9.57793	9.18	6.13565	9.18	5.57793	9.18	2.07216	9.18	1.71635		9.18	3.13008	4.41776	0.54417	0.35859
					9.22	4.05499	-158.517									9.2	55.2823	9.2	61.1101	9.2	40.5394	9.2	49.4546	9.2	19.6849	9.2	20.7698	9.2	14.3748	9.2	13.7158	9.2	10.1383	9.2	9.58043	9.2	6.13827	9.2	5.58043	9.2	2.07541	9.2	1.71912		9.2	3.13377	4.41586	0.54242	0.35882
					9.24	4.05317	-159.071									9.22	55.267	9.22	61.1676	9.22	40.5448	9.22	49.4393	9.22	19.6891	9.22	20.7714	9.22	14.3777	9.22	13.7186	9.22	10.1409	9.22	9.58318	9.22	6.14089	9.22	5.58318	9.22	2.07869	9.22	1.72183		9.22	3.13747	4.41418	0.54114	0.35888
					9.26	4.05584	-159.102									9.24	55.2546	9.24	61.2361	9.24	40.5566	9.24	49.4208	9.24	19.6918	9.24	20.7731	9.24	14.3805	9.24	13.7215	9.24	10.1435	9.24	9.58572	9.24	6.14351	9.24	5.58572	9.24	2.08194	9.24	1.72492		9.24	3.14101	4.41272	0.54062	0.35881
					9.28	4.0569	-159.477									9.26	55.2442	9.26	61.2738	9.26	40.5718	9.26	49.4064	9.26	19.6939	9.26	20.7744	9.26	14.3834	9.26	13.7244	9.26	10.1461	9.26	9.58857	9.26	6.14608	9.26	5.58857	9.26	2.08523	9.26	1.72738		9.26	3.1445	4.41152	0.54023	0.35881
					9.3	4.0574	-159.901									9.28	55.2373	9.28	61.3002	9.28	40.5926	9.28	49.3973	9.28	19.696	9.28	20.7763	9.28	14.3858	9.28	13.7272	9.28	10.1487	9.28	9.59171	9.28	6.14867	9.28	5.59171	9.28	2.08838	9.28	1.73021		9.28	3.14811	4.41056	0.54012	0.35859
					9.32	4.05837	-160.322									9.3	55.2313	9.3	61.3184	9.3	40.6161	9.3	49.3909	9.3	19.6985	9.3	20.7782	9.3	14.3888	9.3	13.7302	9.3	10.1512	9.3	9.59485	9.3	6.15124	9.3	5.59485	9.3	2.0918	9.3	1.73275		9.3	3.152	4.40981	0.53989	0.35858
					9.34	4.06025	-160.668									9.32	55.2169	9.32	61.3174	9.32	40.6359	9.32	49.3879	9.32	19.7008	9.32	20.7797	9.32	14.3919	9.32	13.7334	9.32	10.1538	9.32	9.59724	9.32	6.15379	9.32	5.59724	9.32	2.09516	9.32	1.73596		9.32	3.15622	4.4092	0.53946	0.35849
					9.36	4.06039	-161.15									9.34	55.2041	9.34	61.2983	9.34	40.6489	9.34	49.3845	9.34	19.703	9.34	20.7806	9.34	14.3951	9.34	13.7366	9.34	10.1563	9.34	9.59992	9.34	6.1563	9.34	5.59992	9.34	2.09857	9.34	1.73921		9.34	3.16065	4.40868	0.53877	0.35854
					9.38	4.062	-161.374									9.36	55.2003	9.36	61.2754	9.36	40.6597	9.36	49.3841	9.36	19.7051	9.36	20.7821	9.36	14.3983	9.36	13.7399	9.36	10.1588	9.36	9.60254	9.36	6.15882	9.36	5.60254	9.36	2.10202	9.36	1.74234		9.36	3.16509	4.40817	0.53849	0.35859
					9.4	4.06137	-162.017									9.38	55.1965	9.38	61.2502	9.38	40.6729	9.38	49.386	9.38	19.7074	9.38	20.7844	9.38	14.4013	9.38	13.7429	9.38	10.1613	9.38	9.60539	9.38	6.1613	9.38	5.60539	9.38	2.10522	9.38	1.74494		9.38	3.16956	4.40764	0.53848	0.35865
					9.42	4.06176	-162.175									9.4	55.1924	9.4	61.2316	9.4	40.6822	9.4	49.3896	9.4	19.7101	9.4	20.7864	9.4	14.4044	9.4	13.7458	9.4	10.1638	9.4	9.60809	9.4	6.1638	9.4	5.60809	9.4	2.10821	9.4	1.74773		9.4	3.17389	4.40722	0.53813	0.35877
					9.44	4.06142	-162.52									9.42	55.1876	9.42	61.2181	9.42	40.6877	9.42	49.3913	9.42	19.7137	9.42	20.7878	9.42	14.4072	9.42	13.7486	9.42	10.1663	9.42	9.61083	9.42	6.16628	9.42	5.61083	9.42	2.11146	9.42	1.75036		9.42	3.17789	4.40689	0.53704	0.3589
					9.46	4.06136	-162.802									9.44	55.1834	9.44	61.2042	9.44	40.6906	9.44	49.3969	9.44	19.7177	9.44	20.7889	9.44	14.4103	9.44	13.7516	9.44	10.1687	9.44	9.61346	9.44	6.16875	9.44	5.61346	9.44	2.11483	9.44	1.75352		9.44	3.18141	4.40659	0.53559	0.35908
					9.48	4.06118	-163.108									9.46	55.1732	9.46	61.1941	9.46	40.6896	9.46	49.4053	9.46	19.7217	9.46	20.79	9.46	14.4132	9.46	13.7546	9.46	10.1712	9.46	9.61641	9.46	6.17119	9.46	5.61641	9.46	2.11763	9.46	1.75666		9.46	3.18454	4.40625	0.53414	0.35914
					9.5	4.0626	-163.436									9.48	55.1611	9.48	61.1894	9.48	40.6877	9.48	49.4158	9.48	19.7255	9.48	20.7912	9.48	14.4161	9.48	13.7572	9.48	10.1737	9.48	9.61893	9.48	6.17368	9.48	5.61893	9.48	2.12085	9.48	1.75976		9.48	3.18723	4.40583	0.53286	0.35933
					9.52	4.06618	-163.923									9.5	55.1483	9.5	61.172	9.5	40.685	9.5	49.425	9.5	19.7294	9.5	20.7924	9.5	14.4189	9.5	13.7599	9.5	10.1761	9.5	9.62159	9.5	6.17614	9.5	5.62159	9.5	2.12406	9.5	1.76292		9.5	3.18959	4.40543	0.53153	0.35947
					9.54	4.06665	-164.181									9.52	55.1353	9.52	61.1454	9.52	40.6866	9.52	49.4365	9.52	19.7329	9.52	20.7936	9.52	14.4217	9.52	13.763	9.52	10.1786	9.52	9.62367	9.52	6.17861	9.52	5.62367	9.52	2.12741	9.52	1.76589		9.52	3.19168	4.4051	0.53031	0.35952
					9.56	4.0633	-164.546									9.54	55.1273	9.54	61.158	9.54	40.6863	9.54	49.447	9.54	19.7364	9.54	20.795	9.54	14.4244	9.54	13.766	9.54	10.1811	9.54	9.62603	9.54	6.18105	9.54	5.62603	9.54	2.13067	9.54	1.76882		9.54	3.19364	4.40473	0.52931	0.35962
					9.58	4.06265	-164.881									9.56	55.1136	9.56	61.1783	9.56	40.6817	9.56	49.4553	9.56	19.7398	9.56	20.7964	9.56	14.4267	9.56	13.7684	9.56	10.1835	9.56	9.62852	9.56	6.1835	9.56	5.62852	9.56	2.1341	9.56	1.77203		9.56	3.19529	4.40427	0.52829	0.35977
					9.6	4.06371	-165.095									9.58	55.0984	9.58	61.1912	9.58	40.6742	9.58	49.4599	9.58	19.7431	9.58	20.7978	9.58	14.4291	9.58	13.7709	9.58	10.1859	9.58	9.63121	9.58	6.18592	9.58	5.63121	9.58	2.13722	9.58	1.7752		9.58	3.19642	4.40378	0.52731	0.35986
					9.62	4.06527	-165.572									9.6	55.0857	9.6	61.203	9.6	40.673	9.6	49.4536	9.6	19.7455	9.6	20.7994	9.6	14.4315	9.6	13.7735	9.6	10.1883	9.6	9.63356	9.6	6.18835	9.6	5.63356	9.6	2.14073	9.6	1.77832		9.6	3.19705	4.40323	0.52695	0.35981
					9.64	4.06315	-165.957									9.62	55.074	9.62	61.2163	9.62	40.674	9.62	49.4459	9.62	19.7477	9.62	20.801	9.62	14.4342	9.62	13.7765	9.62	10.1907	9.62	9.63621	9.62	6.19074	9.62	5.63621	9.62	2.14392	9.62	1.78142		9.62	3.19699	4.40258	0.52667	0.35969
					9.66	4.06534	-166.285									9.64	55.0583	9.64	61.2247	9.64	40.6731	9.64	49.4403	9.64	19.7498	9.64	20.8026	9.64	14.4368	9.64	13.7797	9.64	10.1932	9.64	9.63889	9.64	6.19317	9.64	5.63889	9.64	2.14729	9.64	1.78374		9.64	3.19625	4.40195	0.52637	0.35952
					9.68	4.06502	-166.762									9.66	55.0439	9.66	61.2297	9.66	40.6711	9.66	49.4426	9.66	19.7524	9.66	20.8038	9.66	14.4392	9.66	13.7827	9.66	10.1956	9.66	9.64202	9.66	6.19558	9.66	5.64202	9.66	2.1504	9.66	1.78589		9.66	3.19533	4.40138	0.52572	0.35928
					9.7	4.06477	-166.916									9.68	55.0302	9.68	61.2271	9.68	40.6685	9.68	49.4453	9.68	19.7552	9.68	20.8054	9.68	14.4415	9.68	13.7857	9.68	10.1979	9.68	9.6448	9.68	6.19794	9.68	5.6448	9.68	2.15383	9.68	1.78849		9.68	3.1945	4.40079	0.52512	0.35896
					9.72	4.06603	-167.462									9.7	55.0157	9.7	61.2174	9.7	40.6641	9.7	49.4437	9.7	19.7581	9.7	20.8067	9.7	14.4443	9.7	13.7886	9.7	10.2003	9.7	9.64749	9.7	6.20027	9.7	5.64749	9.7	2.15726	9.7	1.79101		9.7	3.19377	4.40014	0.52431	0.35876
					9.74	4.06589	-167.84									9.72	55.0037	9.72	61.1885	9.72	40.6598	9.72	49.4425	9.72	19.7612	9.72	20.808	9.72	14.447	9.72	13.7917	9.72	10.2026	9.72	9.64957	9.72	6.20261	9.72	5.64957	9.72	2.16088	9.72	1.79396		9.72	3.19312	4.39936	0.52344	0.35853
					9.76	4.0641	-168.043									9.74	55.0014	9.74	61.1455	9.74	40.6567	9.74	49.4391	9.74	19.7638	9.74	20.8094	9.74	14.4495	9.74	13.7944	9.74	10.2049	9.74	9.65228	9.74	6.20492	9.74	5.65228	9.74	2.16394	9.74	1.79691		9.74	3.1923	4.3985	0.52284	0.35833
					9.78	4.0671	-168.158									9.76	55.0016	9.76	61.096	9.76	40.6535	9.76	49.4387	9.76	19.7666	9.76	20.8114	9.76	14.4521	9.76	13.7974	9.76	10.2073	9.76	9.65472	9.76	6.20725	9.76	5.65472	9.76	2.16736	9.76	1.79955		9.76	3.19106	4.39754	0.5224	0.35814
					9.8	4.06791	-168.566									9.78	55.0008	9.78	61.0597	9.78	40.6472	9.78	49.4405	9.78	19.7697	9.78	20.8134	9.78	14.4547	9.78	13.8004	9.78	10.2096	9.78	9.65729	9.78	6.20955	9.78	5.65729	9.78	2.17036	9.78	1.80206		9.78	3.18933	4.39663	0.52185	0.35793
					9.82	4.06536	-169.018									9.8	54.9969	9.8	61.022	9.8	40.642	9.8	49.4423	9.8	19.7731	9.8	20.8147	9.8	14.4576	9.8	13.8034	9.8	10.2119	9.8	9.65936	9.8	6.21185	9.8	5.65936	9.8	2.17368	9.8	1.80453		9.8	3.18695	4.39573	0.52083	0.35788
					9.84	4.06382	-169.471									9.82	54.9944	9.82	60.9968	9.82	40.6361	9.82	49.4428	9.82	19.7767	9.82	20.8158	9.82	14.4605	9.82	13.8063	9.82	10.2142	9.82	9.66189	9.82	6.21415	9.82	5.66189	9.82	2.17693	9.82	1.80721		9.82	3.18392	4.39483	0.51952	0.35786
					9.86	4.06691	-169.716									9.84	54.9894	9.84	60.9794	9.84	40.632	9.84	49.4475	9.84	19.7802	9.84	20.8162	9.84	14.4633	9.84	13.8092	9.84	10.2164	9.84	9.66428	9.84	6.21641	9.84	5.66428	9.84	2.18037	9.84	1.81019		9.84	3.18043	4.39389	0.51799	0.35783
					9.88	4.06594	-169.903									9.86	54.9792	9.86	60.9663	9.86	40.6262	9.86	49.4534	9.86	19.7839	9.86	20.8167	9.86	14.466	9.86	13.8122	9.86	10.2187	9.86	9.66672	9.86	6.21866	9.86	5.66672	9.86	2.18325	9.86	1.81324		9.86	3.17665	4.39291	0.51636	0.35787
					9.9	4.06534	-170.486									9.88	54.9571	9.88	60.9609	9.88	40.6187	9.88	49.461	9.88	19.7883	9.88	20.8175	9.88	14.4684	9.88	13.8147	9.88	10.2209	9.88	9.66874	9.88	6.22091	9.88	5.66874	9.88	2.18652	9.88	1.8158		9.88	3.17253	4.39201	0.51462	0.35785
					9.92	4.06698	-170.758									9.9	54.9352	9.9	60.954	9.9	40.6145	9.9	49.4655	9.9	19.7922	9.9	20.8184	9.9	14.4707	9.9	13.8177	9.9	10.2231	9.9	9.67115	9.9	6.22313	9.9	5.67115	9.9	2.18936	9.9	1.81879		9.9	3.16815	4.39111	0.51311	0.35774
					9.94	4.06673	-171.149									9.92	54.9083	9.92	60.9464	9.92	40.6137	9.92	49.4712	9.92	19.7951	9.92	20.8194	9.92	14.473	9.92	13.8207	9.92	10.2254	9.92	9.67288	9.92	6.22538	9.92	5.67288	9.92	2.19256	9.92	1.82152		9.92	3.1636	4.39016	0.51214	0.35756
					9.96	4.06616	-171.556									9.94	54.8845	9.94	60.9281	9.94	40.6125	9.94	49.4743	9.94	19.7979	9.94	20.8212	9.94	14.4752	9.94	13.8234	9.94	10.2276	9.94	9.67529	9.94	6.2276	9.94	5.67529	9.94	2.19547	9.94	1.82463		9.94	3.1588	4.38902	0.51167	0.35745
					9.98	4.06777	-171.625									9.96	54.8539	9.96	60.891	9.96	40.6137	9.96	49.4754	9.96	19.8005	9.96	20.8231	9.96	14.4773	9.96	13.8261	9.96	10.2298	9.96	9.67777	9.96	6.22979	9.96	5.67777	9.96	2.19876	9.96	1.82762		9.96	3.15357	4.38763	0.5113	0.35735
					10	4.06543	-171.874									9.98	54.8312	9.98	60.8515	9.98	40.6175	9.98	49.471	9.98	19.8029	9.98	20.8244	9.98	14.4796	9.98	13.829	9.98	10.232	9.98	9.6806	9.98	6.23199	9.98	5.6806	9.98	2.20175	9.98	1.83083		9.98	3.14812	4.38596	0.51073	0.35723
					10.02	4.06566	-172.188									10	54.8158	10	60.8085	10	40.6221	10	49.4631	10	19.8051	10	20.8259	10	14.4819	10	13.8319	10	10.2342	10	9.68328	10	6.23425	10	5.68328	10	2.20487	10	1.83394		10	3.1428	4.38399	0.51043	0.35711
					10.04	4.0686	-172.443									10.02	54.8091	10.02	60.7617	10.02	40.624	10.02	49.4632	10.02	19.8077	10.02	20.8275	10.02	14.4841	10.02	13.8347	10.02	10.2365	10.02	9.68615	10.02	6.2365	10.02	5.68615	10.02	2.20749	10.02	1.83685		10.02	3.13776	4.3817	0.50992	0.357
					10.06	4.06881	-173.032									10.04	54.8118	10.04	60.718	10.04	40.6248	10.04	49.4632	10.04	19.8102	10.04	20.8291	10.04	14.4862	10.04	13.8375	10.04	10.2387	10.04	9.6888	10.04	6.23874	10.04	5.6888	10.04	2.21053	10.04	1.83882		10.04	3.13325	4.37902	0.50945	0.35684
					10.08	4.06729	-173.298									10.06	54.8232	10.06	60.6771	10.06	40.6257	10.06	49.4562	10.06	19.8123	10.06	20.831	10.06	14.4884	10.06	13.84	10.06	10.241	10.06	9.69163	10.06	6.24098	10.06	5.69163	10.06	2.21328	10.06	1.84147		10.06	3.12938	4.37578	0.50936	0.35663
					10.1	4.06774	-173.726									10.08	54.8438	10.08	60.6394	10.08	40.6253	10.08	49.4436	10.08	19.8149	10.08	20.8331	10.08	14.4904	10.08	13.8427	10.08	10.2432	10.08	9.69416	10.08	6.24321	10.08	5.69416	10.08	2.21642	10.08	1.84424		10.08	3.12603	4.37202	0.50911	0.35639
					10.12	4.06881	-174.265									10.1	54.8766	10.1	60.585	10.1	40.6251	10.1	49.43	10.1	19.8176	10.1	20.8351	10.1	14.4927	10.1	13.8453	10.1	10.2454	10.1	9.69704	10.1	6.24542	10.1	5.69704	10.1	2.21918	10.1	1.84692		10.1	3.12308	4.36782	0.50876	0.35631
					10.14	4.07133	-174.574									10.12	54.9188	10.12	60.5383	10.12	40.6256	10.12	49.42	10.12	19.8205	10.12	20.8365	10.12	14.4951	10.12	13.8478	10.12	10.2476	10.12	9.69971	10.12	6.24763	10.12	5.69971	10.12	2.22227	10.12	1.84953		10.12	3.12038	4.36323	0.50802	0.35631
					10.16	4.06787	-174.72									10.14	54.9667	10.14	60.505	10.14	40.6266	10.14	49.4087	10.14	19.8231	10.14	20.8379	10.14	14.4975	10.14	13.8504	10.14	10.2498	10.14	9.70253	10.14	6.24983	10.14	5.70253	10.14	2.22514	10.14	1.8523		10.14	3.11761	4.35843	0.50741	0.3563
					10.18	4.068	-175.131									10.16	55.0153	10.16	60.4807	10.16	40.6243	10.16	49.4017	10.16	19.8254	10.16	20.8394	10.16	14.5001	10.16	13.8529	10.16	10.252	10.16	9.70514	10.16	6.25202	10.16	5.70514	10.16	2.22835	10.16	1.8547		10.16	3.1148	4.35349	0.50699	0.35627
					10.2	4.06928	-175.326									10.18	55.0654	10.18	60.4796	10.18	40.6221	10.18	49.3948	10.18	19.8277	10.18	20.8409	10.18	14.5027	10.18	13.8554	10.18	10.2542	10.18	9.70784	10.18	6.25421	10.18	5.70784	10.18	2.23117	10.18	1.85743		10.18	3.11188	4.34859	0.50658	0.35626
					10.22	4.06955	-176.047									10.2	55.1088	10.2	60.5196	10.2	40.625	10.2	49.3831	10.2	19.8297	10.2	20.8421	10.2	14.5053	10.2	13.8577	10.2	10.2564	10.2	9.71033	10.2	6.25638	10.2	5.71033	10.2	2.23435	10.2	1.85992		10.2	3.10882	4.34363	0.50621	0.35634
					10.24	4.06893	-176.593									10.22	55.1466	10.22	60.5623	10.22	40.6267	10.22	49.3695	10.22	19.8322	10.22	20.8433	10.22	14.5078	10.22	13.8605	10.22	10.2585	10.22	9.7132	10.22	6.25855	10.22	5.7132	10.22	2.23717	10.22	1.86273		10.22	3.10578	4.3389	0.50552	0.35633
					10.26	4.06877	-176.883									10.24	55.1736	10.24	60.6069	10.24	40.6284	10.24	49.3563	10.24	19.8354	10.24	20.8441	10.24	14.5103	10.24	13.8632	10.24	10.2607	10.24	9.71568	10.24	6.2607	10.24	5.71568	10.24	2.24035	10.24	1.8655		10.24	3.10285	4.33469	0.50437	0.35626
					10.28	4.07064	-177.071									10.26	55.1872	10.26	60.6465	10.26	40.6268	10.26	49.3466	10.26	19.8391	10.26	20.8455	10.26	14.5128	10.26	13.8657	10.26	10.2629	10.26	9.71834	10.26	6.26285	10.26	5.71834	10.26	2.24329	10.26	1.86849		10.26	3.10007	4.33114	0.50325	0.35619
					10.3	4.07255	-177.277									10.28	55.1881	10.28	60.6795	10.28	40.6262	10.28	49.3382	10.28	19.8428	10.28	20.847	10.28	14.515	10.28	13.8684	10.28	10.265	10.28	9.72075	10.28	6.26499	10.28	5.72075	10.28	2.24638	10.28	1.87108		10.28	3.09745	4.32838	0.50209	0.35599
					10.32	4.07128	-177.485									10.3	55.1843	10.3	60.6863	10.3	40.6336	10.3	49.3299	10.3	19.8457	10.3	20.8491	10.3	14.5173	10.3	13.8713	10.3	10.2671	10.3	9.72308	10.3	6.26712	10.3	5.72308	10.3	2.24911	10.3	1.87412		10.3	3.09504	4.32636	0.5017	0.35581
					10.34	4.07053	-177.87									10.32	55.167	10.32	60.6825	10.32	40.6433	10.32	49.3221	10.32	19.8485	10.32	20.8511	10.32	14.5194	10.32	13.8743	10.32	10.2692	10.32	9.72504	10.32	6.26924	10.32	5.72504	10.32	2.25218	10.32	1.87712		10.32	3.09274	4.32504	0.50131	0.35556
					10.36	4.06964	-178.033									10.34	55.1465	10.34	60.6457	10.34	40.6564	10.34	49.3142	10.34	19.8517	10.34	20.8524	10.34	14.5215	10.34	13.877	10.34	10.2714	10.34	9.72742	10.34	6.27136	10.34	5.72742	10.34	2.25494	10.34	1.8803		10.34	3.09053	4.32436	0.50034	0.35541
					10.38	4.06939	-178.674									10.36	55.1214	10.36	60.6139	10.36	40.6721	10.36	49.3069	10.36	19.8554	10.36	20.8531	10.36	14.5234	10.36	13.88	10.36	10.2735	10.36	9.72963	10.36	6.27346	10.36	5.72963	10.36	2.25809	10.36	1.8827		10.36	3.08862	4.32426	0.49888	0.35514
					10.4	4.06967	-178.817									10.38	55.1004	10.38	60.6182	10.38	40.6848	10.38	49.3009	10.38	19.8586	10.38	20.8533	10.38	14.5256	10.38	13.8827	10.38	10.2756	10.38	9.73204	10.38	6.27556	10.38	5.73204	10.38	2.26085	10.38	1.88548		10.38	3.08734	4.32465	0.49737	0.3549
					10.42	4.06981	-179.448									10.4	55.0785	10.4	60.6153	10.4	40.6937	10.4	49.2963	10.4	19.8619	10.4	20.8543	10.4	14.528	10.4	13.8855	10.4	10.2776	10.4	9.73438	10.4	6.27764	10.4	5.73438	10.4	2.26371	10.4	1.88793		10.4	3.08679	4.32545	0.4962	0.35462
					10.44	4.0704	-179.576									10.42	55.0573	10.42	60.6154	10.42	40.7016	10.42	49.2929	10.42	19.8653	10.42	20.8554	10.42	14.5305	10.42	13.8882	10.42	10.2797	10.42	9.73645	10.42	6.27972	10.42	5.73645	10.42	2.26652	10.42	1.89042		10.42	3.08699	4.32643	0.49506	0.3544
					10.46	4.07056	-179.945									10.44	55.0371	10.44	60.6103	10.44	40.7066	10.44	49.2799	10.44	19.8693	10.44	20.8567	10.44	14.5332	10.44	13.891	10.44	10.2818	10.44	9.73863	10.44	6.28179	10.44	5.73863	10.44	2.2695	10.44	1.89245		10.44	3.08795	4.32747	0.49368	0.35422
					10.48	4.07001	-180.018									10.46	55.0176	10.46	60.5952	10.46	40.7103	10.46	49.2659	10.46	19.873	10.46	20.8582	10.46	14.5355	10.46	13.8938	10.46	10.2838	10.46	9.74097	10.46	6.28385	10.46	5.74097	10.46	2.27213	10.46	1.89524		10.46	3.08959	4.32852	0.49259	0.35399
					10.5	4.07224	-180.546									10.48	55.0014	10.48	60.5668	10.48	40.7174	10.48	49.2624	10.48	19.8764	10.48	20.8596	10.48	14.538	10.48	13.8966	10.48	10.2859	10.48	9.74312	10.48	6.2859	10.48	5.74312	10.48	2.27505	10.48	1.89771		10.48	3.09189	4.3297	0.49161	0.35377
					10.52	4.07194	-180.807									10.5	54.9895	10.5	60.5298	10.5	40.7251	10.5	49.2639	10.5	19.8794	10.5	20.8606	10.5	14.5407	10.5	13.8993	10.5	10.288	10.5	9.74551	10.5	6.28795	10.5	5.74551	10.5	2.27761	10.5	1.90012		10.5	3.09479	4.33094	0.49061	0.35366
					10.54	4.0718	-181.713									10.52	54.9838	10.52	60.4893	10.52	40.7287	10.52	49.265	10.52	19.8823	10.52	20.8611	10.52	14.5435	10.52	13.9017	10.52	10.29	10.52	9.74777	10.52	6.28998	10.52	5.74777	10.52	2.28063	10.52	1.90245		10.52	3.09825	4.33218	0.48939	0.35367
					10.56	4.07255	-181.987									10.54	54.9789	10.54	60.4602	10.54	40.7292	10.54	49.2598	10.54	19.8851	10.54	20.8624	10.54	14.5462	10.54	13.9041	10.54	10.292	10.54	9.75013	10.54	6.29201	10.54	5.75013	10.54	2.28355	10.54	1.9052		10.54	3.1022	4.33342	0.48863	0.35354
					10.58	4.07363	-182.135									10.56	54.9733	10.56	60.4381	10.56	40.7253	10.56	49.2561	10.56	19.8878	10.56	20.8637	10.56	14.5491	10.56	13.9065	10.56	10.294	10.56	9.75263	10.56	6.29402	10.56	5.75263	10.56	2.28634	10.56	1.90795		10.56	3.10685	4.33462	0.48796	0.35352
					10.6	4.0731	-182.227									10.58	54.9684	10.58	60.4489	10.58	40.7242	10.58	49.251	10.58	19.8907	10.58	20.8646	10.58	14.552	10.58	13.9091	10.58	10.296	10.58	9.75496	10.58	6.29603	10.58	5.75496	10.58	2.28899	10.58	1.91096		10.58	3.11237	4.33585	0.48699	0.35351
					10.62	4.07102	-182.884									10.6	54.9615	10.6	60.4795	10.6	40.7174	10.6	49.2443	10.6	19.8935	10.6	20.8655	10.6	14.5546	10.6	13.9116	10.6	10.298	10.6	9.75744	10.6	6.29803	10.6	5.75744	10.6	2.29195	10.6	1.91345		10.6	3.1188	4.33718	0.486	0.35361
					10.64	4.06984	-183.174									10.62	54.9496	10.62	60.5157	10.62	40.7076	10.62	49.2386	10.62	19.8968	10.62	20.8666	10.62	14.5572	10.62	13.914	10.62	10.3	10.62	9.76001	10.62	6.30002	10.62	5.76001	10.62	2.29464	10.62	1.91611		10.62	3.12599	4.33891	0.48488	0.35369
					10.66	4.06934	-183.492									10.64	54.9377	10.64	60.5383	10.64	40.6943	10.64	49.2331	10.64	19.9004	10.64	20.8682	10.64	14.5597	10.64	13.9163	10.64	10.302	10.64	9.76231	10.64	6.302	10.64	5.76231	10.64	2.29758	10.64	1.91855		10.64	3.13387	4.34112	0.48389	0.35378
					10.68	4.07372	-183.572									10.66	54.9264	10.66	60.5248	10.66	40.6796	10.66	49.23	10.66	19.9036	10.66	20.87	10.66	14.5622	10.66	13.9182	10.66	10.304	10.66	9.76502	10.66	6.30398	10.66	5.76502	10.66	2.30049	10.66	1.92133		10.66	3.14237	4.34372	0.48318	0.354
					10.7	4.07343	-184.091									10.68	54.9164	10.68	60.5061	10.68	40.6828	10.68	49.2274	10.68	19.9066	10.68	20.8718	10.68	14.5643	10.68	13.9206	10.68	10.3059	10.68	9.76773	10.68	6.30594	10.68	5.76773	10.68	2.3032	10.68	1.92407		10.68	3.15133	4.34675	0.4826	0.35404
					10.72	4.07159	-184.091									10.7	54.9005	10.7	60.4798	10.7	40.6762	10.7	49.2257	10.7	19.91	10.7	20.8736	10.7	14.5666	10.7	13.9231	10.7	10.3079	10.7	9.77021	10.7	6.3079	10.7	5.77021	10.7	2.30604	10.7	1.92704		10.7	3.16068	4.35034	0.4818	0.35407
					10.74	4.07174	-184.743									10.72	54.8846	10.72	60.4661	10.72	40.6671	10.72	49.2251	10.72	19.914	10.72	20.8741	10.72	14.5686	10.72	13.9255	10.72	10.3099	10.72	9.77276	10.72	6.30985	10.72	5.77276	10.72	2.30883	10.72	1.92943		10.72	3.17041	4.35468	0.48006	0.354
					10.76	4.073	-185.02									10.74	54.8632	10.74	60.4581	10.74	40.6474	10.74	49.2239	10.74	19.9181	10.74	20.8738	10.74	14.5706	10.74	13.9279	10.74	10.3118	10.74	9.77524	10.74	6.31179	10.74	5.77524	10.74	2.31149	10.74	1.93143		10.74	3.18066	4.35959	0.47787	0.35395
					10.78	4.07441	-185.406									10.76	54.8449	10.76	60.5085	10.76	40.6173	10.76	49.2225	10.76	19.9217	10.76	20.8736	10.76	14.5724	10.76	13.9306	10.76	10.3137	10.76	9.77783	10.76	6.31372	10.76	5.77783	10.76	2.31429	10.76	1.93301		10.76	3.19131	4.36479	0.47592	0.35371
					10.8	4.07295	-185.637									10.78	54.8201	10.78	60.5588	10.78	40.5798	10.78	49.2204	10.78	19.9242	10.78	20.8741	10.78	14.5746	10.78	13.9331	10.78	10.3156	10.78	9.78048	10.78	6.31564	10.78	5.78048	10.78	2.31684	10.78	1.93536		10.78	3.20214	4.37009	0.47494	0.3535
					10.82	4.07228	-186.2									10.8	54.7925	10.8	60.5633	10.8	40.5338	10.8	49.2152	10.8	19.9273	10.8	20.8751	10.8	14.5768	10.8	13.9358	10.8	10.3176	10.8	9.78311	10.8	6.31755	10.8	5.78311	10.8	2.31958	10.8	1.9374		10.8	3.21302	4.37526	0.47389	0.35327
					10.84	4.07005	-186.527									10.82	54.759	10.82	60.5621	10.82	40.4819	10.82	49.2066	10.82	19.9306	10.82	20.8763	10.82	14.5785	10.82	13.9382	10.82	10.3194	10.82	9.78532	10.82	6.31945	10.82	5.78532	10.82	2.3221	10.82	1.93994		10.82	3.22393	4.38028	0.47287	0.35297
					10.86	4.07029	-186.984									10.84	54.7217	10.84	60.5376	10.84	40.4261	10.84	49.1986	10.84	19.934	10.84	20.8775	10.84	14.5801	10.84	13.9407	10.84	10.3214	10.84	9.78776	10.84	6.32135	10.84	5.78776	10.84	2.32436	10.84	1.94235		10.84	3.23476	4.38527	0.47175	0.35265
					10.88	4.07029	-187.203									10.86	54.6852	10.86	60.5043	10.86	40.3679	10.86	49.2011	10.86	19.9364	10.86	20.8787	10.86	14.5816	10.86	13.9434	10.86	10.3232	10.86	9.78973	10.86	6.32323	10.86	5.78973	10.86	2.32675	10.86	1.94492		10.86	3.24563	4.39039	0.47119	0.3522
					10.9	4.07053	-187.655									10.88	54.6469	10.88	60.4648	10.88	40.313	10.88	49.2068	10.88	19.9387	10.88	20.8799	10.88	14.5837	10.88	13.9462	10.88	10.3251	10.88	9.79181	10.88	6.32511	10.88	5.79181	10.88	2.32926	10.88	1.94751		10.88	3.25637	4.39583	0.47061	0.35186
					10.92	4.07219	-187.76									10.9	54.6143	10.9	60.424	10.9	40.2596	10.9	49.2082	10.9	19.9414	10.9	20.8805	10.9	14.5857	10.9	13.9491	10.9	10.327	10.9	9.79392	10.9	6.32698	10.9	5.79392	10.9	2.33178	10.9	1.95043		10.9	3.26674	4.40161	0.46955	0.35151
					10.94	4.0715	-188.339									10.92	54.5818	10.92	60.3849	10.92	40.2049	10.92	49.2061	10.92	19.9447	10.92	20.8811	10.92	14.5877	10.92	13.9516	10.92	10.3288	10.92	9.79601	10.92	6.32884	10.92	5.79601	10.92	2.33444	10.92	1.95286		10.92	3.27653	4.40789	0.46823	0.3513
					10.96	4.0721	-188.465									10.94	54.5442	10.94	60.4032	10.94	40.1576	10.94	49.2016	10.94	19.9477	10.94	20.8821	10.94	14.5897	10.94	13.9541	10.94	10.3307	10.94	9.79817	10.94	6.33069	10.94	5.79817	10.94	2.33717	10.94	1.9557		10.94	3.2857	4.41487	0.4672	0.35098
					10.98	4.07267	-188.926									10.96	54.5035	10.96	60.4159	10.96	40.1138	10.96	49.1992	10.96	19.9499	10.96	20.8829	10.96	14.5916	10.96	13.9566	10.96	10.3325	10.96	9.80037	10.96	6.33253	10.96	5.80037	10.96	2.33951	10.96	1.95858		10.96	3.29445	4.42264	0.46647	0.35066
					11	4.07501	-188.926									10.98	54.4628	10.98	60.4355	10.98	40.0803	10.98	49.197	10.98	19.9524	10.98	20.8837	10.98	14.5935	10.98	13.9592	10.98	10.3344	10.98	9.80224	10.98	6.33437	10.98	5.80224	10.98	2.34208	10.98	1.96112		10.98	3.30279	4.43132	0.46561	0.35032
					11.02	4.07469	-189.628									11	54.4222	11	60.4573	11	40.0346	11	49.1932	11	19.9555	11	20.8852	11	14.5952	11	13.9615	11	10.3362	11	9.80451	11	6.33619	11	5.80451	11	2.34451	11	1.96343		11	3.31056	4.44103	0.46488	0.35008
					11.04	4.07207	-189.963									11.02	54.3832	11.02	60.4637	11.02	40.0102	11.02	49.1884	11.02	19.9588	11.02	20.8867	11.02	14.5971	11.02	13.964	11.02	10.338	11.02	9.80666	11.02	6.33801	11.02	5.80666	11.02	2.347	11.02	1.96588		11.02	3.31783	4.45124	0.46397	0.34988
					11.06	4.07161	-190.554									11.04	54.3475	11.04	60.4295	11.04	40.0153	11.04	49.1804	11.04	19.9622	11.04	20.8882	11.04	14.5991	11.04	13.9666	11.04	10.3398	11.04	9.80882	11.04	6.33982	11.04	5.80882	11.04	2.3497	11.04	1.96839		11.04	3.32481	4.46194	0.463	0.34959
					11.08	4.07214	-190.57									11.06	54.3191	11.06	60.3991	11.06	40.0365	11.06	49.1764	11.06	19.9653	11.06	20.8892	11.06	14.6012	11.06	13.9691	11.06	10.3416	11.06	9.81118	11.06	6.34162	11.06	5.81118	11.06	2.35263	11.06	1.97121		11.06	3.33157	4.4731	0.46194	0.34941
					11.1	4.0736	-191.211									11.08	54.2995	11.08	60.3814	11.08	40.073	11.08	49.1762	11.08	19.9682	11.08	20.8899	11.08	14.6032	11.08	13.9719	11.08	10.3434	11.08	9.81369	11.08	6.34341	11.08	5.81369	11.08	2.35532	11.08	1.97401		11.08	3.33808	4.48476	0.46084	0.34912
					11.12	4.07399	-191.423									11.1	54.2797	11.1	60.3797	11.1	40.104	11.1	49.1753	11.1	19.9713	11.1	20.89	11.1	14.6052	11.1	13.9746	11.1	10.3452	11.1	9.81598	11.1	6.34519	11.1	5.81598	11.1	2.35822	11.1	1.97662		11.1	3.34431	4.49688	0.45938	0.34882
					11.14	4.07262	-191.749									11.12	54.2654	11.12	60.4162	11.12	40.1377	11.12	49.1766	11.12	19.9745	11.12	20.8899	11.12	14.607	11.12	13.9773	11.12	10.347	11.12	9.81851	11.12	6.34696	11.12	5.81851	11.12	2.36065	11.12	1.97871		11.12	3.35016	4.50934	0.45774	0.34857
					11.16	4.07345	-191.929									11.14	54.2518	11.14	60.4679	11.14	40.1681	11.14	49.1764	11.14	19.9774	11.14	20.8903	11.14	14.6088	11.14	13.98	11.14	10.3487	11.14	9.82065	11.14	6.34873	11.14	5.82065	11.14	2.36327	11.14	1.9807		11.14	3.35552	4.52207	0.45646	0.34824
					11.18	4.0743	-192.32									11.16	54.2423	11.16	60.5264	11.16	40.1951	11.16	49.1775	11.16	19.98	11.16	20.891	11.16	14.6107	11.16	13.9827	11.16	10.3505	11.16	9.82304	11.16	6.35048	11.16	5.82304	11.16	2.36578	11.16	1.98285		11.16	3.36017	4.53497	0.45552	0.34792
					11.2	4.07533	-192.504									11.18	54.2291	11.18	60.5475	11.18	40.2154	11.18	49.1797	11.18	19.9818	11.18	20.8921	11.18	14.6126	11.18	13.9854	11.18	10.3522	11.18	9.82519	11.18	6.35223	11.18	5.82519	11.18	2.36839	11.18	1.98531		11.18	3.36421	4.54794	0.45514	0.34758
					11.22	4.07251	-193.115									11.2	54.2172	11.2	60.5566	11.2	40.2257	11.2	49.181	11.2	19.9845	11.2	20.8925	11.2	14.6142	11.2	13.9875	11.2	10.354	11.2	9.82765	11.2	6.35397	11.2	5.82765	11.2	2.3708	11.2	1.98784		11.2	3.36783	4.56092	0.45395	0.34737
					11.24	4.07261	-193.377									11.22	54.203	11.22	60.572	11.22	40.2327	11.22	49.185	11.22	19.9874	11.22	20.893	11.22	14.6156	11.22	13.9896	11.22	10.3557	11.22	9.83007	11.22	6.3557	11.22	5.83007	11.22	2.37329	11.22	1.99068		11.22	3.37229	4.56463	0.45281	0.34707
					11.26	4.07198	-193.999									11.24	54.1899	11.24	60.5825	11.24	40.2352	11.24	49.1927	11.24	19.9903	11.24	20.8932	11.24	14.6171	11.24	13.9919	11.24	10.3574	11.24	9.83267	11.24	6.35742	11.24	5.83267	11.24	2.37567	11.24	1.99339		11.24	3.37652	4.56802	0.45142	0.34674
					11.28	4.07015	-194.038									11.26	54.1791	11.26	60.5973	11.26	40.2291	11.26	49.2014	11.26	19.993	11.26	20.8935	11.26	14.6188	11.26	13.9944	11.26	10.3591	11.26	9.83486	11.26	6.35913	11.26	5.83486	11.26	2.37825	11.26	1.99547		11.26	3.38054	4.57107	0.45021	0.3465
					11.3	4.07009	-194.32									11.28	54.1663	11.28	60.6163	11.28	40.2247	11.28	49.2092	11.28	19.9959	11.28	20.8937	11.28	14.6206	11.28	13.9968	11.28	10.3608	11.28	9.83746	11.28	6.36083	11.28	5.83746	11.28	2.38059	11.28	1.99782		11.28	3.38433	4.57381	0.44892	0.3462
					11.32	4.07103	-194.729									11.3	54.1553	11.3	60.6433	11.3	40.2108	11.3	49.2159	11.3	19.9987	11.3	20.8942	11.3	14.6224	11.3	13.9992	11.3	10.3625	11.3	9.83998	11.3	6.36253	11.3	5.83998	11.3	2.38322	11.3	1.99992		11.3	3.38791	4.57622	0.44777	0.34587
					11.34	4.07151	-195.159									11.32	54.1425	11.32	60.6791	11.32	40.1844	11.32	49.2192	11.32	20.0012	11.32	20.8954	11.32	14.6241	11.32	14.0011	11.32	10.3642	11.32	9.8426	11.32	6.36421	11.32	5.8426	11.32	2.38574	11.32	2.0018		11.32	3.39127	4.57831	0.44712	0.3457
					11.36	4.07249	-195.429									11.34	54.1288	11.34	60.715	11.34	40.1527	11.34	49.22	11.34	20.0035	11.34	20.897	11.34	14.626	11.34	14.0037	11.34	10.3659	11.34	9.84516	11.34	6.36589	11.34	5.84516	11.34	2.38849	11.34	2.00406		11.34	3.39441	4.58007	0.44675	0.34542
					11.38	4.07004	-196.074									11.36	54.1163	11.36	60.7056	11.36	40.1129	11.36	49.2178	11.36	20.0058	11.36	20.8986	11.36	14.6279	11.36	14.0062	11.36	10.3676	11.36	9.84785	11.36	6.36756	11.36	5.84785	11.36	2.3909	11.36	2.00645		11.36	3.39733	4.58151	0.4464	0.34508
					11.4	4.07047	-196.171									11.38	54.1029	11.38	60.6765	11.38	40.0747	11.38	49.2158	11.38	20.0081	11.38	20.8998	11.38	14.6298	11.38	14.0088	11.38	10.3692	11.38	9.85015	11.38	6.36922	11.38	5.85015	11.38	2.39375	11.38	2.00863		11.38	3.40003	4.58262	0.44582	0.34472
					11.42	4.07335	-196.465									11.4	54.0889	11.4	60.634	11.4	40.0333	11.4	49.2128	11.4	20.011	11.4	20.9013	11.4	14.6315	11.4	14.0115	11.4	10.3709	11.4	9.85267	11.4	6.37087	11.4	5.85267	11.4	2.39626	11.4	2.01104		11.4	3.40252	4.58341	0.44518	0.34436
					11.44	4.07139	-196.632									11.42	54.0714	11.42	60.573	11.42	40.0169	11.42	49.2037	11.42	20.0135	11.42	20.9023	11.42	14.6334	11.42	14.0141	11.42	10.3725	11.42	9.85485	11.42	6.37251	11.42	5.85485	11.42	2.39918	11.42	2.01327		11.42	3.40478	4.58388	0.44438	0.34397
					11.46	4.07005	-197.261									11.44	54.0534	11.44	60.5172	11.44	40.0093	11.44	49.1948	11.44	20.0161	11.44	20.9034	11.44	14.6352	11.44	14.0169	11.44	10.3741	11.44	9.8572	11.44	6.37414	11.44	5.8572	11.44	2.40188	11.44	2.01579		11.44	3.40682	4.58402	0.44367	0.3436
					11.48	4.07029	-197.679									11.46	54.0437	11.46	60.4665	11.46	39.9958	11.46	49.1931	11.46	20.0183	11.46	20.9048	11.46	14.6371	11.46	14.0198	11.46	10.3758	11.46	9.85929	11.46	6.37577	11.46	5.85929	11.46	2.4048	11.46	2.01843		11.46	3.40865	4.58384	0.44328	0.34327
					11.5	4.06954	-198.019									11.48	54.0347	11.48	60.4081	11.48	39.9858	11.48	49.1926	11.48	20.0211	11.48	20.9065	11.48	14.639	11.48	14.0229	11.48	10.3774	11.48	9.86162	11.48	6.37738	11.48	5.86162	11.48	2.40738	11.48	2.02079		11.48	3.41026	4.58333	0.44275	0.34292
					11.52	4.07132	-198.176									11.5	54.0185	11.5	60.3668	11.5	39.9834	11.5	49.1925	11.5	20.0241	11.5	20.9085	11.5	14.6409	11.5	14.0259	11.5	10.379	11.5	9.86372	11.5	6.37899	11.5	5.86372	11.5	2.41018	11.5	2.02287		11.5	3.41164	4.5825	0.44219	0.3426
					11.54	4.07197	-198.61									11.52	54.0019	11.52	60.3366	11.52	40.0112	11.52	49.1933	11.52	20.0276	11.52	20.9108	11.52	14.6428	11.52	14.0288	11.52	10.3806	11.52	9.86583	11.52	6.38059	11.52	5.86583	11.52	2.41253	11.52	2.02497		11.52	3.41281	4.58134	0.44162	0.34232
					11.56	4.07204	-198.74									11.54	53.9879	11.54	60.2792	11.54	40.0247	11.54	49.1957	11.54	20.0315	11.54	20.9132	11.54	14.6447	11.54	14.0315	11.54	10.3822	11.54	9.86749	11.54	6.38218	11.54	5.86749	11.54	2.41522	11.54	2.02696		11.54	3.41376	4.57986	0.44088	0.34205
					11.58	4.07129	-199.026									11.56	53.9734	11.56	60.2073	11.56	40.0145	11.56	49.2005	11.56	20.0352	11.56	20.9142	11.56	14.6465	11.56	14.0338	11.56	10.3838	11.56	9.86957	11.56	6.38376	11.56	5.86957	11.56	2.4177	11.56	2.02952		11.56	3.41449	4.57806	0.4395	0.34186
					11.6	4.07064	-199.488									11.58	53.9606	11.58	60.1604	11.58	39.9851	11.58	49.2069	11.58	20.0388	11.58	20.9153	11.58	14.6481	11.58	14.036	11.58	10.3853	11.58	9.87141	11.58	6.38533	11.58	5.87141	11.58	2.42038	11.58	2.03213		11.58	3.415	4.57593	0.43828	0.34172
					11.62	4.06961	-199.76									11.6	53.9469	11.6	60.1373	11.6	39.9376	11.6	49.2141	11.6	20.0433	11.6	20.9164	11.6	14.6495	11.6	14.0377	11.6	10.3869	11.6	9.87373	11.6	6.3869	11.6	5.87373	11.6	2.42264	11.6	2.03495		11.6	3.4153	4.57348	0.43653	0.34164
					11.64	4.07012	-200.288									11.62	53.9332	11.62	60.1182	11.62	39.8879	11.62	49.222	11.62	20.0479	11.62	20.9179	11.62	14.6509	11.62	14.0399	11.62	10.3885	11.62	9.87588	11.62	6.38845	11.62	5.87588	11.62	2.42523	11.62	2.03743		11.62	3.41537	4.5707	0.43499	0.34145
					11.66	4.07085	-200.764									11.64	53.9212	11.64	60.1026	11.64	39.8349	11.64	49.2292	11.64	20.0519	11.64	20.92	11.64	14.6524	11.64	14.0418	11.64	10.39	11.64	9.87815	11.64	6.39	11.64	5.87815	11.64	2.42753	11.64	2.03988		11.64	3.41522	4.5676	0.43403	0.34128
					11.68	4.0709	-200.877									11.66	53.9107	11.66	60.0947	11.66	39.7927	11.66	49.2358	11.66	20.0559	11.66	20.9228	11.66	14.6541	11.66	14.0439	11.66	10.3915	11.66	9.88017	11.66	6.39154	11.66	5.88017	11.66	2.42984	11.66	2.04181		11.66	3.41486	4.56418	0.43344	0.34115
					11.7	4.0704	-201.239									11.68	53.9008	11.68	60.0913	11.68	39.7752	11.68	49.2426	11.68	20.06	11.68	20.9261	11.68	14.6559	11.68	14.046	11.68	10.3931	11.68	9.88249	11.68	6.39307	11.68	5.88249	11.68	2.43202	11.68	2.04446		11.68	3.41428	4.56043	0.43306	0.34099
					11.72	4.071	-201.337									11.7	53.892	11.7	60.0958	11.7	39.7636	11.7	49.246	11.7	20.0643	11.7	20.9295	11.7	14.6576	11.7	14.0479	11.7	10.3946	11.7	9.88467	11.7	6.39459	11.7	5.88467	11.7	2.43463	11.7	2.04688		11.7	3.41347	4.55635	0.4326	0.3409
					11.74	4.07046	-201.681									11.72	53.8855	11.72	60.1047	11.72	39.7718	11.72	49.2486	11.72	20.0685	11.72	20.9334	11.72	14.6593	11.72	14.0498	11.72	10.3961	11.72	9.88705	11.72	6.3961	11.72	5.88705	11.72	2.43692	11.72	2.0496		11.72	3.41245	4.55195	0.43241	0.34084
					11.76	4.06909	-202.227									11.74	53.8768	11.74	60.1142	11.74	39.8034	11.74	49.2513	11.74	20.0724	11.74	20.9364	11.74	14.6608	11.74	14.0523	11.74	10.3976	11.74	9.88933	11.74	6.3976	11.74	5.88933	11.74	2.4395	11.74	2.05252		11.74	3.41121	4.54723	0.43197	0.34045
					11.78	4.06725	-202.635									11.76	53.868	11.76	60.1294	11.76	39.8537	11.76	49.253	11.76	20.0759	11.76	20.9398	11.76	14.6621	11.76	14.0549	11.76	10.3991	11.76	9.89181	11.76	6.39909	11.76	5.89181	11.76	2.44201	11.76	2.05551		11.76	3.40975	4.54219	0.43196	0.33994
					11.8	4.06925	-203.023									11.78	53.8564	11.78	60.1467	11.78	39.9222	11.78	49.2551	11.78	20.0788	11.78	20.9437	11.78	14.6632	11.78	14.0575	11.78	10.4006	11.78	9.89416	11.78	6.40058	11.78	5.89416	11.78	2.4447	11.78	2.05798		11.78	3.40807	4.53682	0.43246	0.33943
					11.82	4.07025	-203.568									11.8	53.8457	11.8	60.1709	11.8	40.0283	11.8	49.2569	11.8	20.0823	11.8	20.9484	11.8	14.6645	11.8	14.0599	11.8	10.402	11.8	9.89658	11.8	6.40205	11.8	5.89658	11.8	2.44716	11.8	2.06058		11.8	3.40617	4.53112	0.43304	0.33906
					11.84	4.0702	-203.7									11.82	53.8332	11.82	60.1818	11.82	40.0004	11.82	49.2576	11.82	20.0857	11.82	20.9533	11.82	14.666	11.82	14.0621	11.82	10.4035	11.82	9.8987	11.82	6.40352	11.82	5.8987	11.82	2.44931	11.82	2.06282		11.82	3.40406	4.5251	0.4338	0.33886
					11.86	4.06841	-204.035									11.84	53.8201	11.84	60.192	11.84	40.0251	11.84	49.2579	11.84	20.0891	11.84	20.9586	11.84	14.6676	11.84	14.0643	11.84	10.405	11.84	9.90077	11.84	6.40498	11.84	5.90077	11.84	2.45138	11.84	2.06496		11.84	3.40172	4.51876	0.43476	0.33868
					11.88	4.06908	-204.276									11.86	53.8063	11.86	60.2015	11.86	40.037	11.86	49.2578	11.86	20.0924	11.86	20.9643	11.86	14.6691	11.86	14.0664	11.86	10.4064	11.86	9.90279	11.86	6.40643	11.86	5.90279	11.86	2.45338	11.86	2.067		11.86	3.39917	4.51209	0.43593	0.33853
					11.9	4.06867	-204.525									11.88	53.7918	11.88	60.2105	11.88	40.015	11.88	49.2573	11.88	20.0957	11.88	20.9703	11.88	14.6707	11.88	14.0686	11.88	10.4079	11.88	9.90476	11.88	6.40787	11.88	5.90476	11.88	2.45529	11.88	2.06892		11.88	3.39639	4.5051	0.4373	0.3384
					11.92	4.06911	-205.032									11.9	53.7766	11.9	60.2188	11.9	40.0215	11.9	49.2564	11.9	20.0989	11.9	20.9767	11.9	14.6723	11.9	14.0707	11.9	10.4093	11.9	9.9067	11.9	6.40931	11.9	5.9067	11.9	2.45713	11.9	2.07074		11.9	3.3934	4.49779	0.43888	0.3383
					11.94	4.07025	-205.282									11.92	53.7607	11.92	60.2264	11.92	40.0117	11.92	49.2552	11.92	20.1021	11.92	20.9835	11.92	14.674	11.92	14.0728	11.92	10.4107	11.92	9.90858	11.92	6.41073	11.92	5.90858	11.92	2.4589	11.92	2.07246		11.92	3.39019	4.49015	0.44066	0.33823
					11.96	4.07144	-205.375									11.94	53.7441	11.94	60.2335	11.94	40.0349	11.94	49.2535	11.94	20.1053	11.94	20.9906	11.94	14.6756	11.94	14.0749	11.94	10.4122	11.94	9.91042	11.94	6.41215	11.94	5.91042	11.94	2.46059	11.94	2.07406		11.94	3.38675	4.48218	0.44265	0.33819
					11.98	4.06834	-205.804									11.96	53.7268	11.96	60.2398	11.96	40.0276	11.96	49.2516	11.96	20.1084	11.96	20.9981	11.96	14.6773	11.96	14.077	11.96	10.4136	11.96	9.91221	11.96	6.41355	11.96	5.91221	11.96	2.4622	11.96	2.07556		11.96	3.3831	4.47389	0.44485	0.33817
					12	4.06808	-205.977									11.98	53.7089	11.98	60.2456	11.98	40.0673	11.98	49.2492	11.98	20.1114	11.98	21.0059	11.98	14.6791	11.98	14.0791	11.98	10.4149	11.98	9.91396	11.98	6.41495	11.98	5.91396	11.98	2.46373	11.98	2.07695		11.98	3.37924	4.46528	0.44725	0.33818
																12	53.6902	12	60.2507	12	40.0119	12	49.2464	12	20.1144	12	21.0141	12	14.6808	12	14.0811	12	10.4163	12	9.91566	12	6.41634	12	5.91566	12	2.46519	12	2.07824		12	3.37515	4.45635	0.44986	0.33822
[truncated: 70 more columns]

## Sheet: Supporting information
Figure S1a					Figure S2b			Figure S4a										Figure S4b			Figure S5a			Figure S5b			Figure S5c					Figure S5d			Figure S6a										Figure S6b
CZO/KTO		KTO substrate			Energy	Counts		Electrodes	dark				330 nm					j	MR		Time	Rs		Time	∆R/R		dark		330 nm			Time	Rs		B	MR									B	∆R/R0
2θ	intensity	2θ	intensity		0	0			+I	error bar	-I	error bar	+I	error bar	-I	error bar		0	1.87525		0	543.734		0	0		Time	∆R/R	Time	∆R/R		0	4.53			+10 μA	-10 μA	+20 μA	-20 μA	+30 μA	-30 μA	+40 μA	-40 μA			10 μA	20 μA	30 μA	40 μA
37	3000	37	52		0.01	0		1-3	4987.6	0.13236	4980.62	6.18971	160.4	0.27272	156.655	0.10085		1	1.87427		52.4912	543.763		20	0.10328		0	0.08431	0	0.3		10.0468	4.53		-12	17.0693	16.9131	14.6344	17.7813	12.1973	18.7629	9.56247	20.1445		-12	0.07812	-1.57345	-3.28276	-5.29104
37.01	2400	37.01	44		0.02	0		3-5	5158.73	13.8807	5122.79	3.88014	175.076	0.05945	176.83	0.71564		2	1.87305		104.982	543.768		40	-0.1125		10	-0.02383	20	-0.01956		20.0936	4.51		-11.98	17.0693	16.9121	14.6344	17.7781	12.1973	18.7748	9.56247	20.1416		-11.98	0.07862	-1.57185	-3.28873	-5.28959
37.02	1900	37.02	54		0.03	0		1-5	5091.32	0.19235	5100.35	0.5656	165.684	0.08352	166.262	0.20945		3	1.87158		157.474	543.782		60	0.22691		20	0.02729	40	-0.01674		30.1404	4.52		-11.96	17.0693	16.9045	14.6344	17.7738	12.1973	18.7761	9.56247	20.141		-11.96	0.08242	-1.56971	-3.28941	-5.28929
37.03	2500	37.03	67		0.04	0		2-4	5087.65	0.13142	5052.66	0.86546	160.925	0.12791	159.579	0.31915		4	1.86985		209.965	543.806		80	-0.13861		30	-0.00499	60	0.06782		40.1871	4.52		-11.94	17.0693	16.8975	14.6344	17.7725	12.1891	18.7514	9.56491	20.1139		-11.94	0.0859	-1.56904	-3.28114	-5.27449
37.04	2900	37.04	55		0.05	0		4-6	4962.85	9.63182	4987.33	13.6363	176.603	0.67015	174.391	0.17273		5	1.86788		262.456	543.809		100	-0.03302		40	0.03641	80	0.37134		50.2339	4.53		-11.92	17.0712	16.8667	14.6303	17.7546	12.1785	18.7427	9.5648	20.1021		-11.92	0.10225	-1.56217	-3.28212	-5.26866
37.05	3300	37.05	58		0.06	3		2-6	5077.16	5.26262	5035.16	8.57513	167.043	0.4032	166.044	0.08728		6	1.86566		314.947	543.833		120	0.14129		50	0.0323	100	0.33586		60.2807	4.53		-11.9	17.0691	16.8594	14.6247	17.7307	12.1678	18.7093	9.57107	20.0794		-11.9	0.10487	-1.55302	-3.27076	-5.25414
37.06	3700	37.06	67		0.07	8												7	1.86319		367.439	543.846		140	0.16779		60	-0.00945	120	0.36156		70.3275	4.53		-11.88	17.0535	16.8244	14.6119	17.7059	12.1628	18.7048	9.57389	20.0674		-11.88	0.11456	-1.54701	-3.271	-5.24675
37.07	3300	37.07	66		0.08	15												8	1.86047		419.93	543.855		160	0.00384		70	0.02106	140	-0.1771		80.3743	4.53		-11.86	17.0426	16.8092	14.6119	17.6841	12.1587	18.6786	9.56501	20.047		-11.86	0.1167	-1.53609	-3.25993	-5.24099
37.08	3200	37.08	40		0.09	13												9	1.8575		472.421	543.876		180	0.08946		80	0.04485	160	0.2283		90.421	4.52211		-11.84	17.035	16.7878	14.5951	17.6602	12.1572	18.668	9.56192	20.018		-11.84	0.12359	-1.53255	-3.25539	-5.22805
37.09	3000	37.09	45		0.1	17												10	1.85429		524.912	543.893		200	-0.01574		90	-0.00706	180	-0.01309		100.468	4.53		-11.82	17.0334	16.7538	14.5912	17.6427	12.1504	18.6485	9.57015	19.9995		-11.82	0.13983	-1.52574	-3.24905	-5.21467
37.1	3200	37.1	39		0.11	15												11	1.85082		577.404	543.894		220	-0.1221		100	-0.000793537	200	-0.04349		110.515	4.52257		-11.8	17.0291	16.7512	14.5884	17.6215	12.1485	18.6154	9.57495	19.9592		-11.8	0.13896	-1.51655	-3.23348	-5.19215
37.11	2100	37.11	60		0.12	10												12	1.84773		629.895	543.923		240	0.19236		110	0.0433	220	0.31835		120.561	4.52		-11.78	17.0126	16.7254	14.5968	17.5908	12.141	18.6104	9.57254	19.9571		-11.78	0.1436	-1.49705	-3.2347	-5.1923
37.12	2700	37.12	38		0.13	7												13	1.84434		682.386	543.925		260	-0.31138		120	0.00202	240	-0.36035		130.608	4.52		-11.76	17.0069	16.718	14.591	17.5839	12.1396	18.585	9.56693	19.9286		-11.76	0.14445	-1.49643	-3.22269	-5.18083
37.13	3700	37.13	42		0.14	9												14	1.83996		734.877	543.934		280	-0.07871		130	-0.00571	260	-0.45489		140.655	4.52		-11.74	17.0018	16.695	14.5836	17.5539	12.1366	18.5682	9.57272	19.9155		-11.74	0.1534	-1.48512	-3.2158	-5.17137
37.14	2900	37.14	43		0.15	13												15	1.83556		787.368	543.943		300	-0.25417		140	0.02907	280	-0.21127		150.702	4.53		-11.72	16.9944	16.6735	14.5824	17.5364	12.1262	18.5424	9.56793	19.9048		-11.72	0.16046	-1.47701	-3.2081	-5.16844
37.15	3500	37.15	56		0.16	12												16	1.83093		839.86	543.955		320	-0.16203		150	0.01236	300	-0.18181		160.749	4.53		-11.7	16.9834	16.6601	14.573	17.5233	12.1262	18.5331	9.56404	19.8842		-11.7	0.16164	-1.47515	-3.20348	-5.16006
37.16	2100	37.16	39		0.17	11												17	1.82584		892.351	543.968		340	0.13285		160	0.03393	320	-0.14609		170.795	4.53602		-11.68	16.9752	16.64	14.5654	17.505	12.1204	18.522	9.55178	19.8701		-11.68	0.16759	-1.4698	-3.20078	-5.15915
37.17	2500	37.17	36		0.18	9												18	1.81997		944.842	543.98		360	-0.05606		170	-0.00218	340	-0.04603		180.842	4.54		-11.66	16.9683	16.6397	14.5587	17.4883	12.1194	18.4877	9.54475	19.8485		-11.66	0.16432	-1.46479	-3.18414	-5.15186
37.18	3100	37.18	30		0.19	10												19	1.8147		997.333	543.866		380	0.24035		180	0.04368	360	-0.01574		190.889	4.53		-11.64	16.9653	16.6111	14.5534	17.4662	12.1078	18.4818	9.53721	19.8457		-11.64	0.17709	-1.45641	-3.18703	-5.15424
37.19	2300	37.19	41		0.2	12												20	1.80797		999.852	543.866		400	0.03532		190	0.00534	380	-0.09148		200.936	4.51		-11.62	16.9513	16.5979	14.5527	17.4481	12.1146	18.4565	9.54129	19.8002		-11.62	0.17672	-1.44774	-3.17092	-5.12944
37.2	4000	37.2	58		0.21	12												21	1.80101		1002.37	382.672		420	-0.12248		200	0.03269	400	0.30591		210.982	4.52491		-11.6	16.9439	16.5797	14.5412	17.4331	12.1147	18.4448	9.5208	19.7936		-11.6	0.18213	-1.44598	-3.16505	-5.13639
37.21	2400	37.21	57		0.22	18												22	1.79424		1004.89	382.672		440	-0.0741		210	0.00953	420	-0.57062		221.029	4.53		-11.58	16.9363	16.5614	14.5278	17.423	12.0956	18.4237	9.52148	19.7775		-11.58	0.18743	-1.44759	-3.16406	-5.12799
37.22	2700	37.22	71		0.23	11												23	1.78734		1007.41	231.167		460	-0.04876		220	-0.00291	440	-0.06616		231.076	4.53		-11.56	16.9328	16.5509	14.5164	17.4039	12.0951	18.408	9.5077	19.7579		-11.56	0.19095	-1.44371	-3.15645	-5.1251
37.23	2400	37.23	60		0.24	16												24	1.78047		1009.93	167.376		480	-0.00883		230	0.03243	460	-0.48795		241.123	4.52		-11.54	16.93	16.5331	14.5138	17.3908	12.0772	18.4058	9.51173	19.7465		-11.54	0.19848	-1.43848	-3.16428	-5.11737
37.24	2600	37.24	64		0.25	25												25	1.7724		1012.44	167.376		500	-0.00461		240	0.01233	480	-0.40521		251.17	4.52415		-11.52	16.9195	16.5194	14.5109	17.371	12.0791	18.3652	9.50997	19.7278		-11.52	0.20004	-1.43002	-3.14304	-5.10889
37.25	4000	37.25	54		0.26	36												26	1.76364		1014.96	147.43		520	-0.03839		250	0.0063	500	-0.1674		261.216	4.52		-11.5	16.9131	16.4937	14.5036	17.348	12.0772	18.3637	9.50524	19.7253		-11.5	0.20968	-1.42221	-3.14322	-5.11003
37.26	4400	37.26	52		0.27	39												27	1.75473		1017.48	125.949		540	-0.26454		260	-0.00132	520	0.02225		271.263	4.53		-11.48	16.9103	16.4804	14.5009	17.348	12.0776	18.345	9.50431	19.705		-11.48	0.21495	-1.42358	-3.13365	-5.10036
37.27	3100	37.27	53		0.28	44												28	1.74553		1020	125.949		560	-0.24227		270	0.04763	540	0.0326		281.31	4.53		-11.46	16.9025	16.4598	14.4928	17.3269	12.0776	18.3314	9.50288	19.687		-11.46	0.22134	-1.41706	-3.12687	-5.09207
37.28	2400	37.28	60		0.29	36												29	1.73605		1022.52	105.258		580	-0.26646		280	0.03475	560	-0.24942		291.357	4.53		-11.44	16.8981	16.4398	14.4827	17.309	12.0626	18.3158	9.50338	19.6701		-11.44	0.22912	-1.41316	-3.12662	-5.08338
37.29	2600	37.29	46		0.3	24												30	1.7265		1025.04	105.258		600	0.01229		290	0.04749	580	-0.30283		301.404	4.53		-11.42	16.8901	16.4296	14.4766	17.2925	12.0533	18.301	9.50355	19.6567		-11.42	0.23022	-1.40794	-3.12385	-5.07655
37.3	3000	37.3	57		0.31	17												31	1.71597		1028	91.6612		620	-0.04684		300	-0.00138	600	0.02869		311.45	4.54		-11.4	16.8794	16.4062	14.4763	17.2694	12.0559	18.2971	9.49537	19.6452		-11.4	0.2366	-1.39656	-3.12059	-5.07492
37.31	3000	37.31	53		0.32	13												32	1.7055		1050	69.7259		640	-0.05299		310	-0.04057	620	0.10891		321.497	4.53		-11.38	16.8629	16.3895	14.4655	17.2532	12.0513	18.3181	9.49509	19.6135		-11.38	0.23667	-1.39382	-3.13342	-5.05919
37.32	3200	37.32	49		0.33	8												33	1.69446		1079.31	57.5467		660	0.01689		320	0.03652	640	-0.26043		331.544	4.52		-11.36	16.8613	16.3603	14.456	17.2357	12.0431	18.3181	9.48986	19.6028		-11.36	0.25051	-1.38985	-3.13753	-5.05646
37.33	2900	37.33	64		0.34	7												34	1.68397		1130.62	48.1907		680	-0.00921		330	0.04923	660	-0.41365		341.591	4.52		-11.34	16.8587	16.3467	14.4531	17.2275	12.0409	18.2827	9.48662	19.5861		-11.34	0.25601	-1.38719	-3.12089	-5.04974
37.34	2700	37.34	59		0.35	7												35	1.67244		1181.93	43.649		700	-0.06066		340	-0.01984	680	-0.05946		351.637	4.54		-11.32	16.8419	16.3259	14.4405	17.2004	12.0314	18.2807	9.48497	19.5619		-11.32	0.25801	-1.37991	-3.12464	-5.03845
37.35	3100	37.35	57		0.36	9												36	1.66058		1233.24	41.0532		720	-0.32559		350	0.0042	700	-0.32494		361.684	4.54		-11.3	16.8299	16.3105	14.4283	17.1903	12.0121	18.2565	9.48363	19.5586		-11.3	0.25972	-1.38099	-3.12218	-5.03746
37.36	2600	37.36	51		0.37	6												37	1.64885		1284.55	39.2463		740	-0.30409		360	0.02311	720	0.33767		371.731	4.54		-11.28	16.8291	16.2956	14.4268	17.175	12.0107	18.2219	9.47213	19.5369		-11.28	0.26675	-1.3741	-3.10563	-5.0324
37.37	3000	37.37	70		0.38	5												38	1.63714		1335.86	37.5429		760	-0.15665		370	0.03245	740	-0.2436		381.778	4.53111		-11.26	16.8205	16.2789	14.4244	17.1482	12.0029	18.2211	9.44465	19.534		-11.26	0.27078	-1.36194	-3.10907	-5.04466
37.38	2400	37.38	81		0.39	4												39	1.6245		1387.17	36.153		780	-0.16433		380	-0.00565	760	-0.15866		391.825	4.54		-11.24	16.8209	16.2641	14.41	17.1482	11.9981	18.2092	9.44432	19.5219		-11.24	0.27841	-1.36911	-3.10556	-5.03878
37.39	2800	37.39	72		0.4	9												40	1.61138		1438.48	35.3147		800	-0.38318		390	0.00752	780	0.27163		401.871	4.54		-11.22	16.8141	16.2474	14.4053	17.1235	11.9901	18.203	9.44093	19.5117		-11.22	0.28337	-1.35913	-3.10645	-5.03539
37.4	3300	37.4	68		0.41	9												41	1.59706		1489.79	34.6178		820	-0.31599		400	0.04567	800	-0.03687		411.918	4.54		-11.2	16.7985	16.2326	14.4068	17.1093	11.9935	18.175	9.43967	19.5001		-11.2	0.28293	-1.35125	-3.09077	-5.03021
37.41	4000	37.41	61		0.42	8												42	1.58126		1541.1	34.2503		840	-0.03686		410	0.02158	820	0.19425		421.965	4.54		-11.18	16.7873	16.2199	14.3906	17.09	11.9892	18.1639	9.41669	19.4822		-11.18	0.28372	-1.34973	-3.08735	-5.03274
37.42	2700	37.42	54		0.43	6												43	1.56602		1592.41	33.903		860	-0.14936		420	-0.03777	840	-0.07931		432.012	4.53		-11.16	16.7778	16.2016	14.3905	17.0762	11.9776	18.1416	9.42326	19.4679		-11.16	0.28809	-1.34285	-3.08204	-5.02233
37.43	3200	37.43	65		0.44	7												44	1.55129		1643.72	33.7059		880	-0.0599		430	0.07477	860	-0.15872		442.058	4.54		-11.14	16.7701	16.1878	14.3861	17.0668	11.9776	18.1238	9.41039	19.4566		-11.14	0.29117	-1.34036	-3.07312	-5.02309
37.44	3700	37.44	63		0.45	10												45	1.53895		1695.03	33.4534		900	-0.15473		440	-0.00318	880	0.14805		452.105	4.54		-11.12	16.767	16.169	14.3821	17.0486	11.9542	18.1171	9.40863	19.4468		-11.12	0.299	-1.33325	-3.08146	-5.0191
37.45	3000	37.45	60		0.46	13												46	1.52567		1746.34	33.3294		920	-0.01152		450	0.02066	900	-0.16148		462.152	4.54		-11.1	16.7598	16.1595	14.37	17.0396	11.9545	18.0926	9.40398	19.4234		-11.1	0.30012	-1.33481	-3.06902	-5.00973
37.46	3500	37.46	61		0.47	14												47	1.51097		1797.66	33.1138		940	-0.01728		460	0.01625	920	-0.06601		472.199	4.54		-11.08	16.747	16.1326	14.3577	17.0137	11.9556	18.09	9.39414	19.4219		-11.08	0.3072	-1.328	-3.06721	-5.01386
37.47	2800	37.47	58		0.48	23												48	1.49564		1848.97	32.944		960	-0.13131		470	0.02689	940	0.12563		482.246	4.54		-11.06	16.7477	16.1287	14.3531	17.0082	11.9311	18.0584	9.39075	19.3977		-11.06	0.30948	-1.32751	-3.06365	-5.00346
37.48	3600	37.48	61		0.49	59												49	1.47941		1900.28	32.742		980	-0.13208		480	0.02893	960	0.08717		492.292	4.53146		-11.04	16.7385	16.115	14.3404	16.9874	11.9235	18.0455	9.38017	19.3819		-11.04	0.31172	-1.32355	-3.06103	-5.00089
37.49	3200	37.49	62		0.5	65												50	1.46202		1951.59	32.6722		1000	-0.1244		490	0.0449	980	-0.09771		502.339	4.54		-11.02	16.7246	16.0942	14.3383	16.9718	11.9107	18.0387	9.36987	19.3768		-11.02	0.31518	-1.31676	-3.06398	-5.00345
37.5	3600	37.5	58		0.51	114												51	1.44342		2002.9	32.444		1020	-0.30678		500	0.01535	1000	-0.16491		512.386	4.54		-11	16.7106	16.0852	14.3286	16.9602	11.9099	18.0073	9.36956	19.3508		-11	0.31269	-1.31581	-3.04871	-4.99063
37.51	2300	37.51	53		0.52	133												52	1.42448		2054.21	32.2223		1040	0.01574		510	-0.00886	1020	0.1243		522.433	4.54		-10.98	16.7009	16.0586	14.3221	16.9354	11.9062	17.9985	9.36194	19.3425		-10.98	0.32117	-1.30664	-3.04614	-4.99029
37.52	3400	37.52	58		0.53	108												53	1.40539		2105.52	32.1627		1060	-0.14014		520	0.00355	1040	-0.17687		532.48	4.53		-10.96	16.6942	16.0513	14.3142	16.9262	11.903	17.9746	9.35628	19.3247		-10.96	0.32146	-1.306	-3.03581	-4.98422
37.53	2800	37.53	60		0.54	86												54	1.38753		2156.83	32.081		1080	-0.16471		530	0.02233	1060	-0.04944		542.526	4.53		-10.94	16.6806	16.0245	14.2983	16.9152	11.886	17.974	9.34489	19.319		-10.94	0.32805	-1.30844	-3.04402	-4.98706
37.54	2900	37.54	63		0.55	59												55	1.3691		2208.14	31.9956		1100	-0.30908		540	-0.00222	1080	-0.31192		552.573	4.53713		-10.92	16.6751	16.017	14.2946	16.9002	11.875	17.9581	9.34285	19.3037		-10.92	0.32902	-1.30279	-3.04155	-4.98042
37.55	4000	37.55	55		0.56	26												56	1.35146		2259.45	31.9122		1120	-0.14744		550	-0.00403	1100	-0.06019		562.62	4.53		-10.9	16.6596	15.9943	14.2831	16.8822	11.875	17.9438	9.33609	19.2969		-10.9	0.33266	-1.29951	-3.03439	-4.98042
37.56	4200	37.56	66		0.57	17												57	1.33514		2310.76	31.9303		1140	0.03532		560	0.06743	1120	-0.18837		572.667	4.54		-10.88	16.6533	15.9701	14.2831	16.8745	11.8553	17.9278	9.33609	19.2909		-10.88	0.3416	-1.2957	-3.03629	-4.97739
37.57	3400	37.57	60		0.58	6												58	1.32106		2362.07	31.8704		1160	0.10328		570	-0.00293	1140	-0.16004		582.713	4.54		-10.86	16.6435	15.9621	14.2746	16.8596	11.8558	17.9066	9.33408	19.2692		-10.86	0.3407	-1.29253	-3.02537	-4.96755
37.58	3000	37.58	70		0.59	4												59	1.30487		2413.38	31.8803		1180	-0.12939		580	0.00315	1160	0.06735		592.76	4.54		-10.84	16.6347	15.9456	14.2698	16.8459	11.8404	17.8987	9.31552	19.2634		-10.84	0.34454	-1.28804	-3.02912	-4.97394
37.59	4400	37.59	55		0.6	5												60	1.28652		2464.69	31.8066		1200	-0.19927		590	0.10058	1180	-0.0897		602.807	4.53		-10.82	16.6234	15.9429	14.2562	16.834	11.83	17.8733	9.31604	19.2341		-10.82	0.34027	-1.28889	-3.02167	-4.95902
37.6	3000	37.6	52		0.61	10												61	1.26524		2516	31.7683		1220	-0.25609		600	-0.0408	1200	-0.15727		612.854	4.53427		-10.8	16.614	15.9266	14.249	16.8105	11.8216	17.8633	9.31908	19.2323		-10.8	0.34371	-1.28074	-3.02083	-4.95661
37.61	2900	37.61	52		0.62	3												62	1.24069					1240	-0.24342		610	0.04429	1220	0.12291		622.901	4.54		-10.78	16.609	15.9091	14.2482	16.7954	11.8097	17.8444	9.32127	19.2115		-10.78	0.34991	-1.27361	-3.01733	-4.94512
37.62	3600	37.62	53		0.63	5												63	1.21315					1260	-0.17662		620	-0.05062	1240	0.22402		632.947	4.53053		-10.76	16.5999	15.8929	14.2318	16.7826	11.8088	17.8382	9.31447	19.1927		-10.76	0.35351	-1.27543	-3.0147	-4.93911
37.63	3900	37.63	65		0.64	8												64	1.18431					1280	-0.0814		630	0.000293771	1260	-0.37537		642.994	4.53		-10.74	16.5899	15.8722	14.2243	16.768	11.8042	17.8276	9.31435	19.1822		-10.74	0.35882	-1.27185	-3.01169	-4.93391
37.64	3500	37.64	62		0.65	4												65	1.1553					1300	-0.0718		640	0.06094	1280	-0.15296		653.041	4.53		-10.72	16.5762	15.8645	14.2199	16.7584	11.8044	17.8085	9.29722	19.1587		-10.72	0.35586	-1.26924	-3.00205	-4.93072
37.65	3300	37.65	83		0.66	3												66	1.12512					1320	-0.26761		650	0.01428	1300	0.13024		663.088	4.54		-10.7	16.5668	15.8507	14.2111	16.7324	11.7917	17.8013	9.29001	19.1532		-10.7	0.35806	-1.26064	-3.0048	-4.93158
37.66	4000	37.66	62		0.67	4												67	1.09404					1340	-0.15742		660	-0.01468	1320	-0.09518		673.135	4.52		-10.68	16.5582	15.8293	14.2098	16.7196	11.7879	17.7834	9.28521	19.134		-10.68	0.36446	-1.25489	-2.99772	-4.92439
37.67	2700	37.67	66		0.68	2												68	1.05943					1360	-0.02189		670	-0.01621	1340	0.21717		683.181	4.52		-10.66	16.5519	15.8135	14.1983	16.7012	11.7852	17.7783	9.27279	19.128		-10.66	0.3692	-1.25142	-2.99653	-4.9276
37.68	3900	37.68	65		0.69	5												69	1.02156					1380	-0.08908		680	0.01297	1360	0.12456		693.228	4.51		-10.64	16.5481	15.8018	14.191	16.6979	11.7693	17.7495	9.27543	19.1203		-10.64	0.37316	-1.25349	-2.99009	-4.92245
37.69	2100	37.69	63		0.7	5												70	0.98147					1400	-0.29986		690	0.01548	1380	0.09601		703.275	4.51		-10.62	16.5297	15.7911	14.1761	16.6844	11.7684	17.7363	9.27066	19.1113		-10.62	0.36934	-1.25412	-2.98397	-4.9203
37.7	2800	37.7	80		0.71	5												71	0.938					1420	0.02726		700	0.04374	1400	0.01999		713.322	4.51		-10.6	16.5221	15.7787	14.1637	16.662	11.7621	17.7318	9.26116	19.1074		-10.6	0.3717	-1.24915	-2.98483	-4.9231
37.71	3700	37.71	69		0.72	8												72	0.89212					1440	0.0238		710	0.01736	1420	0.02957		723.368	4.49		-10.58	16.5129	15.77	14.157	16.6474	11.7548	17.7076	9.25284	19.0767		-10.58	0.37145	-1.24522	-2.97638	-4.91193
37.72	3500	37.72	66		0.73	4												73	0.846					1460	0.07756		720	0.04208	1440	0.068726		733.415	4.51		-10.56	16.5086	15.7443	14.1469	16.6211	11.7336	17.706	9.23547	19.0767		-10.56	0.38217	-1.23712	-2.98619	-4.9206
37.73	3100	37.73	76		0.74	10												74	0.79872					1480	-0.09445		730	0.01739	1460	0.13753		743.462	4.49		-10.54	16.5086	15.73	14.1358	16.6211	11.7357	17.6815	9.23514	19.0604		-10.54	0.38933	-1.24268	-2.97288	-4.91263
37.74	2500	37.74	64		0.75	4												75	0.75055					1500	-0.07257		740	0.02339	1480	-0.05786		753.509	4.5		-10.52	16.4871	15.7197	14.1327	16.5998	11.7401	17.669	9.21858	19.051		-10.52	0.38371	-1.2335	-2.96444	-4.91621
37.75	4400	37.75	67		0.76	10												76	0.70173					1520	-0.07679		750	0.04692	1500	-0.09684		763.556	4.49		-10.5	16.4798	15.694	14.1327	16.5899	11.7379	17.6512	9.21993	19.0383		-10.5	0.39288	-1.22862	-2.95667	-4.90917
37.76	4100	37.76	82		0.77	8												77	0.65093					1540	0.05145		760	-0.01984	1520	0.063745		773.602	4.49		-10.48	16.4678	15.6876	14.1234	16.5724	11.7355	17.6451	9.21648	19.0205		-10.48	0.39007	-1.22447	-2.95476	-4.90202
37.77	4200	37.77	64		0.78	4												78	0.60041					1560	-0.1482		770	0.00891	1540	-0.03173		783.649	4.49		-10.46	16.4548	15.6846	14.1142	16.5552	11.7271	17.6279	9.20346	19.0058		-10.46	0.38507	-1.22049	-2.95042	-4.90115
37.78	4100	37.78	78		0.79	7												79	0.54869					1580	-0.08485		780	-0.00818	1560	-0.19788		793.696	4.49		-10.44	16.4491	15.6662	14.1089	16.5383	11.7236	17.598	9.20168	18.9778		-10.44	0.39146	-1.2147	-2.93721	-4.88805
37.79	4600	37.79	64		0.8	7												80	0.49459					1600	0.02649		790	0.05255	1580	-0.32425		803.743	4.48		-10.42	16.4479	15.6436	14.0977	16.5172	11.7111	17.5956	9.18247	18.9742		-10.42	0.40214	-1.20972	-2.94224	-4.89589
37.8	3600	37.8	66		0.81	7												81	0.43725					1620	-0.06604		800	0.01201	1600	0.05498		813.789	4.46		-10.4	16.4383	15.6436	14.0941	16.5151	11.7146	17.5772	9.17786	18.9579		-10.4	0.39737	-1.21051	-2.93128	-4.89002
37.81	3400	37.81	74		0.82	8												82	0.37875					1640	-0.02995		810	-0.0399	1620	0.03478		823.836	4.47		-10.38	16.4305	15.6151	14.0849	16.4967	11.7042	17.5763	9.17574	18.9405		-10.38	0.40769	-1.20588	-2.93608	-4.88239
37.82	3800	37.82	74		0.83	9												83	0.32022					1660	0.07525		820	-0.00314	1640	-0.057863		833.883	4.48		-10.36	16.4276	15.607	14.0797	16.4835	11.6956	17.5449	9.17037	18.9328		-10.36	0.41034	-1.20192	-2.92466	-4.8812
37.83	4600	37.83	69		0.84	4												84	0.26268					1680	-0.16625		830	0.01898	1660	-0.03929		843.93	4.46035		-10.34	16.4184	15.5903	14.0776	16.4681	11.6938	17.5325	9.15998	18.9156		-10.34	0.41404	-1.19524	-2.91932	-4.8778
37.84	3600	37.84	87		0.85	5												85	0.20919					1700	0.02841		840	0.04287	1680	0.08062		853.977	4.47		-10.32	16.3968	15.5658	14.0743	16.4529	11.673	17.5171	9.15014	18.9129		-10.32	0.41551	-1.18931	-2.92207	-4.88136
37.85	2600	37.85	82		0.86	4												86	0.16297					1720	-0.24688		850	-0.01003	1700	0.17504		864.023	4.45		-10.3	16.3866	15.5525	14.0604	16.4476	11.6713	17.4987	9.14573	18.8963		-10.3	0.41707	-1.19357	-2.91371	-4.87528
37.86	3600	37.86	71		0.87	4												87	0.12591					1740	-0.14475		860	-0.00282	1720	0.21188		874.07	4.46		-10.28	16.3689	15.5289	14.0486	16.4304	11.666	17.49	9.13071	18.8766		-10.28	0.42001	-1.19093	-2.91199	-4.87293
37.87	3200	37.87	79		0.88	2												88	0.09812					1760	-0.06001		870	-0.0083	1740	0.1237		884.117	4.45		-10.26	16.3601	15.523	14.0436	16.417	11.6642	17.4675	9.12752	18.8606		-10.26	0.41858	-1.18672	-2.90169	-4.86657
37.88	4400	37.88	67		0.89	7												89	0.08041					1780	0.03532		880	-0.00198	1760	0.20097		894.164	4.46		-10.24	16.3541	15.5075	14.0342	16.3995	11.6564	17.4675	9.12194	18.8594		-10.24	0.42329	-1.18264	-2.90559	-4.86872
37.89	3900	37.89	65		0.9	8												90	0.07354					1800	0.02956		890	0.05816	1780	-0.30631		904.211	4.45		-10.22	16.3502	15.4984	14.0315	16.3874	11.6465	17.45	9.11994	18.843		-10.22	0.42588	-1.17794	-2.90179	-4.86151
37.9	4100	37.9	91		0.91	16												90	0.07597					1820	0.08677		900	0.05492	1800	0.00438		914.257	4.45		-10.2	16.3328	15.47	14.0177	16.3742	11.6401	17.4338	9.11779	18.8148		-10.2	0.43138	-1.17827	-2.89683	-4.84848
37.91	4300	37.91	87		0.92	16												91	0.08852					1840	-0.19543		910	0.00875	1820	-0.1651		924.304	4.46		-10.18	16.3248	15.4514	14.0125	16.3595	11.6312	17.4204	9.10576	18.8028		-10.18	0.43668	-1.17353	-2.89461	-4.84853
37.92	3200	37.92	59		0.93	22												92	0.11162					1860	0.12363		920	0.03561	1840	0.15995		934.351	4.45175		-10.16	16.3081	15.4481	13.9995	16.3483	11.63	17.3972	9.10471	18.7813		-10.16	0.43	-1.1744	-2.88357	-4.83828
37.93	3300	37.93	61		0.94	20												93	0.14416					1880	0.11902		930	0.04828	1860	-0.08		944.398	4.46		-10.14	16.3078	15.4228	13.985	16.3307	11.6157	17.3969	9.09926	18.7751		-10.14	0.44249	-1.17285	-2.89056	-4.83794
37.94	3800	37.94	77		0.95	9												94	0.18563					1900	0.177		940	-0.00408	1880	0.2621		954.444	4.45222		-10.12	16.2975	15.4195	13.9771	16.3157	11.601	17.3666	9.08948	18.7601		-10.12	0.439	-1.16932	-2.88279	-4.83533
37.95	3700	37.95	93		0.96	16												95	0.23297					1920	-0.07257		950	0.00147	1900	-0.16133		964.491	4.46		-10.1	16.2835	15.4038	13.9622	16.2942	11.5922	17.3568	9.07841	18.7426		-10.1	0.43989	-1.16601	-2.88228	-4.83212
37.96	3900	37.96	90		0.97	10												96	0.28526					1940	-0.17047		960	0.02205	1920	-0.05149		974.538	4.45731		-10.08	16.2863	15.3861	13.9622	16.2847	11.5854	17.3361	9.07121	18.7327		-10.08	0.4501	-1.16128	-2.87534	-4.83074
37.97	4300	37.97	67		0.98	11												97	0.3401					1960	0.13285		970	0.06328	1940	0.07755		984.585	4.46		-10.06	16.273	15.3753	13.9535	16.2743	11.5845	17.3294	9.06711	18.7214		-10.06	0.44882	-1.16043	-2.87243	-4.82715
37.98	3500	37.98	80		0.99	5												98	0.39601					1980	0.18122		980	-0.02405	1960	-0.3557		994.632	4.45		-10.04	16.2639	15.3506	13.947	16.2587	11.5791	17.315	9.06059	18.7147		-10.04	0.45666	-1.15587	-2.86792	-4.82703
37.99	4700	37.99	76		1	14												99	0.45196					2000	0.02035		990	0.01019	1980	-0.06917		1004.68	4.46		-10.02	16.2542	15.3432	13.9359	16.2451	11.5788	17.2808	9.05815	18.6935		-10.02	0.45548	-1.15457	-2.85099	-4.81767
38	4000	38	88		1.01	8												100	0.50658					2020	-0.00538		1000	0.03641	2000	-0.20254		1014.73	4.45		-10	16.2383	15.3278	13.9167	16.2262	11.5592	17.2751	9.0488	18.6913		-10	0.45524	-1.15475	-2.85795	-4.82124
38.01	3700	38.01	90		1.02	8												101	0.56119					2040	-0.01574		1010	0.05447	2020	-0.19864		1024.77	4.47		-9.98	16.228	15.3135	13.9147	16.2119	11.5514	17.2562	9.04895	18.6759		-9.98	0.45723	-1.14857	-2.85242	-4.81346
38.02	4500	38.02	65		1.03	3												102	0.61343					2060	0.00845		1020	-0.03854	2040	0.19493		1034.82	4.47		-9.96	16.2165	15.2861	13.9027	16.1949	11.5513	17.2509	9.04538	18.6716		-9.96	0.46522	-1.14614	-2.8498	-4.81311
38.03	4900	38.03	78		1.04	7												103	0.66178					2080	-0.000383949		1030	0.04021	2060	-0.32832		1044.87	4.47		-9.94	16.2083	15.2717	13.9005	16.1944	11.5336	17.2313	9.02573	18.6584		-9.94	0.46827	-1.14697	-2.84884	-4.81631
38.04	4800	38.04	81		1.05	3												104	0.707					2100	0.00921		1040	0.04028	2080	0.02786		1054.91	4.45456		-9.92	16.2014	15.2669	13.8943	16.1771	11.5334	17.2107	9.02444	18.6383		-9.92	0.46723	-1.14142	-2.83869	-4.80694
38.05	6000	38.05	88		1.06	7												105	0.75004					2120	-0.00115		1050	0.04527	2100	0.27053		1064.96	4.46		-9.9	16.1939	15.2444	13.8878	16.1637	11.517	17.2082	9.02103	18.6311		-9.9	0.47472	-1.13796	-2.84561	-4.80502
38.06	3600	38.06	94		1.07	10												106	0.79155					2140	0.17278		1060	0.03916	2120	0.22803		1075.01	4.45		-9.88	16.1693	15.2388	13.8774	16.1539	11.5128	17.1868	9.00926	18.6045		-9.88	0.46523	-1.13827	-2.837	-4.79762
38.07	5500	38.07	94		1.08	6												107	0.83348					2160	0.000383949		1070	-0.01883	2140	0.20629		1085.05	4.45		-9.86	16.1536	15.2228	13.8684	16.1364	11.5075	17.1829	9.00199	18.6001		-9.86	0.46543	-1.13403	-2.8377	-4.79907
38.08	3700	38.08	94		1.09	9												108	0.87426					2180	-0.12133		1080	0.03988	2160	-0.35512		1095.1	4.45		-9.84	16.1507	15.2057	13.8595	16.123	11.4945	17.1548	8.99781	18.5732		-9.84	0.47249	-1.13173	-2.83016	-4.7877
38.09	4900	38.09	84		1.1	6												109	0.91249					2200	-0.08946		1090	0.02679	2180	-0.10763		1105.15	4.44		-9.82	16.1349	15.1882	13.8513	16.1113	11.4918	17.1443	8.99037	18.5639		-9.82	0.47331	-1.13003	-2.82623	-4.78675
38.1	5200	38.1	74		1.11	13												110	0.94854					2220	-0.16702		1100	0.01744	2200	-0.14239		1115.19	4.45		-9.8	16.1192	15.1744	13.8388	16.0919	11.4842	17.1261	8.9898	18.5582		-9.8	0.4724	-1.12652	-2.82094	-4.78418
38.11	4900	38.11	101		1.12	10												111	0.98335					2240	-0.18622		1110	-0.01819	2220	-0.17091		1125.24	4.45		-9.78	16.1122	15.1666	13.8182	16.0759	11.4775	17.1162	8.98007	18.5379		-9.78	0.47281	-1.12885	-2.81939	-4.77891
38.12	5000	38.12	84		1.13	6												112	1.01632					2260	-0.17777		1120	-0.02128	2240	-0.42183		1135.29	4.46		-9.76	16.0925	15.1504	13.8091	16.0551	11.4761	17.1059	8.96506	18.5369		-9.76	0.47108	-1.12303	-2.8149	-4.78592
38.13	5600	38.13	104		1.14	10												113	1.04755					2280	0.03955		1130	0.03127	2260	-0.16162		1145.33	4.46		-9.74	16.0884	15.1453	13.8061	16.0419	11.4693	17.081	8.96722	18.5224		-9.74	0.47152	-1.11792	-2.80585	-4.7776
38.14	4700	38.14	113		1.15	6												114	1.07828					2300	-0.26838		1140	-0.01247	2280	-0.11443		1155.38	4.45		-9.72	16.0889	15.1276	13.7996	16.0197	11.4519	17.0772	8.95624	18.5218		-9.72	0.48062	-1.11003	-2.81267	-4.78277
38.15	3700	38.15	80		1.16	2												115	1.10757					2320	-0.21117		1150	0.01321	2300	0.26604		1165.43	4.45		-9.7	16.0832	15.1276	13.7907	16.0146	11.4463	17.0532	8.94939	18.5081		-9.7	0.47779	-1.11196	-2.80346	-4.77937
38.16	5100	38.16	90		1.17	6												116	1.13659					2340	-0.13093		1160	-0.00721	2320	0.36776		1175.47	4.45		-9.68	16.0578	15.0925	13.7781	15.9924	11.4463	17.0433	8.93111	18.4985		-9.68	0.48267	-1.10715	-2.79851	-4.78368
38.17	5900	38.17	97		1.18	1												117	1.16494					2360	-0.0718		1170	0.01107	2340	0.03641		1185.52	4.44		-9.66	16.0552	15.0705	13.7693	15.9827	11.4237	17.0373	8.93262	18.4866		-9.66	0.49238	-1.10668	-2.80677	-4.77698
38.18	4700	38.18	100		1.19	4												118	1.19156					2380	-0.06911		1180	0.0156	2360	-0.31643		1195.57	4.45		-9.64	16.0435	15.0712	13.7515	15.9689	11.422	17.0184	8.9257	18.4606		-9.64	0.48613	-1.10869	-2.79819	-4.76743
38.19	4800	38.19	91		1.2	7												119	1.21759					2400	0.04953		1190	0.05079	2380	0.2027		1205.61	4.46		-9.62	16.0282	15.0593	13.7479	15.9461	11.4121	17.0103	8.91458	18.4548		-9.62	0.48444	-1.09908	-2.7991	-4.77008
38.2	5000	38.2	97		1.21	7												120	1.24265					2420	0.1793		1200	-0.00918	2400	0.32467		1215.66	4.46		-9.6	16.0191	15.0401	13.73	15.9403	11.4103	16.9951	8.90615	18.4347		-9.6	0.48952	-1.10514	-2.79236	-4.76428
38.21	4900	38.21	113		1.22	3												121	1.26712					2440	-0.14782		1210	-0.041	2420	-0.10725		1225.71	4.46146		-9.58	16.0009	15.0311	13.7246	15.927	11.4074	16.9897	8.89115	18.4221		-9.58	0.4849	-1.10123	-2.79111	-4.76549
38.22	4700	38.22	131		1.23	7												122	1.29178					2460	0.16279		1220	0.03767	2440	0.29222		1235.75	4.46		-9.56	15.9907	15.0254	13.7172	15.9175	11.4084	16.9621	8.894	18.4057		-9.56	0.48265	-1.10012	-2.77687	-4.75585
38.23	6400	38.23	99		1.24	0												123	1.3162					2480	0.03609		1230	0.04524	2460	-0.0798		1245.8	4.46901		-9.54	15.9728	15.0065	13.6997	15.8959	11.3937	16.9583	8.88535	18.3973		-9.54	0.48314	-1.09808	-2.7823	-4.75598
38.24	6900	38.24	103		1.25	3												124	1.33864					2500	0.06988		1240	-0.01443	2480	-0.08636		1255.85	4.46		-9.52	15.968	14.995	13.699	15.8854	11.3852	16.9327	8.88621	18.377		-9.52	0.48649	-1.09318	-2.77375	-4.74541
38.25	5900	38.25	121		1.26	3												125	1.35984					2520	0.20157		1250	0.01083	2500	0.18066		1265.89	4.46		-9.5	15.9495	14.9794	13.6785	15.8687	11.3849	16.9146	8.87518	18.358		-9.5	0.48501	-1.09511	-2.76485	-4.74144
38.26	5200	38.26	111		1.27	8												126	1.38073					2540	0.15435		1260	0.06069	2520	0.09344		1275.94	4.45		-9.48	15.9372	14.9561	13.6756	15.8512	11.3726	16.9069	8.8513	18.3575		-9.48	0.49053	-1.08776	-2.76714	-4.75309
38.27	5800	38.27	117		1.28	1												127	1.4012					2560	0.05222		1270	-0.0261	2540	0.18302		1285.99	4.45994		-9.46	15.9314	14.946	13.6644	15.8512	11.3669	16.8935	8.85175	18.3362		-9.46	0.49271	-1.09338	-2.76328	-4.74224
38.28	5100	38.28	115		1.29	11												128	1.42115					2580	0.03494		1280	0.01385	2560	-0.1051		1296.04	4.46		-9.44	15.9218	14.9158	13.6523	15.8283	11.3605	16.8935	8.84351	18.3311		-9.44	0.50299	-1.088	-2.76647	-4.74377
38.29	5100	38.29	141		1.3	12												129	1.44155					2600	0.03532		1290	0.00217	2580	0.01297		1306.08	4.46		-9.42	15.8992	14.9143	13.6412	15.8231	11.3476	16.8607	8.84486	18.3085		-9.42	0.4924	-1.09093	-2.75657	-4.73181
38.3	6400	38.3	138		1.31	12												130	1.46051					2620	-0.0599		1300	0.05695	2600	0.04536		1316.13	4.45064		-9.4	15.8843	14.9072	13.6267	15.8054	11.3426	16.8519	8.83882	18.3065		-9.4	0.48857	-1.08933	-2.75467	-4.73384
38.31	6900	38.31	160		1.32	9												131	1.47772					2640	0.06719		1310	-0.02157	2620	-0.31252		1326.18	4.47		-9.38	15.8675	14.8972	13.6234	15.7851	11.3228	16.8372	8.81902	18.3027		-9.38	0.48513	-1.08089	-2.75716	-4.74186
38.32	6400	38.32	140		1.33	13												132	1.49433					2660	0.21808		1320	0.02861	2640	-0.2546		1336.22	4.45111		-9.36	15.852	14.8832	13.6106	15.7741	11.319	16.8269	8.81582	18.2889		-9.36	0.48443	-1.08178	-2.75395	-4.73652
38.33	7300	38.33	164		1.34	17												133	1.51004					2680	-0.12286		1330	0.02226	2660	-0.19174		1346.27	4.46		-9.34	15.8463	14.8554	13.5969	15.7651	11.3105	16.8143	8.80155	18.2811		-9.34	0.49544	-1.08409	-2.75191	-4.7398
38.34	7300	38.34	148		1.35	18												134	1.52525					2700	0.20388		1340	0.00653	2680	-0.16927		1356.32	4.45316		-9.32	15.8362	14.8534	13.5894	15.7563	11.3072	16.7943	8.80408	18.2465		-9.32	0.4914	-1.08347	-2.74357	-4.72119
38.35	7600	38.35	183		1.36	12												135	1.54041					2720	-0.01728		1350	0.01036	2700	0.08726		1366.36	4.45		-9.3	15.8223	14.8295	13.5736	15.7335	11.2918	16.7938	8.78091	18.2407		-9.3	0.49641	-1.07995	-2.75101	-4.72988
38.36	6700	38.36	182		1.37	8												136	1.55574					2740	0.15281		1360	-0.01695	2720	-0.15295		1376.41	4.46795		-9.28	15.8058	14.8178	13.5692	15.7245	11.2865	16.7799	8.78119	18.2216		-9.28	0.49403	-1.07766	-2.74671	-4.72019
38.37	7900	38.37	146		1.38	9												137	1.57094					2760	-0.13246		1370	0.02022	2740	-0.07773		1386.46	4.46		-9.26	15.7967	14.8001	13.549	15.7132	11.2825	16.7745	8.77976	18.2051		-9.26	0.49833	-1.08212	-2.74602	-4.71269
38.38	7500	38.38	180		1.39	10												138	1.58545					2780	0.03648		1380	0.02846	2760	0.15875		1396.5	4.47		-9.24	15.7912	14.7876	13.5469	15.7088	11.2629	16.7544	8.76876	18.1922		-9.24	0.5018	-1.08098	-2.74575	-4.71173
38.39	7400	38.39	185		1.4	2												139	1.59923					2800	-0.04339		1390	0.02257	2780	0.08201		1406.55	4.46		-9.22	15.7828	14.7766	13.5266	15.6894	11.2628	16.7338	8.76343	18.1751		-9.22	0.50311	-1.08138	-2.7355	-4.70585
38.4	8500	38.4	182		1.41	3												140	1.61183					2820	0.23037		1400	0.00208	2800	0.40164		1416.6	4.46702		-9.2	15.7714	14.7501	13.515	15.6761	11.2508	16.7252	8.75465	18.1565		-9.2	0.51062	-1.0806	-2.73723	-4.70091
38.41	8800	38.41	187		1.42	4												141	1.62451					2840	0.08524		1410	-0.01205	2820	0.19062		1426.64	4.47		-9.18	15.7545	14.7457	13.5049	15.6677	11.2461	16.6922	8.74994	18.1407		-9.18	0.50437	-1.08139	-2.72306	-4.69536
38.42	9300	38.42	209		1.43	1												142	1.63602					2860	-0.03264		1420	-0.00153	2840	-0.00496		1436.69	4.46655		-9.16	15.7359	14.7296	13.4959	15.645	11.2258	16.6918	8.73123	18.1398		-9.16	0.50311	-1.07455	-2.733	-4.7043
38.43	9700	38.43	206		1.44	2												143	1.64742					2880	-0.01958		1430	-0.04595	2860	-0.18072		1446.74	4.47		-9.14	15.7185	14.7216	13.4908	15.6339	11.2197	16.6754	8.7276	18.1247		-9.14	0.49845	-1.07153	-2.72783	-4.69854
38.44	8500	38.44	201		1.45	2												144	1.65788					2900	0.15089		1440	-0.01915	2880	-0.00885		1456.78	4.46		-9.12	15.7042	14.7093	13.4756	15.6292	11.2197	16.6624	8.72246	18.1126		-9.12	0.49743	-1.07675	-2.72132	-4.69506
38.45	11200	38.45	216		1.46	2												145	1.66829					2920	-0.1029		1450	-0.03392	2900	-0.03777		1466.83	4.46		-9.1	15.6977	14.6962	13.4708	15.6128	11.1984	16.6397	8.71434	18.1012		-9.1	0.50075	-1.07101	-2.72066	-4.69343
38.46	8400	38.46	228		1.47	3												146	1.67787					2940	-0.1651		1460	0.04636	2920	0.34309		1476.88	4.45		-9.08	15.682	14.6941	13.4575	15.5985	11.197	16.6355	8.70235	18.0798		-9.08	0.49397	-1.07053	-2.71926	-4.6887
38.47	8900	38.47	209		1.48	3												147	1.68766					2960	0.18814		1470	0.06416	2940	0.23422		1486.92	4.45		-9.06	15.6724	14.6782	13.4433	15.5768	11.1735	16.635	8.68774	18.0751		-9.06	0.49708	-1.06678	-2.73075	-4.69369
38.48	9300	38.48	207		1.49	2												148	1.69731					2980	0.00538		1480	-0.03288	2960	0.30017		1496.97	4.46		-9.04	15.6492	14.6649	13.4316	15.5673	11.1643	16.6007	8.68633	18.0586		-9.04	0.49212	-1.06789	-2.71818	-4.68613
38.49	11100	38.49	225		1.5	1												149	1.70654					3000	0.11979		1490	0.01561	2980	0.16138		1507.02	4.44		-9.02	15.6327	14.6373	13.4141	15.5485	11.1601	16.597	8.68447	18.0515		-9.02	0.49771	-1.06719	-2.71846	-4.68352
38.5	10200	38.5	234		1.51	7												150	1.71527					3020	-0.00691		1500	-0.00104	3000	0.20029		1517.06	4.44		-9	15.6297	14.6201	13.4081	15.5452	11.1314	16.5801	8.67249	18.0412		-9	0.50479	-1.06855	-2.72435	-4.68437
38.51	8100	38.51	227		1.52	5												151	1.7248					3040	-0.01497		1510	-0.00636	3020	0.08531		1527.11	4.45		-8.98	15.6083	14.6165	13.3895	15.5232	11.1282	16.5673	8.66374	18.0264		-8.98	0.4959	-1.06687	-2.71958	-4.68131
38.52	9700	38.52	229		1.53	5												152	1.73316					3060	-0.01958		1520	0.02255	3040	0.29792		1537.16	4.46		-8.96	15.6025	14.6037	13.3741	15.5154	11.1182	16.5585	8.65105	18.0111		-8.96	0.49943	-1.07065	-2.72018	-4.68001
38.53	8300	38.53	253		1.54	7												153	1.74179					3080	0.17163		1530	0.01904	3060	0.49706		1547.2	4.46		-8.94	15.5886	14.5861	13.3576	15.5003	11.1124	16.5548	8.64232	17.9851		-8.94	0.50127	-1.07138	-2.72121	-4.67137
38.54	10900	38.54	250		1.55	4												154	1.75016					3100	0.23229		1540	0.03756	3080	0.45445		1557.25	4.45		-8.92	15.5573	14.5805	13.3509	15.4774	11.0938	16.5534	8.62157	17.985		-8.92	0.48841	-1.06328	-2.72976	-4.6817
38.55	9800	38.55	243		1.56	6												155	1.75835					3120	0.06412		1550	-0.0168	3100	0.32425		1567.3	4.44		-8.9	15.5534	14.5643	13.3377	15.4642	11.078	16.5276	8.61319	17.9618		-8.9	0.49453	-1.06325	-2.72476	-4.6743
38.56	11300	38.56	253		1.57	3												156	1.76602					3140	0.13669		1560	0.01972	3120	-0.07221		1577.35	4.46		-8.88	15.5395	14.5448	13.3303	15.4454	11.0723	16.52	8.60321	17.9551		-8.88	0.49733	-1.05757	-2.72387	-4.67596
38.57	10300	38.57	274		1.58	6												157	1.77338					3160	0.02035		1570	0.04915	3140	0.01664		1587.39	4.45		-8.86	15.5242	14.5388	13.3186	15.4381	11.0621	16.5029	8.60414	17.9427		-8.86	0.4927	-1.05975	-2.72041	-4.66929
38.58	10800	38.58	290		1.59	4												158	1.77986					3180	0.02726		1580	-0.01245	3160	-0.229		1597.44	4.45		-8.84	15.5052	14.5243	13.2981	15.426	11.0617	16.491	8.58276	17.9358		-8.84	0.49043	-1.06392	-2.71463	-4.67655
38.59	12800	38.59	280		1.6	6												159	1.7853					3200	-0.18122		1590	0.01886	3180	-0.09323		1607.49	4.45		-8.82	15.5006	14.5116	13.2711	15.4071	11.036	16.4654	8.57817	17.9274		-8.82	0.49449	-1.068	-2.71474	-4.67461
38.6	12000	38.6	237		1.61	5												160	1.79029					3220	0.0814		1600	0.0136	3200	0.16651		1617.53	4.45		-8.8	15.4755	14.4995	13.2499	15.3974	11.0297	16.4412	8.56408	17.8974		-8.8	0.48798	-1.07376	-2.70574	-4.66668
38.61	9200	38.61	268		1.62	6												161	1.79498					3240	0.01766		1610	-0.01237	3220	0.21066		1627.58	4.44789		-8.78	15.4562	14.4859	13.2415	15.3732	11.0194	16.4412	8.55378	17.8912		-8.78	0.48514	-1.06584	-2.71093	-4.66873
38.62	14000	38.62	285		1.63	5												162	1.79984					3260	-0.03763		1620	0.00873	3240	0.38865		1637.63	4.45		-8.76	15.4562	14.4838	13.2311	15.3732	10.9911	16.4202	8.5494	17.8823		-8.76	0.48618	-1.07106	-2.71452	-4.66647
38.63	10800	38.63	266		1.64	11												163	1.8046					3280	0.01229		1630	0.02871	3260	0.1691		1647.67	4.45		-8.74	15.444	14.4582	13.2125	15.3466	10.9888	16.4133	8.53281	17.8653		-8.74	0.4929	-1.06705	-2.71222	-4.66625
38.64	14400	38.64	285		1.65	17												164	1.80911					3300	-0.02995		1640	-0.00738	3280	0.34208		1657.72	4.45		-8.72	15.4235	14.4484	13.196	15.3346	10.9763	16.3901	8.53437	17.8549		-8.72	0.48756	-1.0693	-2.70687	-4.66027
38.65	13600	38.65	323		1.66	27												165	1.81335					3320	-0.0334		1650	-0.00613	3300	-0.0054		1667.77	4.45		-8.7	15.3955	14.4213	13.1813	15.3244	10.9714	16.3781	8.517	17.8377		-8.7	0.48711	-1.07157	-2.70335	-4.66035
38.66	14600	38.66	330		1.67	41												166	1.81764					3340	-0.06873		1660	-0.00419	3320	0.26707		1677.81	4.44		-8.68	15.3776	14.4093	13.1812	15.3013	10.9529	16.3667	8.50146	17.8264		-8.68	0.48411	-1.06007	-2.7069	-4.66248
38.67	13800	38.67	322		1.68	68												167	1.82249					3360	0.1221		1670	0.00855	3340	0.04586		1687.86	4.45		-8.66	15.372	14.3966	13.1668	15.2975	10.9509	16.3576	8.49168	17.8177		-8.66	0.48767	-1.06535	-2.70337	-4.66303
38.68	15100	38.68	365		1.69	78												168	1.82589					3380	-0.07602		1680	0.00543	3360	-0.03589		1697.91	4.46		-8.64	15.3587	14.3821	13.1469	15.2852	10.9316	16.3483	8.475	17.817		-8.64	0.48831	-1.06913	-2.70838	-4.67102
38.69	16700	38.69	361		1.7	106												169	1.82885					3400	0.09676		1690	0.02748	3380	-0.0753		1707.95	4.44023		-8.62	15.3428	14.3821	13.1345	15.2699	10.9256	16.316	8.47511	17.7971		-8.62	0.48035	-1.06771	-2.69521	-4.66098
38.7	19700	38.7	381		1.71	118												170	1.83134					3420	0.00691		1700	-0.01444	3400	0.08838		1718	4.46		-8.6	15.3156	14.3673	13.1151	15.2565	10.9049	16.316	8.46317	17.789		-8.6	0.47415	-1.07074	-2.70557	-4.6629
38.71	17200	38.71	374		1.72	123												171	1.83342					3440	0.17662		1710	-0.00406	3420	0.13126					-8.58	15.303	14.3495	13.0929	15.241	10.8822	16.2958	8.45427	17.7814		-8.58	0.47678	-1.07404	-2.7068	-4.66358
38.72	20600	38.72	398		1.73	121												172	1.83533					3460	-0.23766		1720	0.03959	3440	0.21837					-8.56	15.2852	14.3442	13.082	15.2265	10.8795	16.2771	8.44096	17.7531		-8.56	0.47049	-1.07225	-2.69878	-4.65605
38.73	19600	38.73	419		1.74	120												173	1.83812					3480	-0.25917		1730	0.03677	3460	-0.01228					-8.54	15.2758	14.3262	13.0769	15.2092	10.858	16.2665	8.42474	17.7506		-8.54	0.47477	-1.06616	-2.70423	-4.66292
38.74	24500	38.74	419		1.75	99												174	1.84006					3500	-0.12824		1740	-0.02948	3480	-0.03334					-8.52	15.2582	14.32	13.054	15.204	10.8544	16.2433	8.42135	17.7273		-8.52	0.46913	-1.07498	-2.69447	-4.65296
38.75	23000	38.75	461		1.76	93												175	1.84219					3520	0.01613		1750	0.01684	3500	-0.07862					-8.5	15.2313	14.3062	13.041	15.1912	10.8326	16.2302	8.40803	17.714		-8.5	0.46254	-1.0751	-2.69878	-4.653
38.76	21800	38.76	551		1.77	83												176	1.84379					3540	0.14705		1760	0.01595	3520	0.05635					-8.48	15.2158	14.3006	13.0255	15.1805	10.8182	16.2146	8.39676	17.6931		-8.48	0.45761	-1.07749	-2.69823	-4.64818
38.77	26600	38.77	526		1.78	55												177	1.84536					3560	0.08831		1770	-0.00961	3540	0.12036					-8.46	15.1971	14.2838	13.0008	15.1529	10.8061	16.2072	8.38131	17.6814		-8.46	0.45663	-1.07604	-2.70053	-4.65004
38.78	30100	38.78	663		1.79	40												178	1.84559					3580	-0.11979		1780	0.02001	3560	-0.17796					-8.44	15.1787	14.271	12.9989	15.1415	10.7902	16.1835	8.37363	17.6638		-8.44	0.45384	-1.07127	-2.69665	-4.64508
38.79	28000	38.79	675		1.8	47												179	1.8459					3600	0.09484		1790	0.01376	3580	-0.14907					-8.42	15.1638	14.2632	12.977	15.1276	10.7893	16.1715	8.36705	17.6555		-8.42	0.45031	-1.07532	-2.69108	-4.64424
38.8	32000	38.8	750		1.81	29												180	1.8457					3620	0.1029		1800	-0.01782	3600	-0.24195					-8.4	15.157	14.2551	12.9652	15.1165	10.7572	16.1684	8.33554	17.6458		-8.4	0.45093	-1.07566	-2.7056	-4.65512
38.81	35200	38.81	823		1.82	27												181	1.84542					3640	-0.10866		1810	0.03799	3620	0.29393					-8.38	15.1341	14.2549	12.948	15.1047	10.7546	16.1477	8.3303	17.6226		-8.38	0.43959	-1.07837	-2.69654	-4.64614
38.82	41500	38.82	928		1.83	13												182	1.84581					3660	0.03494		1820	0.01088	3640	-0.14187					-8.36	15.1144	14.2437	12.9299	15.0899	10.7363	16.1397	8.32197	17.6218		-8.36	0.43533	-1.08001	-2.70167	-4.64992
38.83	41800	38.83	1053		1.84	8												183	1.84655					3680	-0.12094		1830	0.00717	3660	0.21398					-8.34	15.0981	14.2187	12.9141	15.0806	10.7194	16.1179	8.31987	17.5967		-8.34	0.43972	-1.08324	-2.69925	-4.63843
38.84	49000	38.84	1158		1.85	3												184	1.84653					3700	-0.19697		1840	0.01062	3680	-0.21156					-8.32	15.0831	14.2054	12.8905	15.062	10.709	16.1126	8.29786	17.5955		-8.32	0.43883	-1.08578	-2.7018	-4.64881
38.85	56100	38.85	1245		1.86	3												185	1.8468					3720	-0.03801		1850	0.02623	3700	0.07988					-8.3	15.0791	14.1954	12.8821	15.057	10.6812	16.0805	8.28796	17.5863		-8.3	0.44183	-1.08745	-2.69965	-4.64917
38.86	63000	38.86	1481		1.87	5												186	1.84616					3740	0.06527		1860	0.00906	3720	-0.01158					-8.28	15.0546	14.1829	12.8627	15.0331	10.6812	16.066	8.28424	17.5678		-8.28	0.43585	-1.08519	-2.6924	-4.64176
38.87	68800	38.87	1606		1.88	6												187	1.8457					3760	0.14053		1870	0.01404	3740	-0.25876					-8.26	15.0327	14.1616	12.8553	15.021	10.6621	16.0538	8.26882	17.5494		-8.26	0.43556	-1.08283	-2.69585	-4.6403
38.88	82600	38.88	2017		1.89	3												188	1.84548					3780	-0.05606		1880	0.00343	3760	-0.20471					-8.24	15.0174	14.1576	12.8334	15.0052	10.654	16.0395	8.25769	17.5388		-8.24	0.42986	-1.0859	-2.69277	-4.64054
38.89	92400	38.89	2247		1.9	3												189	1.84396					3800	0.14897		1890	0.01966	3780	0.09653					-8.22	14.9963	14.1384	12.8075	14.9878	10.621	16.0363	8.23899	17.5386		-8.22	0.42899	-1.09011	-2.70762	-4.6498
38.9	111700	38.9	2682		1.91	5												190	1.84218					3820	-0.13246		1900	-0.000150739	3800	-0.3077					-8.2	14.9758	14.1268	12.7991	14.9741	10.6065	16.0149	8.2271	17.5086		-8.2	0.42451	-1.08752	-2.70423	-4.64075
38.91	134400	38.91	3196		1.92	6												191	1.83925					3840	-0.26953		1910	-0.00479	3820	-0.20109					-8.18	14.9536	14.1052	12.7845	14.9577	10.6024	16.0106	8.20903	17.4957		-8.18	0.42423	-1.08663	-2.70411	-4.64335
38.92	168700	38.92	3961		1.93	8												192	1.83659					3860	-0.01152		1920	0.01813	3840	-0.16208					-8.16	14.9419	14.0888	12.7715	14.9468	10.5759	15.9845	8.19794	17.4842		-8.16	0.42655	-1.08763	-2.70426	-4.64312
38.93	207300	38.93	4892		1.94	3												193	1.8323					3880	0.07564		1930	0.00989	3860	-0.24663					-8.14	14.9246	14.073	12.75	14.9275	10.5759	15.9655	8.17986	17.4738		-8.14	0.42581	-1.08872	-2.69478	-4.64698
38.94	261800	38.94	6441		1.95	8												194	1.82795					3900	-0.08984		1940	0.01208	3880	-0.18956					-8.12	14.9041	14.0623	12.7322	14.9146	10.5582	15.9622	8.16392	17.4727		-8.12	0.42087	-1.09122	-2.70201	-4.65439
38.95	333000	38.95	8583		1.96	8												195	1.82284					3920	0.18007		1950	0.0086	3900	-0.07442					-8.1	14.8892	14.0513	12.7167	14.9046	10.548	15.927	8.15513	17.444		-8.1	0.41895	-1.09396	-2.68951	-4.64444
38.96	435300	38.96	11849		1.97	9												196	1.81729					3940	0.11019		1960	0.02115	3920	-0.24633					-8.08	14.8422	14.0299	12.691	14.879	10.5306	15.927	8.1379	17.444		-8.08	0.40615	-1.09404	-2.69821	-4.65305
38.97	570600	38.97	17520		1.98	9												197	1.81155					3960	0.25725		1970	0.00234	3940	-0.35689					-8.06	14.84	14.0158	12.6874	14.8778	10.5106	15.8974	8.13286	17.4359		-8.06	0.4121	-1.09519	-2.69343	-4.65154
38.98	816900	38.98	26459		1.99	9												198	1.80535					3980	0.043		1980	-0.03745	3960	-0.29526					-8.04	14.8202	13.9996	12.6763	14.8541	10.5003	15.891	8.11411	17.4226		-8.04	0.41033	-1.08889	-2.69537	-4.65425
38.99	1145600	38.99	43599		2	6												199	1.79861					4000	0.0073		1990	-0.00431	3980	0.12811					-8.02	14.8042	13.9913	12.6653	14.8467	10.4751	15.8783	8.10554	17.4117		-8.02	0.40642	-1.09071	-2.70159	-4.65307
39	1848300	39	81699		2.01	7												200	1.79122					4020	0.25264		2000	0.03409	4000	-0.38309					-8	14.7866	13.9692	12.6336	14.8333	10.466	15.8652	8.08905	17.3935		-8	0.40874	-1.09985	-2.69958	-4.65221
39.01	3478400	39.01	177727		2.02	6												201	1.78462					4040	-0.05375		2010	0.02943	4020	-0.28837					-7.98	14.7663	13.9579	12.6336	14.8111	10.4431	15.8483	8.05944	17.3876		-7.98	0.40422	-1.08877	-2.70259	-4.66407
39.02	14751500	39.02	944320		2.03	4												202	1.77825					4060	0.02726		2020	0.00946	4040	-0.24419					-7.96	14.7543	13.9465	12.6043	14.8032	10.4283	15.8225	8.04231	17.366		-7.96	0.40391	-1.09946	-2.69707	-4.66186
39.03	113000000	39.03	3663150		2.04	2												203	1.772					4080	0.11096		2030	-0.00449	4060	-0.21244					-7.94	14.7401	13.9287	12.593	14.7904	10.4146	15.8178	8.03302	17.3567		-7.94	0.40572	-1.09867	-2.70159	-4.66186
39.04	233000000	39.04	4812160		2.05	7												204	1.76628					4100	-0.03955		2040	-0.01717	4080	-0.17615					-7.92	14.7208	13.9251	12.5754	14.7838	10.39	15.7988	8.02084	17.3375		-7.92	0.39781	-1.10423	-2.70441	-4.65834
39.05	184000000	39.05	3515130		2.06	2												205	1.76101					4120	-0.00538		2050	-0.05459	4100	-0.30808					-7.9	14.6959	13.899	12.5417	14.7641	10.383	15.7985	7.99964	17.3311		-7.9	0.39845	-1.11121	-2.70775	-4.6657
39.06	92981100	39.06	1577280		2.07	10												206	1.75429					4140	0.05068		2060	0.02302	4120	-0.33736					-7.88	14.6768	13.8825	12.522	14.7477	10.3495	15.768	7.99382	17.3236		-7.88	0.39714	-1.11283	-2.70922	-4.66487
39.07	15576600	39.07	289722		2.08	3												207	1.74751					4160	-0.03072		2070	-0.00139	4140	-0.39327					-7.86	14.6542	13.8778	12.5084	14.7287	10.3423	15.7447	7.96542	17.2984		-7.86	0.38821	-1.11013	-2.70116	-4.66649
39.08	3263000	39.08	105490		2.09	1												208	1.74017					4180	-0.00346		2080	0.0366	4160	-0.39369					-7.84	14.6372	13.862	12.5046	14.7072	10.3192	15.739	7.9383	17.2895		-7.84	0.38761	-1.10129	-2.7099	-4.67559
39.09	1815800	39.09	57895		2.1	4												209	1.73368					4200	0.11096		2090	-0.03697	4180	-0.15032					-7.82	14.6225	13.8595	12.4697	14.6997	10.315	15.7207	7.93034	17.2648		-7.82	0.38149	-1.115	-2.70288	-4.66726
39.1	1228100	39.1	35678		2.11	1												210	1.72661					4220	-0.24573		2100	0.0196	4200	-0.31897					-7.8	14.6108	13.8319	12.4482	14.6741	10.2941	15.7134	7.91244	17.2505		-7.8	0.38946	-1.11296	-2.70968	-4.66905
39.11	939400	39.11	25125		2.12	4												211	1.71858					4240	-0.04262		2110	0.07484	4220	-0.37101					-7.78	14.5826	13.8296	12.4294	14.6596	10.2803	15.6964	7.90356	17.2357		-7.78	0.3765	-1.11513	-2.70807	-4.66608
39.12	822500	39.12	19256		2.13	5												212	1.71067					4260	0.0741		2120	-0.01858	4240	0.0933					-7.76	14.543	13.8141	12.4016	14.6439	10.2726	15.6911	7.8883	17.2265		-7.76	0.36443	-1.12118	-2.70926	-4.66909
39.13	686000	39.13	15433		2.14	4												213	1.70138					4280	0.02304		2130	0.00992	4260	-0.05459					-7.74	14.5281	13.797	12.4008	14.6332	10.2492	15.6755	7.8709	17.2052		-7.74	0.36555	-1.1162	-2.71315	-4.66717
39.14	546900	39.14	11831		2.15	4												214	1.69231					4300	-0.03264		2140	0.01395	4280	-0.33953					-7.72	14.5113	13.7797	12.3719	14.619	10.2431	15.6622	7.84935	17.1955		-7.72	0.3658	-1.12358	-2.70952	-4.67306
39.15	409900	39.15	8999		2.16	1												215	1.68248					4320	0.19466		2150	0.0334	4300	-0.3327					-7.7	14.5003	13.7563	12.361	14.6055	10.2151	15.652	7.83042	17.1855		-7.7	0.37201	-1.12223	-2.71844	-4.67755
39.16	304100	39.16	6450		2.17	5												216	1.67275					4340	-0.02572		2160	-0.03255	4320	-0.15512					-7.68	14.4803	13.7492	12.3429	14.5965	10.2071	15.6302	7.82429	17.159		-7.68	0.36553	-1.12679	-2.71155	-4.66733
39.17	239900	39.17	4602		2.18	3												217	1.66271					4360	0.000767899		2170	-0.01506	4340	-0.10082					-7.66	14.4493	13.7323	12.3261	14.5805	10.1788	15.6302	7.80566	17.1544		-7.66	0.35852	-1.12718	-2.72572	-4.67439
39.18	176700	39.18	3552		2.19	3												218	1.65256					4380	0.06066		2180	0.05159	4360	-0.032687					-7.64	14.4246	13.7224	12.3113	14.5725	10.1539	15.6001	7.78953	17.1444		-7.64	0.35112	-1.13059	-2.72314	-4.67745
39.19	143800	39.19	2730		2.2	5												219	1.64172					4400	0.08984		2190	-0.02597	4380	-0.19811					-7.62	14.4033	13.7155	12.2873	14.5474	10.144	15.5897	7.7701	17.1315		-7.62	0.34392	-1.13003	-2.72288	-4.68068
39.2	114000	39.2	2321		2.21	6												220	1.63048					4420	0.02803		2200	-0.00903	4400	-0.00997					-7.6	14.3913	13.6919	12.2867	14.5272	10.1096	15.5696	7.76314	17.1182		-7.6	0.34969	-1.12023	-2.73002	-4.67751
39.21	96200	39.21	1858		2.22	4												221	1.61846					4440	-0.02649		2210	0.02155	4420	-0.38854					-7.58	14.3618	13.6831	12.2599	14.5164	10.106	15.5602	7.75233	17.0992		-7.58	0.33935	-1.12824	-2.72709	-4.67341
39.22	76300	39.22	1734		2.23	2												222	1.60667					4460	-0.13438		2220	0.00848	4440	-0.08088					-7.56	14.3349	13.653	12.2316	14.5063	10.0883	15.5496	7.73194	17.0917		-7.56	0.34092	-1.13734	-2.73065	-4.67988
39.23	72300	39.23	1459		2.24	1												223	1.59407					4480	-0.16625		2230	0.01253	4460	-0.0231					-7.54	14.314	13.653	12.2127	14.4946	10.0778	15.5231	7.70182	17.0617		-7.54	0.3305	-1.14092	-2.72268	-4.67995
39.24	57900	39.24	1185		2.25	5												224	1.58074					4500	0.20618		2240	0.00831	4480	0.02828					-7.52	14.2951	13.6362	12.1939	14.4693	10.0538	15.5216	7.67444	17.0609		-7.52	0.32948	-1.13772	-2.73393	-4.69325
39.25	52300	39.25	1021		2.26	2												225	1.56689					4520	0.04377		2250	0.00349	4500	-0.18106					-7.5	14.2747	13.6125	12.1801	14.4542	10.0352	15.4873	7.65689	17.0438		-7.5	0.33109	-1.13706	-2.72606	-4.69348
39.26	49100	39.26	839		2.27	3												226	1.55257					4540	-0.06028		2260	0.04168	4520	-0.06363					-7.48	14.2432	13.5988	12.1578	14.4431	10.0248	15.4797	7.64613	17.0262		-7.48	0.3222	-1.14263	-2.72746	-4.69002
39.27	42100	39.27	748		2.28	2												227	1.53745					4560	0.09791		2270	-0.01561	4540	-0.16025					-7.46	14.2294	13.5838	12.1363	14.4352	9.98531	15.4673	7.62527	17.0107		-7.46	0.32278	-1.14944	-2.74101	-4.6927
39.28	36400	39.28	632		2.29	4												228	1.52108					4580	0.09445		2280	-0.00348	4560	-0.08158					-7.44	14.2022	13.5595	12.113	14.4175	9.98448	15.4487	7.62201	16.9957		-7.44	0.32139	-1.15226	-2.73212	-4.68685
39.29	32200	39.29	572		2.3	3												229	1.50483					4600	0.07909		2290	0.01679	4580	-0.1185					-7.42	14.1815	13.557	12.0902	14.4005	9.9557	15.4422	7.6176	16.9926		-7.42	0.31227	-1.15515	-2.74325	-4.68752
39.3	30100	39.3	552		2.31	4												230	1.48886					4620	0.32828		2300	0.00613	4600	0.02804					-7.4	14.1564	13.5424	12.0647	14.3897	9.93419	15.4159	7.60088	16.9645		-7.4	0.30699	-1.16249	-2.74085	-4.6818
39.31	26200	39.31	492		2.32	3												231	1.47285					4640	0.07641		2310	-0.01799	4620	-0.04727					-7.38	14.1137	13.5174	12.0446	14.3533	9.91462	15.412	7.57919	16.9591		-7.38	0.29812	-1.15434	-2.74869	-4.68994
39.32	22300	39.32	445		2.33	0												232	1.45619					4660	0.00269		2320	-0.00316	4640	-0.42613					-7.36	14.1126	13.4987	12.028	14.3507	9.89062	15.3776	7.55393	16.9355		-7.36	0.30696	-1.16132	-2.74349	-4.69078
39.33	21400	39.33	428		2.34	4												233	1.43863					4680	0.03763		2330	-0.00428	4660	-0.41739					-7.34	14.0985	13.4827	12.0072	14.3277	9.88681	15.368	7.52862	16.9205		-7.34	0.30794	-1.16028	-2.74059	-4.69593
39.34	22600	39.34	420		2.35	5												234	1.42104					4700	-0.03264		2340	0.05093	4680	-0.21057					-7.32	14.075	13.4624	11.985	14.3193	9.85675	15.3518	7.52215	16.9138		-7.32	0.30629	-1.16716	-2.74752	-4.6958
39.35	17300	39.35	377		2.36	2												235	1.40307					4720	-0.0096		2350	-0.000640678	4700	-0.22204					-7.3	14.0468	13.4583	11.952	14.3099	9.84262	15.3355	7.50618	16.885		-7.3	0.29425	-1.17896	-2.74646	-4.68943
39.36	18300	39.36	370		2.37	3												236	1.38435					4740	0.15473		2360	0.00229	4720	-0.078516					-7.28	14.0181	13.4457	11.9264	14.2855	9.82198	15.3289	7.4686	16.8812		-7.28	0.2862	-1.17955	-2.75347	-4.70632
39.37	17700	39.37	317		2.38	2												237	1.36556					4760	-0.03148		2370	0.00337	4740	-0.11709					-7.26	14.0036	13.429	11.9103	14.27	9.79803	15.2937	7.44434	16.8521		-7.26	0.28733	-1.17983	-2.74783	-4.70388
39.38	12900	39.38	294		2.39	4												238	1.34522					4780	-0.06105		2380	0.00518	4760	-0.12117					-7.24	13.9569	13.4057	11.8891	14.2467	9.78046	15.2897	7.42498	16.8419		-7.24	0.27563	-1.17879	-2.75464	-4.70848
39.39	13200	39.39	280		2.4	2												239	1.32354					4800	-0.11365		2390	-0.03024	4780	-0.06102					-7.22	13.9501	13.402	11.8793	14.2431	9.74402	15.2574	7.41386	16.8176		-7.22	0.27407	-1.18189	-2.75667	-4.70185
39.4	13300	39.4	265		2.41	6												240	1.30067					4820	0.14513		2400	0.00427	4800	-0.16293					-7.2	13.9175	13.3696	11.8451	14.213	9.74342	15.2443	7.38687	16.7985		-7.2	0.27394	-1.18395	-2.75043	-4.7058
39.41	14500	39.41	256		2.42	0												241	1.27709					4840	0.31676		2410	-0.02328	4820	-0.43478					-7.18	13.8933	13.3718	11.8313	14.1972	9.71362	15.2367	7.36805	16.7862		-7.18	0.26071	-1.18294	-2.76154	-4.70908
39.42	11000	39.42	265		2.43	4												242	1.25154					4860	-0.11749		2420	0.08174	4840	-0.085115					-7.16	13.8692	13.3547	11.805	14.1843	9.70743	15.2104	7.34317	16.769		-7.16	0.25725	-1.18965	-2.75147	-4.7129
39.43	12200	39.43	238		2.44	3												243	1.22456					4880	0.0503		2430	-0.05237	4860	-0.39421					-7.14	13.8429	13.3249	11.7922	14.1665	9.66445	15.2033	7.31446	16.7636		-7.14	0.259	-1.18719	-2.76942	-4.72455
39.44	10700	39.44	230		2.45	6												244	1.19774					4900	0.06566		2440	-0.01713	4880	-0.16283					-7.12	13.836	13.3094	11.763	14.1657	9.65316	15.1769	7.30347	16.7398		-7.12	0.2633	-1.2014	-2.76185	-4.71818
39.45	10400	39.45	221		2.46	2												245	1.17005					4920	0.10674		2450	0.00293	4900	-0.04123					-7.1	13.8152	13.2926	11.736	14.1428	9.62766	15.1638	7.27151	16.7281		-7.1	0.26131	-1.20338	-2.76806	-4.72829
39.46	10400	39.46	191		2.47	1												246	1.14284					4940	-0.11288		2460	0.07686	4920	-0.22541					-7.08	13.7779	13.2874	11.7158	14.1337	9.61175	15.138	7.25051	16.7084		-7.08	0.24522	-1.20895	-2.76312	-4.72893
39.47	9200	39.47	199		2.48	3												247	1.11526					4960	-0.10904		2470	0.05072	4940	-0.37225					-7.06	13.7436	13.2636	11.6802	14.1074	9.60258	15.131	7.23531	16.6921		-7.06	0.24002	-1.21357	-2.76421	-4.72839
39.48	9200	39.48	202		2.49	3												248	1.08667					4980	-0.04262		2480	0.02287	4960	-0.21892					-7.04	13.7229	13.2484	11.6751	14.0916	9.56843	15.1037	7.20848	16.6813		-7.04	0.23727	-1.20823	-2.76762	-4.73639
39.49	8300	39.49	181		2.5	3												249	1.05782					5000	0.34018		2490	-0.03668	4980	-0.12314					-7.02	13.6964	13.2353	11.6243	14.0805	9.55499	15.0793	7.19309	16.6591		-7.02	0.23054	-1.22807	-2.76216	-4.73302
39.5	7300	39.5	179		2.51	7												250	1.02791					5020	-0.01152		2500	0.00676	5000	-0.28883					-7	13.677	13.207	11.6238	14.0697	9.5175	15.0779	7.17664	16.647		-7	0.235	-1.22299	-2.78019	-4.73516
39.51	8700	39.51	199		2.52	1												251	0.99725					5040	-0.01421		2510	-0.01302	5020	-0.25543					-6.98	13.6473	13.2016	11.5884	14.0498	9.50574	15.0519	7.16704	16.6223		-6.98	0.22289	-1.23072	-2.77306	-4.72761
39.52	9700	39.52	178		2.53	2												252	0.96499					5060	-0.14321		2520	0.01781	5040	-0.21071					-6.96	13.6132	13.1862	11.5677	14.0183	9.49013	15.0519	7.13501	16.6081		-6.96	0.2135	-1.22529	-2.78086	-4.73655
39.53	8300	39.53	177		2.54	1												253	0.93222					5080	-0.17009		2530	-0.00324	5060	-0.25139					-6.94	13.593	13.1816	11.546	14.0054	9.46396	15.0211	7.11687	16.5879		-6.94	0.20566	-1.22971	-2.77858	-4.7355
39.54	7500	39.54	147		2.55	3												254	0.8972					5100	0.16971		2540	-0.05063	5080	-0.32342					-6.92	13.5627	13.1574	11.5134	13.9816	9.44952	15.007	7.08576	16.5671		-6.92	0.20266	-1.23407	-2.77874	-4.74066
39.55	6600	39.55	146		2.56	2												255	0.85956					5120	0.17316		2550	0.01733	5100	-0.00529					-6.9	13.5394	13.1364	11.5079	13.9625	9.41295	14.9899	7.0534	16.5513		-6.9	0.20151	-1.22728	-2.78849	-4.74894
39.56	7400	39.56	148		2.57	1												256	0.81969					5140	0.04262		2560	0.03549	5120	-0.07164					-6.88	13.5198	13.1261	11.4727	13.953	9.40193	14.9736	7.0458	16.5265		-6.88	0.19684	-1.24013	-2.78582	-4.74034
39.57	8200	39.57	149		2.58	3												257	0.7773					5160	0.17777		2570	-0.01784	5140	0.02172					-6.86	13.4888	13.0917	11.4408	13.9422	9.3683	14.9627	7.01447	16.5183		-6.86	0.19852	-1.25071	-2.7972	-4.75192
39.58	5900	39.58	142		2.59	2												258	0.73178					5180	-0.09215		2580	0.0486	5160	-0.04459					-6.84	13.4641	13.091	11.4161	13.9188	9.35619	14.9244	7.00923	16.5007		-6.84	0.18655	-1.25133	-2.78412	-4.74571
39.59	6900	39.59	152		2.6	3												259	0.68501					5200	0.3037		2590	0.03223	5180	-0.26653					-6.82	13.4409	13.0689	11.3973	13.8975	9.32432	14.9244	6.9793	16.4964		-6.82	0.186	-1.25011	-2.80006	-4.75853
39.6	7100	39.6	119		2.61	1												260	0.63545					5220	0.07602		2600	-0.02832	5200	-0.18516					-6.8	13.4056	13.0595	11.3784	13.8872	9.28988	14.8964	6.95113	16.4652		-6.8	0.17302	-1.25439	-2.80325	-4.75703
39.61	5200	39.61	122		2.62	4												261	0.58283					5240	0.06489		2610	0.04569	5220	-0.3627					-6.78	13.3744	13.0382	11.3273	13.8665	9.2846	14.887	6.92684	16.4506		-6.78	0.16809	-1.26961	-2.8012	-4.7619
39.62	5800	39.62	130		2.63	2												262	0.52799					5260	-0.23574		2620	0.0217	5240	-0.19679					-6.76	13.3617	13.0123	11.3231	13.8499	9.24871	14.8668	6.90682	16.4348		-6.76	0.1747	-1.26336	-2.80903	-4.76396
39.63	5600	39.63	110		2.64	3												263	0.47087					5280	0.15857		2630	-0.02151	5260	-0.00279					-6.74	13.3324	13.0031	11.2875	13.8312	9.24871	14.8318	6.90165	16.4125		-6.74	0.16465	-1.27184	-2.79154	-4.75544
39.64	4300	39.64	128		2.65	4												264	0.41092					5300	-0.06335		2640	-0.02534	5280	0.24082					-6.72	13.3052	12.9854	11.2677	13.8145	9.2088	14.8293	6.86343	16.4007		-6.72	0.15989	-1.27338	-2.81025	-4.76864
39.65	4300	39.65	118		2.66	3												265	0.35107					5320	0.13745		2650	-0.00913	5300	-0.22051					-6.7	13.2704	12.974	11.2489	13.7938	9.19059	14.8061	6.84977	16.3826		-6.7	0.14822	-1.27243	-2.80775	-4.76642
39.66	5000	39.66	134		2.67	3												266	0.29354					5340	0.0933		2660	0.02527	5320	-0.08997					-6.68	13.24	12.9447	11.2047	13.768	9.16033	14.8022	6.82192	16.3747		-6.68	0.14762	-1.28163	-2.82096	-4.77641
39.67	5200	39.67	125		2.68	6												267	0.2393					5360	0.20042		2670	0.00534	5340	0.18131					-6.66	13.2264	12.9273	11.1911	13.7539	9.12137	14.7759	6.81197	16.3469		-6.66	0.14954	-1.28144	-2.82727	-4.76747
39.68	6100	39.68	114		2.69	1												268	0.19142					5380	0.04991		2680	0.02766	5360	-0.10251					-6.64	13.2	12.9121	11.1565	13.7367	9.11365	14.7579	6.78463	16.3294		-6.64	0.14398	-1.29009	-2.8221	-4.77236
39.69	5400	39.69	126		2.7	2												269	0.15024					5400	0		2690	-0.03243	5380	-0.14846					-6.62	13.1797	12.8998	11.1364	13.7193	9.07462	14.7409	6.7633	16.3169		-6.62	0.13995	-1.29146	-2.83314	-4.77681
39.7	5600	39.7	117		2.71	4												270	0.11739					5420	0.10175		2700	-0.03193	5400	-0.03104					-6.6	13.1479	12.8875	11.1019	13.6953	9.07397	14.7137	6.74687	16.2905		-6.6	0.13018	-1.2967	-2.81988	-4.77183
39.71	4900	39.71	113		2.72	1												271	0.09352					5440	-0.06719		2710	0.0157	5420	-0.20955					-6.58	13.1135	12.8603	11.0764	13.6687	9.02345	14.7084	6.71669	16.2878		-6.58	0.1266	-1.29616	-2.84246	-4.78555
39.72	5000	39.72	103		2.73	2												272	0.07899					5460	-0.02726		2720	-0.0129	5440	-0.12643					-6.56	13.0892	12.8467	11.0589	13.6518	9.00254	14.6687	6.69385	16.246		-6.56	0.12126	-1.29647	-2.83306	-4.77607
39.73	4900	39.73	115		2.74	3												273	0.07563					5480	-0.18506		2730	0.00227	5460	-0.10365					-6.54	13.0495	12.8306	11.0285	13.6277	8.98644	14.667	6.67257	16.2364		-6.54	0.10944	-1.29958	-2.84028	-4.78192
39.74	4200	39.74	109		2.75	1												273	0.08172					5500	0.10559		2740	-0.01389	5480	-0.19714					-6.52	13.0374	12.8203	11.0064	13.6222	8.94578	14.635	6.64018	16.2158		-6.52	0.10856	-1.30789	-2.84462	-4.78782
39.75	5900	39.75	87		2.76	5												274	0.09678					5520	-0.12478		2750	-0.00443	5500	-0.17413					-6.5	12.9964	12.7871	10.9674	13.5921	8.94068	14.6158	6.62687	16.1927		-6.5	0.10465	-1.31233	-2.83756	-4.78294
39.76	6100	39.76	106		2.77	1												275	0.11997					5540	-0.02419		2760	0.00512	5520	-0.11067					-6.48	12.9735	12.773	10.9421	13.5779	8.90123	14.6007	6.60585	16.1738		-6.48	0.10023	-1.3179	-2.84973	-4.78397
39.77	4000	39.77	96		2.78	2												276	0.15028					5560	0.16855		2770	0.00768	5540	-0.39702					-6.46	12.9383	12.7613	10.8993	13.5608	8.88444	14.574	6.57328	16.1443		-6.46	0.08847	-1.33071	-2.84477	-4.78553
39.78	5700	39.78	93		2.79	2												277	0.18835					5580	-0.05414		2780	0.01009	5560	0.01164					-6.44	12.8962	12.7292	10.881	13.5251	8.85047	14.5704	6.54981	16.144		-6.44	0.0835	-1.32205	-2.85997	-4.7971
39.79	5600	39.79	100		2.8	4												278	0.23365					5600	-0.01152		2790	0.01433	5580	0.16395					-6.42	12.8793	12.7086	10.8476	13.5251	8.80665	14.541	6.5352	16.1221		-6.42	0.08532	-1.33875	-2.86717	-4.79343
39.8	4400	39.8	90		2.81	1												279	0.28345					5620	-0.04991		2800	0.01264	5600	-0.03104					-6.4	12.8522	12.6937	10.8307	13.4971	8.79169	14.5227	6.49904	16.1053		-6.4	0.07923	-1.33324	-2.86549	-4.80311
39.81	3900	39.81	95		2.82	1												280	0.3367					5640	-0.05913		2810	-0.00808	5620	-0.38252					-6.38	12.8256	12.6872	10.8093	13.4835	8.74756	14.5038	6.47502	16.0746		-6.38	0.06921	-1.33713	-2.87811	-4.79979
39.82	3600	39.82	106		2.83	3												281	0.39084					5660	-0.0215		2820	-0.00182	5640	-0.17851					-6.36	12.7892	12.6566	10.7598	13.4588	8.74345	14.4915	6.43795	16.0561		-6.36	0.06633	-1.34954	-2.87403	-4.80906
39.83	4800	39.83	107		2.84	2												282	0.44523					5680	0.01497		2830	0.02774	5660	-0.41382					-6.34	12.7611	12.636	10.7314	13.4436	8.69095	14.4703	6.41776	16.0471		-6.34	0.06254	-1.35608	-2.8897	-4.81468
39.84	6200	39.84	85		2.85	2												283	0.49911					5700	0.15972		2840	-0.01876	5680	-0.09086					-6.32	12.7275	12.6221	10.7057	13.4252	8.68387	14.4358	6.39862	16.0114		-6.32	0.0527	-1.35979	-2.87596	-4.80638
39.85	4400	39.85	98		2.86	0												284	0.55127					5720	0.28143		2850	0.03123	5700	-0.2796					-6.3	12.6992	12.5892	10.6983	13.3941	8.66181	14.4358	6.36737	16.0099		-6.3	0.05503	-1.34788	-2.88699	-4.82126
39.86	4900	39.86	87		2.87	2												285	0.60064					5740	0.15742		2860	0.01206	5720	0.30547					-6.28	12.6683	12.5865	10.6532	13.3889	8.63883	14.3963	6.35879	15.9846		-6.28	0.04089	-1.36783	-2.87873	-4.81292
39.87	5200	39.87	86		2.88	2												286	0.64846					5760	-0.01997		2870	-0.03076	5740	0.03333					-6.26	12.6296	12.5566	10.6234	13.3592	8.6232	14.378	6.32237	15.9581		-6.26	0.03649	-1.36793	-2.87739	-4.81789
39.88	3800	39.88	95		2.89	4												287	0.69524					5780	0.11749		2880	0.01822	5760	-0.17237					-6.24	12.5948	12.5461	10.5897	13.3381	8.57689	14.364	6.30087	15.9343		-6.24	0.02438	-1.37423	-2.89355	-4.81671
39.89	4700	39.89	94		2.9	1												288	0.74078					5800	0.29295		2890	0.03172	5780	0.00983					-6.22	12.5607	12.5213	10.542	13.3162	8.56306	14.3389	6.26199	15.9073		-6.22	0.01967	-1.38711	-2.88792	-4.82267
39.9	4000	39.9	109		2.91	2												289	0.78588					5820	0.000767899		2900	0.02044	5800	-0.09622					-6.2	12.5285	12.5077	10.5371	13.2903	8.52741	14.32	6.23297	15.8894		-6.2	0.0104	-1.37658	-2.89631	-4.82823
39.91	3700	39.91	100		2.92	0												290	0.82921					5840	-0.00768		2910	0.01848	5820	0.03124					-6.18	12.5068	12.4889	10.4887	13.2738	8.52012	14.2912	6.22446	15.8665		-6.18	0.00897	-1.39258	-2.88553	-4.82099
39.92	3700	39.92	66		2.93	1												291	0.87108					5860	0.11557		2920	0.00455	5840	-0.24646					-6.16	12.4807	12.4628	10.4661	13.2547	8.47759	14.2823	6.18229	15.8446		-6.16	0.00895	-1.39431	-2.90237	-4.83114
39.93	2600	39.93	70		2.94	2												292	0.91105					5880	0.19543		2930	-0.00361	5860	0.05854					-6.14	12.444	12.462	10.4449	13.2361	8.46518	14.2532	6.16136	15.8111		-6.14	-0.00898	-1.39557	-2.89402	-4.82489
39.94	3300	39.94	75		2.95	0												293	0.94959					5900	-0.10328		2940	0.05481	5880	-0.24669					-6.12	12.4005	12.4456	10.4131	13.1995	8.43226	14.2489	6.12197	15.7883		-6.12	-0.02255	-1.39317	-2.90833	-4.83316
39.95	4400	39.95	64		2.96	2												294	0.98635					5920	0.14705		2950	-0.03937	5900	-0.20461					-6.1	12.3702	12.4328	10.3872	13.1824	8.38408	14.2171	6.11055	15.775		-6.1	-0.03132	-1.39757	-2.9165	-4.83223
39.96	3800	39.96	91		2.97	2												295	1.02002					5940	0.09292		2960	-0.0065	5920	-0.1126					-6.08	12.339	12.4054	10.3396	13.1622	8.37415	14.1881	6.06326	15.7556		-6.08	-0.03323	-1.41129	-2.90698	-4.84615
39.97	4500	39.97	67		2.98	2												296	1.05164					5960	0.13054		2970	-0.01872	5940	-0.30805					-6.06	12.3117	12.3786	10.3311	13.1486	8.33624	14.1747	6.02183	15.7312		-6.06	-0.03344	-1.40878	-2.91921	-4.85467
39.98	2800	39.98	83		2.99	1												297	1.08237					5980	-0.18046		2980	-0.00171	5960	-0.1536					-6.04	12.2716	12.3686	10.2875	13.1302	8.32558	14.1495	6.02183	15.6946		-6.04	-0.04853	-1.42135	-2.91198	-4.83639
39.99	4800	39.99	86		3	3												298	1.11152					6000	0.06758		2990	-0.0239	5980	0.29702					-6.02	12.2504	12.3324	10.2666	13.1072	8.27636	14.1424	5.97977	15.6765		-6.02	-0.04102	-1.42029	-2.933	-4.84836
40	4900	40	89		3.01	7												299	1.14053					6020	-0.12555		3000	0.02417	6000	-0.09416					-6	12.2129	12.3247	10.2411	13.0928	8.24913	14.1018	5.95056	15.6429		-6	-0.05588	-1.42587	-2.92632	-4.84615
40.01	4400	40.01	78		3.02	3												300	1.1691					6040	-0.12824		3010	-0.04325	6020	-0.24616					-5.98	12.1659	12.2856	10.1863	13.0656	8.21803	14.0971	5.91365	15.6294		-5.98	-0.05988	-1.43965	-2.93955	-4.85787
40.02	4400	40.02	83		3.03	0												301	1.19642					6060	-0.25264		3020	0.02375	6040	-0.12077					-5.96	12.1325	12.2671	10.1718	13.0432	8.1741	14.0677	5.88346	15.5991		-5.96	-0.06733	-1.43571	-2.94678	-4.85779
40.03	4500	40.03	66		3.04	5												302	1.22361					6080	0.09484		3030	0.00942	6060	0.21154					-5.94	12.0977	12.2367	10.1435	13.0273	8.16844	14.0534	5.85951	15.5883		-5.94	-0.06948	-1.44187	-2.94247	-4.86441
40.04	3200	40.04	74		3.05	3												303	1.25168					6100	-0.05874		3040	0.04122	6080	-0.23212					-5.92	12.0719	12.218	10.1084	13.0127	8.11168	14.0306	5.80849	15.5767		-5.92	-0.07302	-1.45214	-2.95948	-4.88409
40.05	5100	40.05	70		3.06	1												304	1.28072					6120	-0.15665		3050	0.0203	6100	1.17656e-06					-5.9	12.0503	12.2096	10.0652	12.9862	8.11155	13.9949	5.80159	15.5302		-5.9	-0.07967	-1.46051	-2.94167	-4.8643
40.06	3200	40.06	67		3.07	1												305	1.30975					6140	-0.01689		3060	-0.03221	6120	-0.28471					-5.88	12.0081	12.1812	10.0362	12.9585	8.06344	13.9905	5.76187	15.5278		-5.88	-0.08653	-1.46115	-2.96352	-4.88295
40.07	3400	40.07	71		3.08	2												306	1.33981					6160	-0.20273		3070	0.02537	6140	-0.49338					-5.86	11.9547	12.1468	10.007	12.9397	8.03856	13.9463	5.74182	15.4927		-5.86	-0.09605	-1.46637	-2.95387	-4.87545
40.08	3300	40.08	70		3.09	2												307	1.3707					6180	-0.01497		3080	0.00276	6160	-0.09508					-5.84	11.9289	12.129	9.95215	12.9136	8.01902	13.9444	5.71428	15.4781		-5.84	-0.10007	-1.48071	-2.96268	-4.88193
40.09	3900	40.09	65		3.1	5												308	1.40134					6200	-0.11211		3090	0.01222	6180	-0.44399					-5.82	11.921	12.0983	9.95077	12.9098	7.97303	13.9075	5.67826	15.4506		-5.82	-0.0886	-1.47949	-2.96723	-4.88615
40.1	3200	40.1	63		3.11	3												309	1.43122					6220	-0.03839		3100	0.0324	6200	-0.33558					-5.8	11.8646	12.0785	9.91117	12.8773	7.96697	13.8834	5.67049	15.422		-5.8	-0.10697	-1.48307	-2.9582	-4.87576
40.11	2400	40.11	63		3.12	4												310	1.46059					6240	0.1747		3110	0.00213	6220	-0.30687					-5.78	11.8353	12.0694	9.8786	12.859	7.9197	13.8698	5.64105	15.3993		-5.78	-0.11702	-1.49022	-2.97505	-4.87914
40.12	2800	40.12	50		3.13	3												311	1.48869					6260	0.13669		3120	0.00785	6240	-0.23724					-5.76	11.8107	12.0463	9.84516	12.8325	7.90291	13.8333	5.60148	15.3609		-5.76	-0.1178	-1.49368	-2.96521	-4.87969
40.13	2900	40.13	68		3.14	4												312	1.51583					6280	0.0334		3130	0.00191	6260	-0.17702					-5.74	11.7841	12.0132	9.81188	12.7979	7.86217	13.8308	5.55314	15.3602		-5.74	-0.11455	-1.49299	-2.9843	-4.90353
40.14	2800	40.14	65		3.15	4												313	1.54178					6300	-0.09292		3140	-0.00645	6280	-0.16767					-5.72	11.7587	11.9915	9.78395	12.7848	7.80966	13.7906	5.53572	15.3137		-5.72	-0.1164	-1.5004	-2.99047	-4.88898
40.15	3000	40.15	52		3.16	3												314	1.56591					6320	-0.04377		3150	0.04988	6300	-0.38342					-5.7	11.7217	11.972	9.74488	12.7572	7.79734	13.7836	5.51032	15.2986		-5.7	-0.12515	-1.50614	-2.99311	-4.89416
40.16	2800	40.16	60		3.17	0												315	1.58841					6340	-0.07679		3160	-0.02957	6320	0.00128					-5.68	11.688	11.9629	9.71411	12.75	7.75232	13.7471	5.47991	15.2789		-5.68	-0.13746	-1.51794	-2.99738	-4.89951
40.17	2500	40.17	47		3.18	3												316	1.60829					6360	-0.08639		3170	-0.00785	6340	-0.3864					-5.66	11.632	11.926	9.67873	12.7171	7.7473	13.7114	5.45333	15.2435		-5.66	-0.14703	-1.5192	-2.98205	-4.89509
40.18	2600	40.18	56		3.19	5												317	1.62587					6380	0.06642		3180	0.01592	6360	-0.38284					-5.64	11.5995	11.9097	9.64108	12.6855	7.69436	13.6952	5.40906	15.2336		-5.64	-0.15514	-1.52223	-3.00044	-4.91226
40.19	2800	40.19	50		3.2	1												318	1.64172					6400	-0.14129		3190	-0.0098	6380	-0.24382					-5.62	11.5599	11.8861	9.60431	12.6681	7.67819	13.6459	5.37478	15.1971		-5.62	-0.16311	-1.53188	-2.98384	-4.91114
40.2	2700	40.2	44		3.21	4												319	1.6555					6420	0.0814		3200	-0.01995	6400	-0.41001					-5.6	11.5211	11.8544	9.58257	12.6344	7.63266	13.6459	5.34319	15.1924		-5.6	-0.16663	-1.52591	-3.00661	-4.92459
40.21	3500	40.21	42		3.22	6												320	1.66803					6440	-0.07065		3210	0.0699	6420	-0.000984989					-5.58	11.5046	11.847	9.54908	12.6344	7.5889	13.6162	5.3278	15.156		-5.58	-0.17117	-1.54266	-3.01367	-4.91412
40.22	3400	40.22	61		3.23	6												321	1.67874					6460	-0.08562		3220	0.02207	6440	-0.4884					-5.56	11.4685	11.8007	9.51686	12.5931	7.57142	13.6004	5.29902	15.1309		-5.56	-0.1661	-1.5381	-3.0145	-4.91595
40.23	2100	40.23	39		3.24	9												322	1.68839					6480	0.043		3230	-0.03265	6460	-0.43426					-5.54	11.4268	11.7865	9.47285	12.5732	7.53208	13.5654	5.27931	15.0909		-5.54	-0.17985	-1.55018	-3.01664	-4.90578
40.24	2400	40.24	46		3.25	13												323	1.69751					6500	0.03379		3240	0.00332	6480	-0.38743					-5.52	11.3774	11.7688	9.42661	12.5456	7.51219	13.5484	5.24182	15.0522		-5.52	-0.19567	-1.55948	-3.01812	-4.9052
40.25	1500	40.25	48		3.26	30												324	1.70599					6520	0.11403		3250	0.00595	6500	-0.36529					-5.5	11.3448	11.747	9.42268	12.5154	7.46461	13.5238	5.20626	15.0479		-5.5	-0.20109	-1.54635	-3.02962	-4.92081
40.26	2800	40.26	53		3.27	30												325	1.71403					6540	0.06911		3260	-0.0098	6520	-0.58426					-5.48	11.3083	11.7332	9.36145	12.5039	7.43076	13.4937	5.17391	15.0345		-5.48	-0.21245	-1.57121	-3.03145	-4.93032
40.27	2100	40.27	58		3.28	28												326	1.7219					6560	-0.24227		3270	0.0171	6540	-0.16055					-5.46	11.2705	11.6763	9.33215	12.4759	7.4045	13.4833	5.13128	15.0104		-5.46	-0.20292	-1.57187	-3.03939	-4.93955
40.28	1700	40.28	48		3.29	33												327	1.73042					6580	-0.08869		3280	-0.01487	6560	-0.13483					-5.44	11.2513	11.6763	9.3083	12.4599	7.36308	13.4283	5.10935	14.9649		-5.44	-0.21255	-1.57578	-3.0326	-4.92775
40.29	3000	40.29	54		3.3	35												328	1.73923					6600	0.20081		3290	0.01162	6580	-0.44678					-5.42	11.1981	11.6402	9.26255	12.4247	7.35806	13.4283	5.07905	14.9449		-5.42	-0.22105	-1.58105	-3.03511	-4.93294
40.3	2400	40.3	50		3.31	53												329	1.74764					6620	0.13861		3300	-0.00996	6600	-0.17312					-5.4	11.1629	11.6102	9.22722	12.3989	7.318	13.3902	5.06158	14.9263		-5.4	-0.22368	-1.58585	-3.03608	-4.93235
40.31	2700	40.31	30		3.32	57												330	1.75554					6640	-0.0407		3310	0.01293	6620	-0.26962					-5.38	11.1276	11.5846	9.17278	12.371	7.29995	13.3639	5.01289	14.8912		-5.38	-0.22849	-1.59911	-3.03199	-4.93918
40.32	2300	40.32	52		3.33	48												331	1.76335					6660	-0.10789		3320	0.0483	6640	-0.18331					-5.36	11.0951	11.5611	9.16513	12.3336	7.23377	13.3518	4.9747	14.8712		-5.36	-0.23303	-1.58424	-3.05901	-4.94825
40.33	3000	40.33	55		3.34	37												332	1.77123					6680	0.08524		3330	-0.04078	6660	-0.06054					-5.34	11.0579	11.5339	9.12058	12.3222	7.22187	13.3121	4.95745	14.8313		-5.34	-0.23798	-1.60083	-3.04513	-4.93695
40.34	2800	40.34	33		3.35	46												333	1.77877					6700	0.01113		3340	-0.01154	6680	-0.46094					-5.32	11.0201	11.4953	9.09116	12.2914	7.17813	13.2909	4.91809	14.8119		-5.32	-0.2376	-1.60013	-3.05639	-4.94692
40.35	2800	40.35	49		3.36	32												334	1.78679					6720	-0.19965		3350	-0.04846	6700	-0.42924					-5.3	10.9831	11.4892	9.0557	12.2763	7.14824	13.2548	4.88151	14.7787		-5.3	-0.25309	-1.61028	-3.0533	-4.94859
40.36	2200	40.36	43		3.37	21												335	1.79412					6740	-0.06642		3360	0.0271	6720	-0.29795					-5.28	10.9304	11.4604	9.01114	12.2331	7.11038	13.2548	4.84153	14.7648		-5.28	-0.26502	-1.61098	-3.07223	-4.96166
40.37	3200	40.37	48		3.38	14												336	1.80067					6760	0.03072		3370	0.02522	6740	-0.59586					-5.26	10.8855	11.4309	8.99579	12.2121	7.0498	13.2089	4.81128	14.7202		-5.26	-0.27268	-1.60815	-3.07954	-4.95447
40.38	2100	40.38	46		3.39	13												337	1.80698					6780	-0.05299		3380	-0.01998	6760	0.0849					-5.24	10.8529	11.3999	8.92279	12.1823	7.0498	13.1839	4.78589	14.694		-5.24	-0.27352	-1.62976	-3.06704	-4.95404
40.39	2100	40.39	32		3.4	6												338	1.81182					6800	0.08831		3390	0.0102	6780	-0.1482					-5.22	10.8372	11.3655	8.907	12.1627	6.9834	13.1559	4.72422	14.6836		-5.22	-0.26417	-1.62787	-3.08626	-4.9797
40.4	2900	40.4	52		3.41	9												339	1.81654					6820	0.17777		3400	-0.00318	6800	-0.09683					-5.2	10.8062	11.3609	8.86764	12.1319	6.97944	13.1207	4.71156	14.6355		-5.2	-0.27736	-1.63211	-3.07065	-4.96199
40.41	3000	40.41	31		3.42	4												340	1.82225					6840	0.19428		3410	-0.02725	6820	0.03761					-5.18	10.7487	11.3351	8.82285	12.0946	6.91944	13.112	4.66339	14.6159		-5.18	-0.29319	-1.6359	-3.09626	-4.97623
40.42	1500	40.42	37		3.43	2												341	1.82789					6860	-0.09407		3420	0.00374	6840	0.02353					-5.16	10.6958	11.3152	8.78959	12.0808	6.8737	13.068	4.63451	14.5813		-5.16	-0.30969	-1.64558	-3.09714	-4.97341
40.43	2700	40.43	40		3.44	4												342	1.83339					6880	-0.000383949		3430	0.01111	6860	-0.08783					-5.14	10.6527	11.2836	8.73164	12.043	6.85914	13.0535	4.59949	14.5764		-5.14	-0.31548	-1.6557	-3.09719	-4.98848
40.44	2000	40.44	57		3.45	3												343	1.83917					6900	0.00614		3440	-0.02285	6880	-0.06036					-5.12	10.6413	11.2583	8.72433	12.0302	6.79613	13.0209	4.55788	14.5363		-5.12	-0.30852	-1.65292	-3.11236	-4.98923
40.45	2200	40.45	42		3.46	5												344	1.84547					6920	0.10827		3450	0.00998	6900	-0.2131					-5.1	10.578	11.2333	8.68342	11.9986	6.79427	12.9975	4.54632	14.5055		-5.1	-0.32762	-1.65761	-3.10162	-4.97959
40.46	1700	40.46	43		3.47	2												345	1.85033					6940	-0.11135		3460	-0.02103	6920	-0.30955					-5.08	10.5437	11.212	8.6424	11.9774	6.73078	12.976	4.51245	14.4758		-5.08	-0.33415	-1.66753	-3.12261	-4.98166
[truncated: 3,748 more rows]
